# Supplementary material for: Identification of candidate genes associated with host-seeking behavior in the parasitoid wasp Diachasmimorpha longicaudata
Source: BMC Genomics. 2024 Feb 6;25:147. doi: 10.1186/s12864-024-10034-6 (PMC10848486; doi:10.1186/s12864-024-10034-6)
Supplement: Supplementary file 1 — Supplementary Material 1 [file 12864_2024_10034_MOESM1_ESM.xlsx]

## Sheet: Table legend
Additional File 1: Supplementary Table S1. Transcriptome data. (A) Number of raw, trimmed and mapped sequences per library. (B) Assembly statistics. (C) Raw counts per sequence and library for all transcripts. (D) TPM per sequence and library for sensory-related transcripts. (E) Average TPM by sequence, group (male or female) and gene family, only for sensory-related transcripts; sequences within…

## Sheet: A.
Additional File 1: Supplementary Table S1. Transcriptome data. (A) Number of raw, trimmed and mapped sequences per library. (B) Assembly statistics. (C) Raw counts per sequence and library for all transcripts. (D) Raw counts, TPM and Log10 (TPM +1) values, per sequence and library for sensory-related transcripts. TPM: Transcript per Million, MA: male antenna, FE: female antenna.
SAMPLE	INPUT	TRIMMED	%	ELIMINATED	%	MAPPED	%
FE1	20386667	19191571	94.1379	1195096	5.86215	10021469	52.2181
FE2	18714952	18020560	96.2896	694392	3.71036	9016429	50.0341
FE3	20027073	19225627	95.9982	801446	4.00181	9017774	46.905
FE5	21099406	20114947	95.3342	984459	4.66581	9352474	46.4951
FE7	19842433	18479379	93.1306	1363054	6.86939	7970270	43.1306
MA1	19937501	18878132	94.6866	1059369	5.31345	9243523	48.9642
MA2	19125712	18037469	94.3101	1088243	5.68995	8648983	47.9501
MA4	18322408	17489035	95.4516	833373	4.54838	8562505	48.9593
MA6	17728889	16799025	94.7551	929864	5.24491	8476678	50.4593
MA7	19643988	18480796	94.0786	1163192	5.92136	8850952	47.8927

## Sheet: B.
trinity_assembly_17_12_20_d_longicaudata.Trinity.fasta
################################
## Counts of transcripts, etc.
################################
Total trinity 'genes': 103753
Total trinity transcripts: 163327
Percent GC: 40.34
########################################
Stats based on ALL transcript contigs:
########################################
Contig N10: 27238
Contig N20: 20090
Contig N30: 15511
Contig N40: 12236
Contig N50: 9405
Median contig length: 598
Average contig: 2624.66
Total assembled bases: 428678107
#####################################################
## Stats based on ONLY LONGEST ISOFORM per 'GENE':
#####################################################
Contig N10: 20685
Contig N20: 13303
Contig N30: 8741
Contig N40: 5522
Contig N50: 3241
Median contig length: 420
Average contig: 1109.19
Total assembled bases: 115082075

## Sheet: C.
	COUNTS
ID	MA_1	MA_2	MA_3	MA_4	MA_5	FE_1	FE_2	FE_3	FE_4	FE_5
TRINITY_DN70698_c0_g1_i1.p1	0	1	0	0	3	22	0	0	0	0
TRINITY_DN4957_c0_g1_i1.p1	2	1	2	3	1	5	7	15	6	9
TRINITY_DN527_c0_g1_i1.p5	118	22	84	13	48	291	173	46	104	86
TRINITY_DN21154_c0_g1_i1.p2	2	3	0	0	1	0	0	1	1	0
TRINITY_DN888_c0_g1_i29.p2	388	162	223	139	273	491	386	329	418	279
TRINITY_DN561_c0_g2_i31.p1	557	372	492	299	469	1351	591	521	649	415
TRINITY_DN35053_c0_g1_i1.p1	0	0	0	1	0	0	1	2	0	1
TRINITY_DN699_c0_g1_i51.p1	48	58	68	24	39	76	63	52	80	54
TRINITY_DN27632_c0_g1_i2.p1	0	2	1	0	0	0	2	0	0	2
TRINITY_DN43947_c0_g1_i1.p1	0	3	0	0	2	2	1	0	1	0
TRINITY_DN65_c4_g1_i9.p1	488	161	427	145	227	610	750	171	390	469
TRINITY_DN83_c0_g1_i24.p1	10	3	12	14	8	8	6	24	7	13
TRINITY_DN2539_c0_g1_i1.p2	8	5	9	10	16	106	0	0	1	2
TRINITY_DN40808_c0_g1_i1.p1	5	3	1	0	0	0	0	1	0	4
TRINITY_DN3312_c0_g1_i37.p1	89	38	77	75	48	67	87	67	103	53
TRINITY_DN1519_c0_g1_i1.p3	2	1	1	0	4	8	3	3	6	3
TRINITY_DN5537_c0_g1_i10.p1	4	2	3	0	4	9	7	1	5	11
TRINITY_DN68_c0_g2_i3.p1	1061	1322	1048	1579	1481	478	1496	2058	1450	1522
TRINITY_DN1556_c1_g1_i112.p2	1220	1448	1175	1731	1293	416	887	1085	899	822
TRINITY_DN6110_c0_g1_i1.p10	2	2	3	1	3	64	0	1	1	0
TRINITY_DN51906_c0_g1_i1.p1	1	1	3	0	0	0	0	0	0	0
TRINITY_DN42041_c0_g1_i1.p1	0	0	0	0	0	4	0	0	0	0
TRINITY_DN70094_c0_g1_i1.p1	0	0	1	0	0	1	0	0	0	6
TRINITY_DN1246_c0_g1_i1.p4	10	13	6	5	0	4	7	9	12	10
TRINITY_DN367_c0_g1_i105.p12	225	415	230	324	278	94	187	273	242	237
TRINITY_DN705_c9_g1_i4.p2	1	0	0	0	0	0	2	0	0	1
TRINITY_DN915_c0_g1_i17.p1	52	37	34	37	89	148	58	38	84	32
TRINITY_DN24756_c0_g1_i1.p1	6	6	0	1	1	4	0	0	0	1
TRINITY_DN834_c0_g1_i10.p1	290	108	227	237	210	212	128	159	194	111
TRINITY_DN3141_c0_g1_i1.p1	2	0	0	3	5	67	0	0	0	0
TRINITY_DN961_c0_g1_i21.p2	898	666	732	744	689	502	816	795	842	600
TRINITY_DN2367_c0_g1_i2.p1	669	97	466	110	282	1227	494	189	316	289
TRINITY_DN14004_c0_g1_i4.p2	2	2	0	0	4	0	0	3	0	2
TRINITY_DN5289_c0_g1_i3.p1	5	9	2	1	0	5	1	16	5	6
TRINITY_DN2278_c0_g1_i1.p1	516	311	465	356	458	377	465	350	452	379
TRINITY_DN800_c0_g1_i1.p1	162	212	149	184	192	100	170	180	158	147
TRINITY_DN954_c0_g1_i166.p2	9	20	10	8	5	0	9	12	5	4
TRINITY_DN1799_c0_g1_i14.p1	327	373	340	382	367	284	309	313	363	287
TRINITY_DN131_c0_g1_i21.p6	2	1	3	8	0	0	11	6	5	6
TRINITY_DN9770_c0_g1_i1.p2	0	2	0	1	0	4	1	0	1	1
TRINITY_DN244_c0_g1_i21.p3	672	857	854	1011	734	437	800	741	841	810
TRINITY_DN2051_c0_g1_i10.p1	1102	651	732	843	864	1576	1032	922	1005	741
TRINITY_DN86_c0_g1_i17.p1	1255	911	1058	1027	1135	1178	1303	999	1236	988
TRINITY_DN194_c0_g1_i13.p6	215	143	161	185	162	176	186	176	198	118
TRINITY_DN59378_c0_g1_i1.p1	0	1	0	0	0	0	0	0	1	2
TRINITY_DN2043_c0_g1_i9.p1	0	0	0	0	0	0	1	0	1	2
TRINITY_DN2313_c0_g1_i2.p1	33	70	48	61	56	14	29	37	27	20
TRINITY_DN4765_c0_g1_i2.p4	1	1	2	0	6	104	0	3	0	1
TRINITY_DN2294_c0_g1_i1.p15	3	1	3	0	2	2	0	0	0	1
TRINITY_DN20316_c0_g1_i7.p1	1	3	0	0	0	0	1	1	0	0
TRINITY_DN1853_c0_g1_i122.p6	1	1	1	4	3	0	5	1	3	3
TRINITY_DN649_c0_g1_i21.p1	15	2	10	5	3	0	8	2	7	13
TRINITY_DN195_c0_g1_i1.p9	7	2	2	3	3	6	7	3	8	13
TRINITY_DN26303_c0_g1_i3.p1	0	1	0	0	0	4	0	0	0	0
TRINITY_DN26144_c0_g1_i1.p2	0	0	1	0	1	0	0	0	0	1
TRINITY_DN1669_c0_g1_i58.p1	22	49	28	14	33	35	53	44	44	55
TRINITY_DN4459_c0_g2_i1.p2	0	1	0	0	0	0	1	0	1	1
TRINITY_DN919_c1_g1_i12.p3	10	5	15	8	6	92	7	15	15	6
TRINITY_DN876_c0_g1_i169.p2	51	66	47	83	53	125	94	65	106	160
TRINITY_DN1250_c0_g1_i13.p2	0	0	0	0	14	25	9	0	3	0
TRINITY_DN5771_c2_g1_i13.p1	8	8	6	7	4	9	15	8	9	7
TRINITY_DN5171_c0_g1_i11.p1	2	2	4	1	7	0	3	0	5	7
TRINITY_DN18817_c0_g2_i1.p1	3	1	2	1	8	35	0	1	0	0
TRINITY_DN13_c0_g2_i52.p3	60	33	58	28	76	52	83	44	36	31
TRINITY_DN3741_c0_g1_i1.p5	1	0	2	0	0	0	2	2	0	0
TRINITY_DN41247_c0_g1_i1.p1	5	3	3	0	5	50	0	0	0	0
TRINITY_DN2143_c0_g1_i2.p7	2	0	0	0	3	17	0	1	0	0
TRINITY_DN3727_c0_g1_i45.p1	550	60	233	49	148	1434	426	131	164	127
TRINITY_DN1125_c0_g1_i26.p1	129	145	141	164	123	95	77	121	82	72
TRINITY_DN73_c0_g1_i200.p3	2	17	18	9	8	11	18	19	28	23
TRINITY_DN82032_c0_g1_i1.p1	0	0	0	0	0	0	0	0	2	0
TRINITY_DN570_c0_g1_i14.p1	847	321	462	393	555	844	407	369	455	354
TRINITY_DN95_c0_g1_i86.p1	0	2	0	0	0	70	2	2	2	2
TRINITY_DN921_c0_g1_i12.p2	43	102	16	132	0	0	0	0	60	117
TRINITY_DN76675_c0_g1_i1.p1	1	0	0	0	2	0	0	0	0	0
TRINITY_DN95_c0_g1_i12.p1	276	50	116	51	144	267	348	92	204	119
TRINITY_DN8663_c0_g1_i2.p1	5	3	0	2	10	7	0	0	5	1
TRINITY_DN32849_c0_g1_i1.p3	0	5	3	1	2	19	0	0	0	0
TRINITY_DN3453_c0_g1_i15.p2	0	2	0	1	0	0	2	0	0	0
TRINITY_DN69_c0_g1_i16.p8	261	151	175	115	252	695	300	219	308	229
TRINITY_DN749_c0_g1_i66.p1	251	294	255	268	228	390	302	282	309	257
TRINITY_DN345_c0_g1_i151.p2	6	3	3	1	1	8	1	0	6	7
TRINITY_DN2636_c0_g1_i1.p1	1223	851	828	615	1080	1908	1352	1152	1517	1000
TRINITY_DN2091_c0_g1_i14.p1	6	2	2	1	22	0	2	0	0	2
TRINITY_DN15225_c0_g1_i1.p4	1	4	3	1	2	0	0	0	2	0
TRINITY_DN2365_c0_g1_i1.p1	7	39	29	118	91	79	40	108	92	61
TRINITY_DN37033_c0_g2_i1.p1	1	1	2	1	6	0	2	0	1	4
TRINITY_DN56864_c0_g1_i1.p1	0	1	0	0	0	0	0	4	0	0
TRINITY_DN369_c0_g1_i11.p2	1749	1271	1418	1167	1648	2790	2801	2830	2608	1933
TRINITY_DN84_c0_g1_i2.p1	2513	988	1697	887	1782	3471	2686	2346	2856	1986
TRINITY_DN88324_c0_g1_i1.p1	0	1	0	0	0	0	0	0	0	0
TRINITY_DN18776_c0_g1_i1.p1	0	3	3	0	0	0	0	3	3	5
TRINITY_DN505_c1_g1_i15.p2	254	362	242	313	320	230	360	432	330	253
TRINITY_DN274_c0_g1_i5.p1	30132	28539	28616	39619	30278	9121	17656	17132	18218	16248
TRINITY_DN4687_c0_g1_i1.p1	7	9	1	2	10	147	0	2	0	0
TRINITY_DN411_c0_g1_i199.p1	11	17	9	20	0	40	205	181	213	156
TRINITY_DN3015_c0_g1_i1.p7	1	3	1	0	3	37	0	0	0	0
TRINITY_DN14161_c1_g3_i1.p7	0	0	3	1	0	21	0	2	0	0
TRINITY_DN789_c0_g1_i115.p1	11	10	6	25	8	8	23	17	27	24
TRINITY_DN5941_c0_g1_i10.p8	2	2	6	5	20	98	1	0	1	0
TRINITY_DN1547_c0_g1_i12.p1	8	17	17	5	24	12	15	19	10	16
TRINITY_DN927_c0_g1_i9.p6	0	3	19	5	11	25	21	10	16	27
TRINITY_DN78661_c0_g1_i1.p3	6	0	1	0	7	20	0	1	0	0
TRINITY_DN1001_c0_g1_i24.p1	79	34	57	31	42	151	63	27	55	60
TRINITY_DN605_c0_g1_i102.p5	215	350	276	332	244	96	257	298	230	274
TRINITY_DN7903_c0_g1_i1.p1	2	0	0	5	1	0	3	0	3	2
TRINITY_DN7427_c0_g2_i14.p18	7	2	8	8	18	105	0	0	0	1
TRINITY_DN2552_c0_g2_i1.p1	1	4	7	3	9	0	6	3	11	5
TRINITY_DN10515_c0_g1_i4.p1	4	3	10	0	16	0	8	5	1	1
TRINITY_DN14161_c0_g1_i2.p1	32	8	12	14	17	215	0	2	1	1
TRINITY_DN528_c0_g1_i96.p2	178	130	189	175	116	502	275	231	297	194
TRINITY_DN41465_c0_g1_i1.p1	0	0	0	0	0	0	0	0	1	2
TRINITY_DN2326_c0_g1_i37.p2	66	70	50	82	116	113	40	54	65	38
TRINITY_DN3133_c0_g1_i1.p1	3	3	2	3	0	0	2	0	12	1
TRINITY_DN759_c0_g1_i32.p17	57	41	43	41	44	46	63	49	64	47
TRINITY_DN2244_c0_g1_i20.p3	1	0	2	2	0	0	0	0	0	1
TRINITY_DN248_c0_g1_i11.p1	1516	884	1363	641	1408	2454	1799	1429	1885	1307
TRINITY_DN71_c0_g1_i23.p2	460	362	410	475	562	860	428	496	441	371
TRINITY_DN2688_c0_g1_i1.p1	84	125	130	89	114	99	45	65	57	49
TRINITY_DN2963_c0_g1_i1.p17	4	0	0	0	5	21	0	0	1	0
TRINITY_DN2545_c0_g2_i74.p1	9	0	14	0	19	9	18	0	20	3
TRINITY_DN589_c1_g1_i1.p1	29	43	35	42	23	13	32	29	32	24
TRINITY_DN3260_c0_g1_i2.p1	178	115	158	63	175	687	162	132	212	121
TRINITY_DN6995_c0_g1_i5.p1	20	1	7	2	1	7	9	0	10	17
TRINITY_DN4083_c0_g1_i3.p1	279	622	422	621	282	160	428	646	500	482
TRINITY_DN2294_c1_g1_i4.p8	3	1	3	3	8	103	0	0	0	0
TRINITY_DN15327_c0_g1_i1.p8	0	1	3	3	1	7	0	0	0	0
TRINITY_DN1374_c0_g1_i11.p4	27	31	38	42	21	8	17	23	25	12
TRINITY_DN300_c0_g1_i10.p3	164	219	221	258	178	106	264	288	275	249
TRINITY_DN64101_c0_g1_i1.p1	0	4	0	0	1	0	2	0	0	2
TRINITY_DN291_c0_g1_i125.p1	1	2	0	0	0	0	0	0	1	1
TRINITY_DN3094_c0_g2_i2.p1	47	61	71	69	89	122	80	61	74	66
TRINITY_DN1375_c0_g1_i3.p2	200	90	159	100	199	200	300	234	255	197
TRINITY_DN2188_c0_g1_i6.p2	0	0	0	0	0	0	0	0	2	0
TRINITY_DN763_c0_g1_i11.p1	81	120	112	97	88	78	83	111	90	88
TRINITY_DN3278_c0_g2_i1.p1	11	3	0	2	3	1	4	0	3	2
TRINITY_DN55130_c0_g1_i1.p1	0	2	0	0	4	0	0	0	1	1
TRINITY_DN575_c0_g1_i10.p4	107	91	88	87	87	59	87	85	87	77
TRINITY_DN7_c0_g1_i106.p6	44	18	36	21	23	88	86	38	49	49
TRINITY_DN1112_c0_g1_i26.p6	33	25	29	17	39	54	41	25	42	64
TRINITY_DN442_c0_g1_i16.p3	176	217	188	245	122	132	164	189	177	171
TRINITY_DN75349_c0_g1_i1.p1	0	0	0	0	0	0	0	0	0	3
TRINITY_DN4335_c0_g1_i28.p2	6	1	0	3	0	1	17	18	16	16
TRINITY_DN686_c0_g1_i40.p3	13	6	19	6	8	19	10	17	13	7
TRINITY_DN9_c0_g1_i22.p2	641	480	602	526	600	601	654	576	679	521
TRINITY_DN54352_c0_g1_i1.p1	0	1	0	1	1	4	0	0	0	0
TRINITY_DN1658_c0_g1_i3.p3	10	3	22	6	15	37	28	24	36	24
TRINITY_DN1036_c0_g1_i1.p1	192	105	116	65	124	287	184	115	168	107
TRINITY_DN10131_c0_g1_i1.p1	0	11	1	0	12	0	0	0	0	1
TRINITY_DN46666_c0_g1_i1.p1	0	3	0	0	0	0	0	0	0	0
TRINITY_DN1480_c0_g1_i2.p1	1	1	0	1	0	0	4	0	5	2
TRINITY_DN1054_c0_g1_i4.p4	1	6	0	12	3	0	4	4	4	9
TRINITY_DN965_c0_g1_i10.p5	2	5	4	0	9	36	5	2	11	3
TRINITY_DN2339_c0_g1_i25.p1	19	59	28	47	20	48	50	57	75	38
TRINITY_DN524_c18_g1_i1.p1	5488	5990	4508	4953	7905	4890	2903	4295	2922	3184
TRINITY_DN31442_c0_g1_i1.p6	4	7	1	0	7	51	0	0	0	0
TRINITY_DN219_c1_g1_i100.p21	4	3	10	3	9	16	13	5	12	10
TRINITY_DN194_c0_g1_i53.p1	267	27	138	0	217	354	187	59	144	77
TRINITY_DN648_c0_g1_i119.p3	58	57	54	44	42	35	42	31	50	52
TRINITY_DN287_c1_g1_i2.p2	605	899	562	566	861	527	416	492	465	362
TRINITY_DN83_c1_g1_i1.p3	335	413	413	391	291	140	313	309	350	248
TRINITY_DN2091_c0_g1_i11.p1	162	77	105	71	171	278	184	119	167	59
TRINITY_DN2132_c0_g1_i6.p3	0	0	0	0	0	16	2	3	2	1
TRINITY_DN324_c0_g1_i33.p6	0	4	0	5	7	0	0	2	0	1
TRINITY_DN3592_c0_g1_i4.p2	1	2	5	0	7	0	3	4	3	7
TRINITY_DN15374_c0_g1_i1.p1	2	1	0	0	1	0	0	0	0	0
TRINITY_DN3129_c0_g1_i11.p5	349	367	338	333	351	359	267	337	289	240
TRINITY_DN77892_c0_g1_i1.p1	2	2	2	2	6	22	3	0	0	0
TRINITY_DN1197_c0_g1_i15.p1	137	146	106	119	217	194	151	153	190	118
TRINITY_DN13_c2_g1_i12.p1	0	3	3	1	0	9	7	0	6	8
TRINITY_DN1757_c0_g1_i21.p2	93	36	92	44	59	80	68	48	75	59
TRINITY_DN2922_c0_g1_i2.p1	349	280	314	364	411	373	312	349	325	299
TRINITY_DN3440_c0_g1_i1.p1	9	36	10	3	56	526	6	154	66	12
TRINITY_DN9459_c0_g1_i1.p3	4	0	0	0	0	0	1	0	0	7
TRINITY_DN1151_c0_g1_i14.p2	50	3	21	3	34	90	17	7	22	0
TRINITY_DN35791_c0_g1_i2.p1	23	17	2	6	29	9	11	4	26	43
TRINITY_DN2579_c0_g1_i12.p2	56	68	91	87	98	95	80	91	107	92
TRINITY_DN7562_c0_g2_i3.p4	0	0	0	0	3	30	0	1	0	0
TRINITY_DN4176_c0_g4_i1.p1	2	2	1	0	3	0	3	0	2	1
TRINITY_DN37290_c0_g1_i1.p1	3	0	0	0	0	0	0	0	1	0
TRINITY_DN6465_c0_g1_i6.p1	32	26	16	21	37	49	23	19	26	23
TRINITY_DN4335_c2_g3_i1.p1	1	0	0	1	4	0	2	0	2	1
TRINITY_DN5607_c0_g2_i1.p3	1	1	1	0	0	21	0	0	0	0
TRINITY_DN379_c0_g1_i75.p1	1	1	0	0	1	0	2	0	2	1
TRINITY_DN1139_c0_g1_i31.p1	1277	385	809	448	683	2945	1328	817	1090	750
TRINITY_DN9632_c0_g1_i1.p1	2	5	3	4	10	98	0	2	1	0
TRINITY_DN61674_c0_g1_i1.p2	0	0	1	1	1	0	0	0	0	0
TRINITY_DN295_c0_g1_i25.p1	1382	595	1065	537	998	2157	1267	1034	1282	835
TRINITY_DN78177_c0_g1_i1.p1	5	1	0	0	2	0	0	1	0	0
TRINITY_DN6671_c0_g1_i15.p2	10	1	7	2	20	4	8	9	4	18
TRINITY_DN537_c2_g1_i1.p8	216	214	215	193	220	87	200	248	219	182
TRINITY_DN14252_c0_g1_i3.p1	42	24	20	14	13	6	21	19	9	10
TRINITY_DN547_c0_g1_i216.p3	414	313	386	300	400	470	418	391	458	328
TRINITY_DN8577_c0_g1_i22.p1	22	34	23	12	15	17	11	19	21	16
TRINITY_DN338_c0_g1_i33.p1	27	11	25	7	21	37	21	13	27	14
TRINITY_DN86727_c0_g1_i1.p1	0	0	0	0	1	0	1	1	0	1
TRINITY_DN4660_c0_g1_i1.p3	1	0	0	2	0	0	4	1	1	9
TRINITY_DN54295_c0_g1_i1.p1	22	16	12	14	38	3	16	18	33	12
TRINITY_DN28918_c0_g1_i1.p2	5	0	0	0	0	3	0	0	0	0
TRINITY_DN971_c0_g1_i18.p3	156	109	172	63	198	485	361	212	232	209
TRINITY_DN322_c0_g2_i1.p3	6	6	1	1	4	17	7	11	7	1
TRINITY_DN42807_c0_g1_i1.p1	0	2	0	0	2	0	0	0	0	0
TRINITY_DN7663_c0_g1_i11.p1	2	5	2	0	3	0	2	2	5	2
TRINITY_DN459_c0_g2_i14.p1	13	20	51	36	31	61	100	74	99	92
TRINITY_DN26388_c0_g1_i1.p1	0	0	0	0	2	4	2	1	1	1
TRINITY_DN209_c0_g1_i22.p1	337	197	231	288	329	745	497	265	480	421
TRINITY_DN1841_c0_g1_i6.p2	0	3	0	5	0	0	0	0	0	7
TRINITY_DN2487_c0_g1_i21.p2	382	406	397	437	383	315	420	390	399	347
TRINITY_DN369_c1_g1_i11.p8	5	8	14	7	9	6	6	6	14	8
TRINITY_DN10601_c0_g1_i4.p2	2	6	0	3	2	0	1	1	6	2
TRINITY_DN418_c0_g1_i79.p1	321	217	302	266	266	618	503	458	489	378
TRINITY_DN792_c0_g2_i13.p3	312	449	276	503	271	228	267	416	342	329
TRINITY_DN939_c0_g1_i1.p7	1	0	0	0	0	0	1	2	0	1
TRINITY_DN24564_c0_g1_i1.p1	0	0	0	0	0	0	0	0	1	0
TRINITY_DN9564_c0_g1_i2.p1	36	40	37	18	41	19	20	16	33	20
TRINITY_DN3340_c0_g1_i14.p2	1	0	0	0	0	6	0	0	3	6
TRINITY_DN2976_c0_g1_i14.p3	8	0	2	0	4	26	1	1	0	0
TRINITY_DN42486_c0_g1_i1.p1	2	1	0	0	0	0	0	2	1	0
TRINITY_DN1550_c0_g1_i1.p2	6	4	7	0	13	0	3	15	15	11
TRINITY_DN87_c4_g1_i17.p2	2	4	5	3	2	0	3	0	4	0
TRINITY_DN23420_c0_g2_i1.p1	0	0	0	0	0	0	0	0	0	1
TRINITY_DN14161_c1_g3_i1.p6	1	1	3	0	4	37	0	0	0	0
TRINITY_DN54_c0_g1_i145.p3	906	1485	1172	1729	912	510	1060	1340	1048	1035
TRINITY_DN2639_c0_g1_i2.p1	17	9	7	3	11	179	6	7	10	6
TRINITY_DN404_c0_g1_i10.p1	3769	2364	2859	2854	3079	2716	4521	3145	4611	3036
TRINITY_DN11_c0_g1_i139.p1	369	241	358	237	364	673	432	326	496	398
TRINITY_DN6560_c1_g1_i1.p2	7	1	3	2	1	3	3	0	3	4
TRINITY_DN5436_c0_g2_i3.p4	1	0	1	0	1	37	0	1	0	1
TRINITY_DN6110_c0_g4_i1.p1	1	2	6	3	5	64	0	1	0	0
TRINITY_DN387_c0_g1_i3.p4	957	586	733	638	756	1276	1180	1162	1254	767
TRINITY_DN79344_c0_g1_i1.p1	0	0	1	1	1	0	6	1	2	0
TRINITY_DN86250_c0_g1_i1.p1	0	0	0	0	3	0	0	2	0	0
TRINITY_DN11597_c0_g4_i1.p9	4	4	2	0	8	50	1	0	0	0
TRINITY_DN50577_c0_g1_i1.p1	1	0	0	0	1	1	0	0	1	0
TRINITY_DN10321_c0_g1_i1.p1	2	0	1	0	0	0	0	0	2	0
TRINITY_DN1288_c0_g1_i64.p3	9	0	0	8	7	0	0	0	15	2
TRINITY_DN525_c0_g1_i10.p6	181	244	262	303	223	226	260	221	240	209
TRINITY_DN12506_c0_g1_i1.p1	2	1	1	2	5	0	2	1	0	2
TRINITY_DN863_c1_g1_i31.p1	1260	376	474	666	1765	4579	1244	685	728	913
TRINITY_DN1055_c0_g1_i16.p1	1265	1168	1127	1083	1387	1299	1100	1158	1122	777
TRINITY_DN425_c1_g1_i7.p2	0	0	0	0	12	3	0	0	2	4
TRINITY_DN1169_c0_g1_i47.p1	920	1076	1103	1078	1022	881	1270	1349	1301	1106
TRINITY_DN1224_c1_g1_i10.p2	1	0	5	2	0	0	5	0	0	1
TRINITY_DN484_c0_g1_i45.p1	0	22	11	14	7	38	8	0	24	20
TRINITY_DN26776_c0_g2_i3.p2	3	0	0	0	1	0	0	1	4	3
TRINITY_DN843_c0_g2_i1.p5	2	2	2	0	3	0	1	3	2	3
TRINITY_DN45813_c0_g1_i1.p2	1	0	0	0	2	0	0	0	0	0
TRINITY_DN24417_c0_g1_i3.p1	25	20	2	18	31	8	4	9	4	6
TRINITY_DN31276_c0_g1_i1.p1	3	2	0	0	1	4	0	0	3	0
TRINITY_DN2584_c0_g1_i3.p2	546	619	773	792	498	1000	1378	1008	1480	1213
TRINITY_DN4078_c0_g1_i13.p2	40	34	26	44	36	36	14	20	28	29
TRINITY_DN420_c0_g1_i100.p4	2041	2035	2015	2170	1983	940	1665	1963	1537	1417
TRINITY_DN11696_c0_g1_i8.p1	2	6	4	8	12	0	12	9	14	8
TRINITY_DN81256_c0_g1_i1.p1	1	1	0	0	0	0	1	1	1	0
TRINITY_DN495_c0_g1_i61.p7	74	54	61	65	62	216	263	161	260	204
TRINITY_DN2516_c0_g3_i1.p4	5	2	0	1	20	120	0	1	0	1
TRINITY_DN2192_c0_g1_i1.p1	201	221	187	167	227	205	145	156	139	135
TRINITY_DN5669_c0_g3_i1.p2	14	5	0	1	14	16	7	6	9	8
TRINITY_DN25634_c0_g1_i1.p1	0	3	0	0	0	0	0	0	1	1
TRINITY_DN227_c0_g1_i10.p6	97	210	149	216	133	45	133	156	103	129
TRINITY_DN511_c1_g1_i21.p1	4	16	2	17	9	9	13	11	18	24
TRINITY_DN1054_c0_g1_i100.p1	73	117	113	134	86	128	183	158	205	132
TRINITY_DN439_c0_g1_i10.p8	21	2	9	17	13	17	20	14	12	27
TRINITY_DN5439_c0_g4_i1.p1	0	3	0	0	0	0	0	1	1	0
TRINITY_DN2693_c0_g1_i14.p4	0	2	1	2	1	0	0	0	3	0
TRINITY_DN16613_c0_g1_i1.p2	0	0	1	0	1	0	0	2	0	0
TRINITY_DN7010_c0_g1_i12.p1	720	911	693	842	803	595	515	653	643	542
TRINITY_DN2441_c0_g1_i27.p1	63	74	80	95	56	19	138	172	143	99
TRINITY_DN618_c0_g1_i1.p4	2	0	2	2	1	0	3	1	5	0
TRINITY_DN2449_c0_g1_i12.p12	0	1	1	0	1	5	0	0	1	1
TRINITY_DN1826_c0_g1_i23.p4	5	0	1	1	0	15	2	1	3	2
TRINITY_DN202_c0_g1_i10.p1	107	154	104	134	116	68	83	105	92	79
TRINITY_DN2270_c0_g1_i10.p9	4	0	0	3	3	44	0	3	0	1
TRINITY_DN1917_c0_g1_i10.p1	1422	979	1210	526	1287	1885	1265	998	1206	825
TRINITY_DN75498_c0_g1_i1.p1	0	5	0	0	0	0	2	0	0	3
TRINITY_DN1536_c0_g1_i16.p1	629	66	383	66	309	1593	687	128	290	355
TRINITY_DN1757_c0_g1_i85.p1	182	150	152	0	131	131	79	41	172	228
TRINITY_DN35322_c0_g1_i1.p1	0	4	0	1	3	0	1	0	0	0
TRINITY_DN79865_c0_g1_i1.p1	2	1	0	0	0	0	0	0	0	2
TRINITY_DN21785_c0_g1_i3.p1	3	3	0	0	1	0	2	5	1	1
TRINITY_DN602_c0_g1_i10.p4	323	661	413	541	391	171	464	509	467	486
TRINITY_DN22673_c0_g1_i1.p1	12	9	3	4	20	157	0	4	0	2
TRINITY_DN69701_c0_g1_i1.p1	0	0	0	0	0	0	4	1	1	0
TRINITY_DN1067_c0_g1_i14.p5	26	7	30	6	16	16	45	30	33	28
TRINITY_DN1114_c0_g2_i1.p2	61	40	59	23	43	21	99	68	121	42
TRINITY_DN78959_c0_g1_i1.p1	0	1	2	0	0	0	1	0	0	0
TRINITY_DN462_c0_g1_i22.p6	91	111	89	92	76	87	111	91	120	102
TRINITY_DN1528_c0_g1_i1.p1	649	343	510	285	530	612	519	360	621	433
TRINITY_DN57338_c0_g1_i1.p1	0	1	0	0	0	0	2	1	1	0
TRINITY_DN164_c0_g1_i82.p10	76	60	74	68	63	157	89	77	94	80
TRINITY_DN25858_c0_g1_i1.p1	0	0	0	2	1	0	1	0	0	0
TRINITY_DN37962_c0_g1_i2.p2	0	0	2	0	0	0	0	0	0	0
TRINITY_DN179_c2_g1_i4.p1	13	8	6	4	2	9	13	6	7	9
TRINITY_DN7427_c0_g2_i14.p1	14	4	12	7	22	166	2	0	1	3
TRINITY_DN548_c0_g1_i56.p1	219	125	223	99	190	302	165	129	172	108
TRINITY_DN8913_c0_g1_i1.p1	0	1	0	5	3	0	0	1	0	0
TRINITY_DN397_c0_g1_i145.p5	60	49	47	44	41	79	75	67	87	49
TRINITY_DN605_c0_g1_i103.p3	287	269	340	320	311	87	413	495	490	464
TRINITY_DN1089_c0_g1_i34.p2	1	5	1	5	0	0	1	0	0	5
TRINITY_DN3178_c0_g1_i20.p2	101	141	144	114	76	44	112	119	109	86
TRINITY_DN31658_c0_g1_i1.p1	0	2	3	1	0	0	1	0	1	0
TRINITY_DN565_c3_g1_i2.p1	59	115	58	70	52	158	103	116	84	112
TRINITY_DN1408_c0_g1_i18.p1	149	132	130	122	148	345	143	156	181	151
TRINITY_DN968_c1_g1_i50.p1	25	29	47	9	33	939	26	81	66	27
TRINITY_DN2347_c1_g1_i16.p4	5	0	0	3	8	9	9	15	10	9
TRINITY_DN1275_c0_g1_i5.p1	11	30	22	35	10	4	23	22	43	21
TRINITY_DN3221_c0_g2_i1.p1	1	0	1	0	0	0	2	1	1	3
TRINITY_DN329_c0_g1_i2.p4	15	11	16	23	5	0	23	13	27	23
TRINITY_DN65896_c0_g1_i1.p1	0	0	0	0	0	0	0	0	0	0
TRINITY_DN78537_c0_g1_i1.p1	1	0	0	0	1	0	0	0	0	0
TRINITY_DN6382_c0_g2_i1.p1	0	0	1	0	3	0	2	0	0	2
TRINITY_DN985_c0_g1_i27.p2	253	148	214	169	208	153	138	148	165	126
TRINITY_DN1277_c0_g1_i45.p3	57	51	47	65	53	20	34	28	54	41
TRINITY_DN4168_c1_g1_i10.p1	0	2	0	0	1	23	0	0	0	0
TRINITY_DN34837_c0_g1_i1.p2	0	0	0	1	1	0	2	0	0	0
TRINITY_DN4915_c0_g1_i7.p1	1	0	0	0	0	0	1	0	3	0
TRINITY_DN467_c0_g1_i13.p2	301	345	387	464	359	480	392	363	377	289
TRINITY_DN32946_c0_g1_i1.p1	2	2	2	2	8	74	0	4	0	1
TRINITY_DN3_c0_g2_i1.p8	700	769	736	754	683	683	758	839	801	678
TRINITY_DN13136_c0_g1_i1.p1	0	0	0	0	3	0	0	0	1	0
TRINITY_DN16097_c0_g1_i2.p1	1	5	0	0	4	0	0	0	1	4
TRINITY_DN21428_c0_g1_i2.p4	9	1	2	2	1	0	3	1	2	0
TRINITY_DN13_c0_g1_i24.p14	31	75	37	60	34	38	87	83	84	56
TRINITY_DN532_c0_g1_i118.p4	23	57	46	65	30	81	114	139	129	114
TRINITY_DN1792_c0_g1_i11.p1	281	309	322	280	330	261	317	300	367	298
TRINITY_DN36919_c0_g1_i1.p1	1	0	1	0	0	0	0	0	1	1
TRINITY_DN2347_c0_g1_i2.p2	2	1	1	0	0	4	3	1	2	7
TRINITY_DN2270_c0_g2_i3.p2	9	8	7	6	13	107	0	1	0	0
TRINITY_DN2227_c0_g1_i131.p1	2097	889	1668	1105	1670	4248	2425	1941	2452	1638
TRINITY_DN3663_c0_g1_i5.p1	0	2	0	0	2	0	4	6	4	0
TRINITY_DN1139_c1_g1_i1.p2	21	42	3	9	38	17	10	4	39	45
TRINITY_DN691_c0_g1_i12.p3	47	67	38	67	22	41	132	95	95	82
TRINITY_DN1983_c0_g1_i14.p2	1	4	1	4	0	0	3	1	5	1
TRINITY_DN43_c0_g2_i10.p9	88	21	33	11	43	69	85	26	59	76
TRINITY_DN1038_c0_g1_i10.p1	780	363	656	509	511	1150	644	542	668	710
TRINITY_DN16032_c0_g3_i1.p2	1	1	3	1	1	25	0	0	0	0
TRINITY_DN2392_c0_g8_i1.p9	4	2	2	1	5	45	0	0	0	2
TRINITY_DN86782_c0_g1_i1.p1	6	1	0	0	1	2	0	1	0	1
TRINITY_DN2713_c0_g1_i16.p2	29	39	28	58	31	0	53	53	57	45
TRINITY_DN1780_c0_g1_i18.p2	182	235	205	301	225	272	299	334	292	242
TRINITY_DN940_c0_g1_i17.p3	2	0	2	2	2	0	1	2	2	4
TRINITY_DN36152_c0_g1_i7.p1	0	0	0	0	0	13	0	0	0	0
TRINITY_DN360_c0_g1_i10.p7	833	938	860	872	954	654	802	922	875	778
TRINITY_DN2779_c0_g1_i1.p1	30	7	22	59	0	0	0	31	66	192
TRINITY_DN3308_c0_g1_i1.p1	19	17	20	12	23	28	39	21	42	22
TRINITY_DN34890_c1_g1_i1.p1	0	2	0	0	0	0	0	0	0	0
TRINITY_DN126_c0_g2_i4.p1	8	9	2	1	5	0	0	2	2	3
TRINITY_DN776_c1_g1_i44.p1	2162	1066	2211	974	1935	3722	2277	1699	2244	1564
TRINITY_DN2859_c0_g1_i3.p2	116	248	180	284	112	73	252	322	231	211
TRINITY_DN18990_c0_g1_i1.p1	3	0	3	2	0	32	5	15	1	7
TRINITY_DN86_c0_g1_i17.p3	386	486	360	478	333	307	808	752	717	543
TRINITY_DN1118_c0_g1_i23.p1	0	2	8	0	0	0	6	2	0	0
TRINITY_DN81_c0_g1_i108.p3	378	218	254	310	381	842	385	429	364	297
TRINITY_DN92820_c0_g1_i1.p1	2	1	0	0	0	0	1	0	0	0
TRINITY_DN59090_c0_g1_i1.p1	0	0	0	2	0	0	0	0	0	0
TRINITY_DN33_c0_g1_i10.p1	778	696	807	960	646	1482	1601	1465	1585	1160
TRINITY_DN3800_c0_g2_i2.p1	0	2	0	2	2	0	7	2	3	5
TRINITY_DN18817_c0_g2_i1.p2	0	0	0	0	5	0	0	0	1	0
TRINITY_DN2234_c0_g1_i1.p4	3	0	7	1	20	99	0	1	0	2
TRINITY_DN12_c2_g1_i112.p10	0	0	0	0	2	8	0	0	2	1
TRINITY_DN7912_c0_g1_i2.p1	0	2	0	1	2	0	2	0	0	1
TRINITY_DN1734_c1_g1_i15.p7	1	0	1	0	0	31	0	0	0	0
TRINITY_DN3141_c1_g3_i2.p23	0	0	0	1	7	13	0	0	0	0
TRINITY_DN1189_c0_g1_i101.p2	25	0	32	73	55	97	74	23	76	47
TRINITY_DN1757_c1_g1_i15.p1	3	5	7	1	7	0	7	0	3	8
TRINITY_DN10295_c1_g2_i3.p1	0	0	0	1	0	0	1	1	1	0
TRINITY_DN6574_c0_g1_i1.p3	3	1	3	1	2	3	4	3	2	7
TRINITY_DN148_c0_g1_i12.p2	405	600	514	638	395	255	536	542	503	492
TRINITY_DN18048_c2_g1_i1.p1	2	0	0	0	1	1	0	0	0	0
TRINITY_DN41581_c0_g1_i1.p1	1	0	0	0	0	0	3	0	1	0
TRINITY_DN4231_c0_g1_i9.p1	0	0	0	0	3	0	0	2	2	1
TRINITY_DN643_c0_g1_i10.p2	288	155	216	122	256	546	352	237	355	281
TRINITY_DN45519_c0_g1_i1.p1	0	0	0	1	0	0	2	1	2	1
TRINITY_DN36578_c0_g1_i4.p1	3	1	0	4	1	0	1	2	4	0
TRINITY_DN76319_c0_g1_i1.p1	1	0	0	1	0	0	1	0	0	0
TRINITY_DN2963_c0_g1_i1.p23	3	0	0	0	3	35	0	0	0	1
TRINITY_DN225_c0_g1_i33.p8	18	5	10	8	4	8	24	6	14	19
TRINITY_DN3033_c0_g1_i23.p1	0	0	0	0	0	0	0	0	0	0
TRINITY_DN11578_c1_g1_i3.p1	1	0	1	0	4	7	1	0	4	3
TRINITY_DN6102_c0_g1_i1.p1	2	8	2	5	1	0	2	4	2	5
TRINITY_DN2242_c0_g1_i2.p1	1447	741	957	792	980	1336	1083	976	1099	798
TRINITY_DN87_c0_g1_i23.p43	3	0	2	0	3	0	2	1	1	2
TRINITY_DN7296_c0_g2_i4.p3	6	0	0	0	0	0	11	0	0	0
TRINITY_DN65869_c0_g1_i1.p1	0	0	0	0	2	0	0	0	0	0
TRINITY_DN2584_c0_g1_i8.p1	536	295	317	279	453	585	379	414	369	300
TRINITY_DN881_c0_g1_i12.p4	4	5	6	3	1	13	3	3	7	3
TRINITY_DN70735_c0_g1_i1.p1	2	1	0	0	0	0	0	0	0	0
TRINITY_DN58751_c0_g1_i1.p2	0	0	3	0	1	0	0	0	0	1
TRINITY_DN223_c0_g1_i58.p1	323	233	322	278	312	495	479	431	505	413
TRINITY_DN1206_c0_g1_i24.p1	53	12	31	10	47	89	30	33	51	37
TRINITY_DN3676_c0_g1_i10.p1	600	413	1526	1470	1264	1322	673	894	1340	865
TRINITY_DN3661_c0_g1_i1.p1	309	250	257	226	315	684	308	257	314	296
TRINITY_DN56474_c0_g1_i1.p1	0	2	1	5	0	0	0	0	0	0
TRINITY_DN599_c0_g1_i13.p2	6283	7265	6371	6837	6866	4466	6070	5720	6016	4959
TRINITY_DN51_c0_g1_i124.p2	179	289	225	246	185	122	161	198	166	156
TRINITY_DN88239_c0_g1_i1.p1	0	0	0	0	1	0	0	0	0	0
TRINITY_DN751_c0_g1_i3.p3	12	0	0	0	0	0	0	0	0	0
TRINITY_DN2577_c0_g1_i15.p1	7	12	9	14	14	3	12	6	4	12
TRINITY_DN9534_c0_g2_i1.p1	3	2	0	0	0	4	1	0	1	0
TRINITY_DN4115_c0_g1_i18.p1	1	0	0	0	0	0	1	1	0	2
TRINITY_DN2994_c0_g1_i285.p1	0	2	5	2	3	0	5	0	0	0
TRINITY_DN318_c1_g1_i100.p2	574	214	463	196	318	1001	542	267	331	332
TRINITY_DN1569_c0_g1_i10.p3	2	1	0	0	0	0	0	0	0	5
TRINITY_DN8805_c0_g5_i1.p4	7	1	3	0	11	47	1	0	0	0
TRINITY_DN2429_c0_g2_i5.p4	4	1	4	2	1	29	0	1	0	0
TRINITY_DN54_c0_g1_i188.p3	9	2	17	19	3	94	100	85	86	51
TRINITY_DN10756_c0_g1_i1.p2	6	2	4	3	8	8	4	2	4	5
TRINITY_DN5255_c0_g1_i20.p5	19	16	31	13	20	66	21	17	27	17
TRINITY_DN17853_c0_g1_i2.p1	0	2	1	0	2	0	1	0	2	1
TRINITY_DN11644_c0_g3_i1.p1	4	4	3	1	1	8	1	1	2	7
TRINITY_DN1058_c0_g1_i28.p1	92	31	37	21	91	0	139	124	112	107
TRINITY_DN368_c0_g2_i20.p2	185	338	315	334	277	243	399	426	484	445
TRINITY_DN62_c0_g1_i126.p19	14	30	19	8	13	23	11	15	22	23
TRINITY_DN32926_c0_g1_i1.p1	5	1	0	0	0	0	2	0	2	1
TRINITY_DN4392_c0_g1_i6.p2	0	0	3	2	0	0	3	0	5	1
TRINITY_DN6230_c0_g2_i1.p2	5	1	1	3	1	51	0	1	0	0
TRINITY_DN1439_c0_g1_i1.p1	1878	5030	3239	4786	1699	376	5003	4569	3873	3638
TRINITY_DN4132_c0_g1_i2.p1	2	6	1	2	6	18	6	3	5	7
TRINITY_DN56723_c0_g1_i1.p1	0	2	0	2	0	0	1	1	0	0
TRINITY_DN701_c0_g1_i45.p1	155	232	170	184	176	70	196	261	263	186
TRINITY_DN880_c0_g1_i97.p1	2259	742	1459	620	1369	4287	2542	1184	1721	1501
TRINITY_DN70286_c0_g1_i1.p1	0	0	0	0	4	0	0	0	0	4
TRINITY_DN2539_c1_g2_i1.p2	10	3	4	6	15	87	0	1	1	0
TRINITY_DN299_c0_g8_i1.p3	10	5	0	7	8	102	0	0	0	0
TRINITY_DN6574_c0_g1_i15.p2	172	110	145	165	142	92	113	149	121	80
TRINITY_DN188_c4_g1_i2.p2	1	0	1	2	0	0	11	6	5	1
TRINITY_DN200_c0_g1_i105.p2	168	113	154	120	167	135	167	122	166	128
TRINITY_DN1185_c1_g1_i1.p1	5	1	3	0	2	0	2	2	5	0
TRINITY_DN9024_c0_g1_i2.p2	0	0	0	0	1	0	0	2	0	0
TRINITY_DN198_c0_g1_i120.p1	40	0	86	0	6	0	55	64	61	44
TRINITY_DN1936_c0_g1_i6.p1	6	12	15	20	9	0	14	22	20	13
TRINITY_DN36225_c0_g2_i1.p1	0	0	0	0	0	0	0	0	0	1
TRINITY_DN962_c0_g1_i10.p3	169	175	140	163	120	175	169	150	164	148
TRINITY_DN3262_c0_g1_i2.p5	5	2	0	0	4	50	1	1	0	0
TRINITY_DN4516_c4_g1_i1.p1	0	3	0	1	0	0	0	1	0	2
TRINITY_DN4872_c0_g1_i12.p1	0	6	0	0	0	0	0	0	4	0
TRINITY_DN4492_c0_g1_i3.p1	26	51	32	68	32	29	65	67	65	53
TRINITY_DN42507_c0_g2_i1.p2	1	0	0	0	0	0	0	0	0	0
TRINITY_DN1839_c0_g1_i34.p2	0	3	0	0	0	0	6	0	0	3
TRINITY_DN22968_c0_g1_i2.p1	2	3	18	1	7	14	3	4	0	3
TRINITY_DN75099_c0_g1_i1.p1	1	3	0	0	0	0	0	0	0	0
TRINITY_DN1136_c0_g1_i16.p2	8	28	10	4	8	0	9	11	7	8
TRINITY_DN29343_c0_g1_i1.p2	1	2	3	1	4	0	1	0	1	4
TRINITY_DN88902_c0_g1_i1.p1	0	0	0	0	0	0	3	0	0	0
TRINITY_DN1112_c0_g1_i35.p6	892	1275	1148	1758	715	537	2054	1907	2292	1981
TRINITY_DN793_c2_g1_i19.p1	1041	222	762	180	503	1179	1083	452	650	435
TRINITY_DN776_c1_g1_i12.p9	640	641	634	712	680	779	957	767	893	739
TRINITY_DN58120_c0_g1_i1.p1	0	1	0	0	1	0	0	1	1	0
TRINITY_DN18671_c0_g1_i1.p1	0	0	0	0	0	0	0	0	2	2
TRINITY_DN42094_c0_g1_i1.p1	0	0	0	2	1	32	0	0	0	0
TRINITY_DN1483_c0_g1_i1.p1	319	312	308	325	335	392	406	383	462	370
TRINITY_DN1299_c0_g1_i12.p1	3368	2245	3341	1859	3683	3841	2222	1845	2612	2043
TRINITY_DN903_c0_g1_i114.p3	94	97	107	135	82	45	59	68	53	50
TRINITY_DN78162_c0_g1_i1.p1	4	1	0	0	2	0	0	0	0	1
TRINITY_DN2222_c1_g1_i3.p1	4	10	0	0	3	7	4	0	2	5
TRINITY_DN172_c2_g1_i12.p4	151	211	178	267	140	170	311	244	273	290
TRINITY_DN68705_c0_g1_i1.p1	0	0	1	0	0	0	0	1	0	0
TRINITY_DN38981_c0_g1_i3.p1	0	1	1	0	1	0	2	3	0	2
TRINITY_DN599_c1_g1_i22.p2	0	0	3	0	0	8	0	1	0	1
TRINITY_DN63727_c0_g1_i1.p1	0	2	0	0	0	0	0	0	2	1
TRINITY_DN6107_c0_g1_i1.p8	3	7	4	6	5	85	0	1	1	0
TRINITY_DN608_c0_g1_i13.p1	430	168	188	74	277	275	538	281	478	376
TRINITY_DN1449_c0_g1_i4.p5	63	89	65	105	52	49	57	77	71	80
TRINITY_DN736_c0_g1_i166.p5	0	8	7	16	4	41	128	127	128	102
TRINITY_DN5535_c0_g2_i3.p2	7	1	4	4	11	117	1	0	0	0
TRINITY_DN5860_c0_g1_i2.p3	5	0	0	0	3	12	0	0	0	2
TRINITY_DN3958_c0_g1_i4.p2	0	1	0	2	1	0	0	0	5	3
TRINITY_DN311_c0_g1_i20.p5	364	179	248	175	285	750	445	336	444	330
TRINITY_DN2963_c0_g1_i6.p6	7	4	2	1	10	124	0	1	0	0
TRINITY_DN20412_c0_g1_i1.p1	5	11	1	1	2	14	0	10	1	4
TRINITY_DN18844_c0_g2_i1.p4	1	0	0	0	0	23	0	0	0	0
TRINITY_DN13298_c0_g1_i1.p1	1	5	0	1	1	16	2	0	2	1
TRINITY_DN2224_c0_g1_i1.p3	2	1	1	0	0	0	0	0	1	0
TRINITY_DN1685_c0_g1_i19.p2	28	3	19	5	5	19	14	2	13	14
TRINITY_DN1129_c0_g4_i1.p4	63	26	44	20	51	162	88	41	75	43
TRINITY_DN11597_c0_g1_i22.p4	5	1	9	0	15	67	0	2	0	4
TRINITY_DN2390_c0_g2_i3.p7	0	0	2	1	2	0	5	7	4	6
TRINITY_DN14204_c0_g1_i9.p1	0	0	1	0	1	0	1	0	0	0
TRINITY_DN70664_c0_g1_i1.p1	0	0	0	0	3	0	0	0	1	0
TRINITY_DN3826_c1_g1_i1.p8	0	0	0	2	3	16	0	0	0	0
TRINITY_DN87404_c0_g1_i1.p1	0	0	0	1	2	0	0	0	0	0
TRINITY_DN2234_c0_g3_i1.p12	0	0	4	1	6	42	0	0	0	0
TRINITY_DN1868_c0_g1_i9.p1	1592	1054	1382	1099	1443	1585	1755	1368	1912	1409
TRINITY_DN5132_c0_g1_i2.p2	0	0	1	1	0	3	2	0	0	0
TRINITY_DN483_c0_g1_i14.p4	26	11	26	36	22	48	78	45	58	31
TRINITY_DN1631_c0_g1_i11.p4	23	3	18	0	8	0	37	0	23	14
TRINITY_DN1271_c0_g1_i1.p3	494	491	426	514	526	373	456	471	444	383
TRINITY_DN30238_c0_g2_i18.p1	4	3	4	3	3	23	6	14	16	7
TRINITY_DN27361_c0_g1_i1.p1	0	0	3	0	0	0	0	0	0	0
TRINITY_DN367_c1_g1_i110.p1	142	57	135	23	99	142	32	77	82	47
TRINITY_DN246_c0_g1_i126.p5	222	95	151	156	176	405	295	291	302	225
TRINITY_DN77737_c0_g1_i1.p2	0	0	0	0	5	0	0	0	0	0
TRINITY_DN417_c0_g2_i9.p4	8	4	6	7	8	15	22	13	15	18
TRINITY_DN4680_c0_g1_i3.p1	1632	775	1261	716	1224	2264	1466	978	1421	937
TRINITY_DN25359_c0_g1_i1.p10	2	1	0	3	3	20	0	0	0	0
TRINITY_DN13792_c0_g1_i2.p2	4	0	0	0	1	0	7	2	2	2
TRINITY_DN10860_c1_g3_i2.p1	0	3	3	0	0	0	0	2	1	1
TRINITY_DN8154_c0_g1_i3.p1	7	0	0	2	2	0	0	0	0	0
TRINITY_DN122_c0_g1_i104.p1	224	164	218	266	257	199	350	267	362	307
TRINITY_DN1330_c0_g1_i51.p6	6	21	11	21	4	25	5	9	13	4
TRINITY_DN14106_c0_g1_i2.p2	344	305	334	321	313	489	389	365	444	324
TRINITY_DN612_c1_g2_i1.p1	19	4	6	1	31	915	0	61	51	5
TRINITY_DN1113_c0_g1_i40.p2	2	4	0	0	0	0	0	3	3	5
TRINITY_DN6110_c0_g1_i1.p8	8	4	3	4	10	110	0	2	0	0
TRINITY_DN328_c8_g1_i4.p1	25	31	20	21	11	164	397	386	348	349
TRINITY_DN21381_c0_g1_i1.p1	0	0	0	3	0	0	1	1	0	0
TRINITY_DN3056_c0_g2_i1.p2	11	7	9	7	13	160	1	0	0	0
TRINITY_DN38220_c0_g1_i1.p1	10	17	41	5	24	3	10	30	15	25
TRINITY_DN21428_c0_g1_i2.p3	2	2	1	0	0	0	0	0	1	2
TRINITY_DN7427_c1_g2_i1.p3	9	2	2	0	16	84	0	0	0	1
TRINITY_DN46113_c0_g1_i1.p1	0	3	0	1	0	0	0	0	0	0
TRINITY_DN338_c0_g1_i34.p3	790	435	437	406	550	1063	601	444	663	589
TRINITY_DN535_c0_g1_i10.p1	582	402	500	404	418	689	967	728	783	745
TRINITY_DN15529_c0_g1_i3.p3	0	3	0	0	0	0	3	0	3	4
TRINITY_DN547_c1_g1_i4.p1	6	14	19	19	21	68	41	33	46	47
TRINITY_DN1944_c0_g1_i7.p2	4	2	3	1	0	0	1	0	1	1
TRINITY_DN424_c0_g1_i57.p2	0	3	0	0	1	0	1	0	7	0
TRINITY_DN2414_c0_g1_i14.p1	113	120	117	111	81	41	54	78	95	67
TRINITY_DN47620_c0_g1_i1.p2	0	3	0	1	0	0	2	0	0	1
TRINITY_DN5016_c2_g1_i1.p1	3	8	0	2	0	5	3	2	5	0
TRINITY_DN1360_c0_g1_i10.p3	0	0	2	2	0	10	0	6	0	0
TRINITY_DN9398_c6_g1_i1.p1	1	0	0	0	0	0	0	0	0	0
TRINITY_DN742_c0_g1_i40.p2	0	5	0	3	0	0	5	0	1	8
TRINITY_DN3735_c0_g1_i1.p3	2	1	5	3	3	103	0	0	0	2
TRINITY_DN1133_c0_g1_i70.p2	364	229	301	216	262	939	483	469	404	407
TRINITY_DN3262_c0_g1_i2.p2	18	5	5	4	11	95	1	0	0	0
TRINITY_DN24065_c0_g1_i1.p1	4	3	0	0	1	0	1	1	0	0
TRINITY_DN83596_c0_g1_i1.p1	1	2	0	0	0	0	0	0	0	0
TRINITY_DN91_c0_g1_i229.p6	23	2	2	10	22	30	53	9	58	47
TRINITY_DN40749_c0_g1_i1.p1	0	1	1	0	0	0	0	0	0	0
TRINITY_DN7205_c0_g1_i1.p1	3	2	1	1	2	0	0	2	0	4
TRINITY_DN1979_c0_g2_i1.p5	1	0	0	0	0	0	0	1	0	0
TRINITY_DN2778_c1_g1_i1.p1	102	34	83	39	56	121	99	85	120	100
TRINITY_DN3426_c0_g1_i12.p1	0	1	0	0	0	0	0	0	0	1
TRINITY_DN1470_c0_g1_i12.p1	1922	1367	1641	1927	1903	1525	1328	1316	1273	1181
TRINITY_DN4426_c0_g1_i1.p1	12	10	0	6	11	85	0	0	0	0
TRINITY_DN4622_c0_g1_i2.p2	1	3	2	14	11	0	17	11	14	7
TRINITY_DN1826_c0_g1_i13.p6	53	13	24	3	20	106	44	34	43	20
TRINITY_DN72333_c0_g1_i1.p1	0	0	0	0	3	0	0	0	0	0
TRINITY_DN16634_c0_g1_i1.p2	0	1	0	0	0	0	0	0	0	3
TRINITY_DN212_c1_g2_i3.p1	0	1	0	0	0	1	36	35	18	23
TRINITY_DN324_c0_g1_i110.p3	1390	1044	1258	924	1289	1414	1580	1296	1625	1110
TRINITY_DN15199_c1_g1_i2.p1	19	1	0	1	4	2	4	1	2	4
TRINITY_DN17370_c0_g1_i1.p1	0	1	0	0	5	4	0	0	0	3
TRINITY_DN80167_c0_g1_i1.p1	0	0	0	0	1	0	0	0	0	0
TRINITY_DN50711_c0_g1_i1.p1	5	0	0	0	0	0	0	0	0	5
TRINITY_DN611_c0_g1_i24.p1	404	190	326	272	362	814	357	251	394	216
TRINITY_DN3015_c1_g2_i1.p3	0	10	0	1	5	39	0	0	0	0
TRINITY_DN393_c0_g1_i3.p1	70	30	32	51	89	118	32	36	42	59
TRINITY_DN1734_c1_g1_i28.p2	3	0	5	0	4	79	0	0	0	0
TRINITY_DN1129_c0_g1_i10.p7	2	6	0	0	2	11	0	0	3	0
TRINITY_DN30398_c1_g1_i1.p1	5	6	2	0	0	12	7	5	8	3
TRINITY_DN29135_c1_g1_i1.p1	2	0	0	2	1	0	1	1	1	0
TRINITY_DN432_c0_g1_i101.p4	601	913	689	808	584	269	490	817	537	493
TRINITY_DN56730_c0_g1_i1.p1	0	0	0	0	1	0	0	0	0	0
TRINITY_DN361_c1_g1_i17.p6	14	38	30	34	26	43	32	26	25	23
TRINITY_DN2562_c0_g1_i123.p1	30	5	16	2	9	28	42	6	27	33
TRINITY_DN2166_c1_g1_i14.p1	895	187	513	137	330	1325	554	180	436	389
TRINITY_DN2976_c0_g2_i1.p1	7	2	2	1	12	39	0	0	0	0
TRINITY_DN1834_c0_g1_i1.p2	148	206	182	204	184	274	218	229	273	160
TRINITY_DN323_c0_g2_i1.p1	225	335	247	344	218	116	251	275	226	218
TRINITY_DN7064_c0_g2_i15.p3	10	0	4	4	7	60	0	2	1	0
TRINITY_DN3300_c0_g1_i12.p1	84	18	53	9	33	141	50	16	35	19
TRINITY_DN41698_c0_g1_i1.p1	2	1	0	1	0	4	1	0	0	1
TRINITY_DN923_c0_g1_i6.p1	105	57	73	49	61	450	125	84	120	84
TRINITY_DN50165_c0_g1_i1.p2	1	0	0	0	1	0	0	1	0	1
TRINITY_DN83860_c0_g1_i1.p1	0	2	0	2	0	0	0	1	0	0
TRINITY_DN45725_c0_g1_i1.p1	2	0	0	3	0	0	1	1	1	1
TRINITY_DN6_c6_g1_i1.p1	5	2	0	0	6	8	2	2	4	6
TRINITY_DN5941_c0_g1_i10.p16	0	0	0	2	3	25	0	0	0	0
TRINITY_DN259_c1_g1_i25.p1	0	0	0	0	0	145	0	25	9	0
TRINITY_DN51030_c1_g1_i1.p1	0	2	0	0	1	2	0	0	0	0
TRINITY_DN11746_c0_g1_i2.p1	1	1	0	1	1	0	0	0	2	0
TRINITY_DN5978_c0_g1_i1.p1	1	0	0	0	1	0	3	1	0	2
TRINITY_DN11601_c0_g1_i4.p10	0	2	0	0	10	0	0	0	0	1
TRINITY_DN16065_c0_g1_i1.p1	5	5	0	0	0	7	0	0	0	0
TRINITY_DN409_c0_g1_i112.p2	9	3	11	27	3	43	5	2	25	8
TRINITY_DN248_c0_g1_i11.p4	12	7	3	1	1	16	12	3	4	4
TRINITY_DN771_c0_g3_i17.p1	102	64	131	59	149	54	151	170	228	125
TRINITY_DN464_c2_g1_i11.p1	607	553	574	535	665	551	471	544	496	475
TRINITY_DN11597_c0_g3_i1.p16	1	0	0	0	1	23	0	0	0	0
TRINITY_DN78257_c0_g1_i1.p1	0	1	0	0	0	0	0	0	0	0
TRINITY_DN39_c0_g2_i15.p1	61	23	51	24	67	47	52	40	49	58
TRINITY_DN1291_c0_g1_i1.p2	46	36	34	57	38	5	67	53	67	30
TRINITY_DN1523_c0_g1_i1.p4	1	1	0	0	1	1	2	2	2	0
TRINITY_DN1377_c0_g1_i100.p1	569	775	693	680	545	211	684	686	689	602
TRINITY_DN9502_c0_g1_i1.p1	0	0	0	0	0	1	0	0	3	1
TRINITY_DN29173_c0_g1_i1.p1	6	0	0	0	1	0	1	2	0	6
TRINITY_DN64608_c0_g1_i1.p1	0	0	0	0	0	0	0	0	0	2
TRINITY_DN19060_c0_g1_i1.p1	1	0	0	1	0	0	0	3	2	1
TRINITY_DN987_c0_g1_i18.p1	21	0	2	2	14	38	5	2	0	5
TRINITY_DN89013_c0_g1_i1.p1	1	3	0	0	2	0	0	0	1	0
TRINITY_DN160_c0_g1_i22.p1	0	50	98	44	0	0	26	39	33	42
TRINITY_DN80171_c0_g1_i1.p1	1	2	0	0	0	0	0	0	1	0
TRINITY_DN859_c0_g1_i1.p2	645	475	529	481	481	469	522	518	652	393
TRINITY_DN68_c0_g1_i11.p1	96	25	75	17	69	443	193	103	191	174
TRINITY_DN7427_c1_g2_i2.p23	7	1	0	1	6	42	1	0	0	0
TRINITY_DN14537_c0_g1_i4.p1	1	5	1	2	1	0	2	0	3	7
TRINITY_DN719_c0_g1_i18.p2	11	50	12	22	16	10	4	10	8	8
TRINITY_DN13718_c0_g1_i2.p4	0	1	1	0	0	28	0	0	0	0
TRINITY_DN1278_c0_g1_i13.p10	114	186	103	166	160	147	149	146	123	140
TRINITY_DN698_c0_g1_i11.p5	3	8	15	11	7	1	14	17	15	18
TRINITY_DN675_c3_g1_i11.p3	1	2	0	1	0	0	1	0	1	0
TRINITY_DN10241_c0_g1_i3.p1	0	1	0	0	0	0	1	0	1	2
TRINITY_DN50372_c0_g1_i1.p3	0	0	0	0	0	0	0	1	0	2
TRINITY_DN293_c1_g3_i3.p2	99	71	65	50	122	132	109	98	120	93
TRINITY_DN586_c0_g1_i116.p3	757	193	446	166	501	1170	654	495	646	378
TRINITY_DN29277_c0_g1_i1.p2	1	2	0	0	0	28	0	0	0	0
TRINITY_DN1793_c0_g1_i18.p1	183	118	150	99	123	530	168	146	194	137
TRINITY_DN69032_c0_g1_i1.p1	0	0	0	0	0	0	0	0	0	6
TRINITY_DN4845_c0_g1_i3.p1	0	1	0	0	0	5	0	1	5	0
TRINITY_DN1142_c1_g1_i1.p3	15	8	12	11	8	11	14	0	23	22
TRINITY_DN77600_c0_g1_i1.p1	0	0	0	0	1	12	0	0	0	0
TRINITY_DN1332_c0_g1_i11.p1	2	0	2	2	0	5	9	5	5	15
TRINITY_DN1302_c0_g1_i14.p1	7	21	52	0	13	0	16	15	18	4
TRINITY_DN86793_c0_g1_i1.p1	0	0	0	0	0	0	1	0	1	0
TRINITY_DN15173_c0_g1_i2.p3	3	4	3	1	7	44	0	1	0	0
TRINITY_DN7427_c1_g2_i2.p16	3	2	2	0	3	35	0	0	0	0
TRINITY_DN216_c0_g1_i16.p3	10	9	7	13	14	2	20	31	16	11
TRINITY_DN5629_c0_g1_i22.p1	4	0	2	0	3	0	9	1	7	4
TRINITY_DN1063_c0_g1_i22.p1	434	188	286	259	283	593	458	387	478	448
TRINITY_DN297_c0_g1_i1.p3	675	635	565	744	632	581	583	589	561	444
TRINITY_DN1494_c0_g1_i25.p2	344	367	359	461	403	211	333	426	397	323
TRINITY_DN8030_c0_g1_i6.p1	10	13	2	2	10	0	5	0	6	2
TRINITY_DN17093_c0_g1_i1.p1	2	1	0	1	0	6	1	0	0	6
TRINITY_DN2680_c1_g1_i4.p3	63	91	95	80	66	32	66	84	127	75
TRINITY_DN5152_c0_g1_i1.p11	4	0	1	0	13	47	2	0	0	0
TRINITY_DN240_c0_g1_i262.p2	230	194	222	261	222	223	360	274	363	334
TRINITY_DN5439_c1_g1_i1.p1	1	2	0	1	9	5	0	1	3	0
TRINITY_DN39755_c0_g1_i1.p1	1	1	2	0	2	4	6	2	1	2
TRINITY_DN48352_c0_g1_i1.p1	3	0	0	0	0	0	3	0	1	1
TRINITY_DN59808_c0_g1_i1.p1	0	0	1	0	0	0	0	0	2	0
TRINITY_DN3718_c0_g2_i2.p2	4	9	4	0	1	0	2	1	2	7
TRINITY_DN2520_c0_g1_i10.p2	290	281	282	228	315	203	302	305	332	254
TRINITY_DN25582_c0_g1_i1.p1	0	0	0	2	0	0	0	5	1	0
TRINITY_DN436_c0_g1_i22.p1	859	626	739	640	816	1082	756	775	819	672
TRINITY_DN31831_c0_g1_i1.p1	2	0	2	2	0	3	0	2	1	2
TRINITY_DN3015_c1_g1_i3.p27	0	4	2	0	2	30	0	2	0	0
TRINITY_DN2141_c0_g1_i24.p6	1	0	0	0	0	0	4	0	0	0
TRINITY_DN2005_c0_g1_i13.p2	12	11	14	17	6	10	16	18	29	9
TRINITY_DN45088_c0_g1_i1.p2	10	6	0	0	2	44	0	0	0	0
TRINITY_DN716_c0_g1_i12.p4	24	48	37	48	40	29	32	35	28	45
TRINITY_DN2358_c0_g1_i1.p2	2	1	6	5	9	111	1	0	0	0
TRINITY_DN70174_c0_g1_i1.p1	10880	9215	7491	7496	15773	12123	4457	6539	4525	4833
TRINITY_DN29277_c0_g1_i1.p4	0	0	3	0	0	14	0	0	0	0
TRINITY_DN20658_c0_g1_i1.p1	3	0	0	0	2	2	0	0	0	0
TRINITY_DN5528_c0_g1_i1.p1	7	9	1	3	23	18	3	6	3	11
TRINITY_DN26432_c0_g1_i1.p1	3	0	4	3	0	0	1	0	4	2
TRINITY_DN502_c1_g1_i106.p5	1	7	2	12	0	9	12	6	7	12
TRINITY_DN2227_c0_g1_i112.p6	321	327	305	364	335	347	395	300	495	340
TRINITY_DN1706_c0_g1_i24.p1	1166	1288	1076	1157	1278	629	860	952	819	640
TRINITY_DN976_c1_g1_i3.p1	10	19	19	24	23	25	18	14	37	29
TRINITY_DN1736_c0_g2_i11.p1	0	0	0	0	0	0	0	0	0	0
TRINITY_DN1425_c0_g1_i100.p13	0	0	3	2	0	0	1	0	0	3
TRINITY_DN1777_c1_g1_i3.p1	625	126	284	106	271	860	627	289	601	442
TRINITY_DN796_c0_g1_i18.p5	0	4	0	0	1	0	0	0	0	1
TRINITY_DN56380_c0_g1_i1.p1	2	0	0	1	2	10	0	1	1	0
TRINITY_DN31543_c0_g1_i1.p1	0	0	0	1	0	0	0	0	1	0
TRINITY_DN32849_c0_g1_i1.p4	0	0	0	0	3	53	0	0	0	0
TRINITY_DN807_c1_g1_i21.p6	24	25	20	16	8	7	27	28	47	27
TRINITY_DN993_c0_g1_i100.p9	4	5	6	1	4	0	12	4	11	4
TRINITY_DN5436_c0_g1_i5.p2	4	5	3	2	15	102	0	1	0	0
TRINITY_DN2330_c0_g1_i6.p1	260	311	273	352	207	61	245	253	288	173
TRINITY_DN1164_c0_g1_i18.p4	174	168	178	216	190	252	239	229	251	242
TRINITY_DN34925_c0_g1_i1.p1	2	0	0	0	0	7	0	0	0	0
TRINITY_DN502_c2_g1_i14.p1	113	35	72	12	75	182	135	18	99	172
TRINITY_DN70_c0_g1_i236.p1	181	165	156	187	120	342	281	273	293	248
TRINITY_DN24111_c0_g1_i1.p6	3	1	0	0	4	57	0	0	0	0
TRINITY_DN723_c0_g1_i10.p1	891	965	976	1252	864	346	543	444	626	489
TRINITY_DN670_c0_g1_i13.p1	1	2	2	0	2	8	1	4	3	0
TRINITY_DN253_c7_g1_i1.p1	2	1	0	0	6	1	17	5	13	17
TRINITY_DN1387_c0_g1_i16.p2	138	102	127	122	119	73	158	122	112	103
TRINITY_DN6735_c0_g1_i4.p1	2	5	0	2	3	5	3	1	3	1
TRINITY_DN41721_c0_g1_i1.p1	1	0	1	0	0	0	0	0	0	3
TRINITY_DN16697_c0_g1_i1.p1	0	2	1	2	1	0	0	0	1	0
TRINITY_DN4667_c0_g1_i4.p1	17	12	18	11	9	23	9	18	13	12
TRINITY_DN39431_c0_g1_i1.p2	0	2	0	0	0	0	1	1	2	1
TRINITY_DN2074_c0_g2_i1.p3	22	4	6	3	6	3	8	9	12	14
TRINITY_DN2270_c0_g1_i2.p6	1	5	0	1	9	10	0	1	0	0
TRINITY_DN2801_c2_g1_i10.p12	5	2	0	0	5	0	5	0	3	5
TRINITY_DN13613_c0_g1_i10.p1	4	2	0	4	0	0	1	1	2	1
TRINITY_DN4123_c0_g2_i2.p1	3	2	2	3	9	41	0	9	5	1
TRINITY_DN2385_c0_g1_i39.p2	37	27	33	48	35	26	45	42	26	14
TRINITY_DN2873_c0_g1_i2.p2	0	0	0	0	0	7	4	0	0	3
TRINITY_DN318_c1_g1_i100.p5	34	21	12	3	0	0	5	14	12	0
TRINITY_DN1139_c0_g1_i152.p5	264	346	280	325	226	221	320	331	329	266
TRINITY_DN420_c1_g1_i39.p3	12	11	11	11	14	0	27	21	28	18
TRINITY_DN56566_c0_g1_i1.p1	2	2	0	0	0	0	1	0	0	1
TRINITY_DN342_c0_g1_i18.p1	10	4	12	10	0	15	2	10	20	9
TRINITY_DN808_c1_g1_i4.p1	20	7	6	5	0	20	14	30	14	25
TRINITY_DN16717_c0_g1_i3.p1	1	3	3	1	3	6	0	0	0	0
TRINITY_DN1129_c0_g1_i10.p4	290	197	193	267	244	393	331	337	403	305
TRINITY_DN41909_c0_g1_i1.p1	0	0	0	2	0	0	1	0	5	1
TRINITY_DN28_c2_g1_i11.p3	125	143	169	165	135	166	131	162	165	145
TRINITY_DN10_c0_g2_i2.p1	979	537	736	585	885	1227	1084	837	1163	798
TRINITY_DN11910_c0_g1_i1.p3	4	2	0	0	0	0	0	0	3	3
TRINITY_DN26599_c0_g3_i1.p4	8	6	2	5	14	79	0	0	0	1
TRINITY_DN10740_c0_g1_i1.p5	8	3	2	3	5	65	0	1	0	1
TRINITY_DN927_c0_g1_i12.p4	52	27	27	22	28	38	33	37	34	39
TRINITY_DN4058_c0_g4_i1.p1	2	0	0	0	4	2	1	0	1	4
TRINITY_DN422_c1_g1_i40.p1	81	49	80	59	34	43	92	60	90	97
TRINITY_DN181_c0_g1_i4.p2	243	256	223	249	236	213	264	248	291	258
TRINITY_DN36_c0_g1_i2.p1	1095	2027	1370	1997	1167	452	1304	1826	1563	1455
TRINITY_DN56420_c0_g1_i1.p2	0	6	0	0	1	0	0	0	0	0
TRINITY_DN5669_c0_g3_i1.p3	4	3	4	1	2	0	3	1	13	9
TRINITY_DN7427_c0_g1_i1.p7	2	0	0	0	5	8	0	0	0	0
TRINITY_DN5377_c0_g1_i1.p1	0	0	0	0	1	15	0	1	1	2
TRINITY_DN25838_c0_g2_i1.p3	3	0	0	0	0	0	1	0	1	0
TRINITY_DN5152_c0_g5_i1.p14	0	0	0	0	2	0	0	0	0	1
TRINITY_DN21843_c0_g1_i7.p1	2	7	5	2	1	16	10	2	5	4
TRINITY_DN21419_c0_g1_i3.p5	1	0	0	0	3	0	1	1	0	1
TRINITY_DN617_c0_g1_i14.p7	0	35	0	0	0	25	25	18	19	17
TRINITY_DN5147_c0_g1_i1.p1	1	5	0	0	7	0	1	0	2	0
TRINITY_DN1232_c0_g1_i67.p1	5	48	18	32	3	27	11	38	43	26
TRINITY_DN2316_c0_g1_i2.p1	446	575	273	462	617	9	52	115	32	70
TRINITY_DN856_c1_g1_i27.p2	21	3	2	11	25	0	17	15	10	19
TRINITY_DN924_c0_g1_i1.p2	118	174	163	89	163	82	82	74	82	87
TRINITY_DN606_c0_g1_i19.p2	762	385	567	430	694	1146	624	618	727	479
TRINITY_DN48746_c0_g1_i1.p1	5	0	1	0	0	0	0	2	3	5
TRINITY_DN1614_c0_g1_i9.p1	9	1	3	1	8	20	5	0	11	3
TRINITY_DN27310_c0_g1_i12.p1	124	60	62	27	77	239	81	62	74	48
TRINITY_DN1499_c0_g1_i1.p3	4	0	2	0	0	0	1	0	3	0
TRINITY_DN587_c0_g1_i109.p3	322	313	342	364	303	251	269	312	292	188
TRINITY_DN17848_c1_g1_i1.p1	1	5	0	0	1	3	0	1	0	0
TRINITY_DN846_c1_g1_i15.p1	0	0	14	2	0	131	19	0	3	0
TRINITY_DN2963_c0_g1_i1.p18	1	3	1	2	4	39	0	0	0	0
TRINITY_DN2801_c2_g1_i10.p8	5	2	2	4	4	3	6	1	11	10
TRINITY_DN2145_c0_g1_i1.p5	3	2	1	1	2	33	0	2	0	0
TRINITY_DN207_c0_g1_i236.p7	91	92	62	86	111	197	97	126	134	55
TRINITY_DN8168_c0_g1_i1.p2	0	0	3	1	0	43	0	0	0	1
TRINITY_DN1489_c0_g1_i17.p1	77	98	123	80	132	75	89	69	110	95
TRINITY_DN331_c0_g1_i17.p2	497	161	316	159	326	1333	640	386	661	474
TRINITY_DN62254_c0_g1_i1.p2	3	0	0	0	0	0	0	0	1	1
TRINITY_DN1621_c0_g1_i12.p6	33	2	4	3	6	21	19	5	6	10
TRINITY_DN5941_c0_g1_i7.p2	7	3	1	3	5	48	0	1	0	0
TRINITY_DN1887_c0_g1_i13.p2	40	39	59	58	32	47	63	53	54	48
TRINITY_DN17797_c0_g1_i1.p1	5	18	1	4	0	0	5	4	0	3
TRINITY_DN842_c0_g1_i15.p1	85	12	45	22	60	500	52	47	55	47
TRINITY_DN2866_c1_g2_i1.p1	1	1	0	0	0	0	1	1	1	4
TRINITY_DN2380_c0_g1_i6.p1	22	12	23	21	12	55	37	42	41	24
TRINITY_DN939_c0_g1_i1.p4	0	1	1	1	9	1134	3	55	4	30
TRINITY_DN29178_c0_g1_i1.p1	1	0	1	0	2	4	1	0	0	2
TRINITY_DN2237_c2_g1_i3.p1	48	29	36	28	50	9	29	25	37	18
TRINITY_DN15217_c0_g1_i4.p2	4	1	3	2	3	0	1	0	2	1
TRINITY_DN208_c0_g1_i109.p5	88	114	78	157	85	22	73	72	69	63
TRINITY_DN65644_c0_g1_i1.p1	0	3	0	0	0	0	0	0	0	0
TRINITY_DN75464_c0_g1_i1.p1	0	2	0	0	2	0	0	0	0	0
TRINITY_DN74932_c0_g1_i1.p1	0	1	1	2	0	0	0	0	0	0
TRINITY_DN1207_c0_g1_i5.p1	0	0	0	5	0	43	9	13	16	38
TRINITY_DN1809_c0_g1_i9.p3	60	17	43	20	59	67	74	76	79	46
TRINITY_DN6110_c0_g1_i1.p17	0	3	0	2	4	45	0	0	2	0
TRINITY_DN3064_c0_g1_i41.p1	86	68	66	55	36	182	169	132	206	77
TRINITY_DN1581_c0_g1_i22.p1	3	0	0	0	4	6	4	0	1	3
TRINITY_DN6114_c3_g1_i1.p1	0	0	4	0	1	0	3	1	5	1
TRINITY_DN237_c0_g1_i17.p3	0	4	2	0	2	0	8	0	5	12
TRINITY_DN4939_c0_g1_i13.p8	13	3	0	4	15	57	0	0	1	1
TRINITY_DN1750_c0_g1_i12.p1	1057	534	802	507	821	1297	939	820	983	671
TRINITY_DN60804_c0_g1_i1.p1	0	3	0	0	0	0	0	0	0	0
TRINITY_DN12097_c1_g1_i1.p2	8	9	7	11	8	23	12	10	23	8
TRINITY_DN6250_c0_g1_i2.p1	0	2	2	2	0	0	0	0	1	1
TRINITY_DN26844_c0_g2_i1.p2	2	2	4	1	14	25	0	1	0	0
TRINITY_DN77939_c0_g1_i1.p1	2	0	0	0	0	0	0	0	0	1
TRINITY_DN15137_c0_g1_i1.p1	1	1	0	1	4	9	0	0	0	1
TRINITY_DN19323_c0_g1_i2.p1	17	77	44	72	30	20	21	36	21	18
TRINITY_DN1970_c0_g1_i15.p3	0	5	5	3	4	0	0	0	4	1
TRINITY_DN369_c1_g1_i11.p5	63	52	52	65	69	30	51	38	34	35
TRINITY_DN534_c1_g1_i1.p1	1966	1754	1937	1746	1886	4779	2351	2482	2640	2034
TRINITY_DN637_c0_g1_i39.p2	25	49	26	32	26	29	51	42	49	40
TRINITY_DN3612_c0_g1_i3.p1	9	12	3	7	0	0	2	2	5	4
TRINITY_DN62_c1_g2_i3.p1	167	58	186	51	129	501	242	197	233	159
TRINITY_DN278_c0_g1_i107.p2	227	467	347	449	275	73	310	333	284	294
TRINITY_DN11601_c0_g1_i3.p30	0	0	2	2	2	20	0	3	0	0
TRINITY_DN23254_c0_g1_i1.p1	6	3	10	9	2	5	15	3	7	10
TRINITY_DN89155_c0_g1_i1.p1	0	0	0	0	0	8	0	2	1	0
TRINITY_DN5171_c0_g1_i4.p1	12	7	3	8	9	31	3	2	3	9
TRINITY_DN19877_c0_g2_i1.p1	2	1	0	0	0	0	0	0	0	1
TRINITY_DN2520_c0_g1_i1.p3	1	0	6	4	1	1	6	4	4	4
TRINITY_DN553_c0_g1_i22.p3	47	32	54	42	29	62	70	47	48	47
TRINITY_DN3713_c0_g1_i6.p1	1	3	1	3	0	0	6	7	7	2
TRINITY_DN21214_c0_g3_i1.p4	4	2	7	1	15	100	0	1	0	0
TRINITY_DN57361_c0_g1_i1.p1	0	0	0	0	2	0	0	0	0	0
TRINITY_DN955_c0_g1_i15.p8	260	493	398	468	237	102	164	226	176	168
TRINITY_DN2068_c0_g1_i25.p12	10	1	5	0	3	0	2	4	1	1
TRINITY_DN2389_c0_g1_i2.p12	1	0	6	1	8	41	1	1	0	0
TRINITY_DN1983_c0_g1_i14.p3	1	3	1	0	0	0	2	0	0	0
TRINITY_DN2826_c0_g2_i2.p5	3	6	1	1	3	46	1	0	0	0
TRINITY_DN4478_c0_g1_i2.p1	8	2	3	3	5	0	3	9	14	25
TRINITY_DN32933_c0_g2_i1.p1	0	0	0	0	3	0	0	0	3	0
TRINITY_DN21122_c0_g1_i1.p2	0	0	0	1	2	3	0	3	0	0
TRINITY_DN1172_c1_g1_i2.p1	810	324	449	278	457	1223	655	348	903	393
TRINITY_DN1606_c0_g1_i10.p1	10	5	10	14	12	1	26	18	13	13
TRINITY_DN2233_c0_g1_i12.p7	2	6	7	1	0	10	7	1	5	7
TRINITY_DN810_c0_g1_i24.p1	65	15	52	6	39	155	55	37	77	35
TRINITY_DN46817_c0_g1_i1.p1	0	0	0	1	4	0	4	1	1	0
TRINITY_DN3095_c0_g1_i17.p2	3	1	0	0	0	0	0	0	1	0
TRINITY_DN1916_c0_g1_i21.p1	3	2	7	14	1	10	11	16	7	10
TRINITY_DN27310_c0_g1_i3.p1	0	0	0	0	4	0	0	0	0	0
TRINITY_DN3121_c0_g1_i4.p3	15	0	5	4	7	6	7	2	4	8
TRINITY_DN1420_c0_g1_i45.p1	11	0	0	48	0	91	15	15	14	0
TRINITY_DN1367_c0_g1_i13.p1	219	228	179	162	260	359	161	146	199	116
TRINITY_DN929_c0_g1_i20.p9	0	0	0	0	9	0	1	3	2	4
TRINITY_DN230_c0_g1_i215.p2	17	16	14	13	12	5	39	30	35	29
TRINITY_DN2392_c0_g5_i3.p4	4	1	6	0	15	104	1	2	0	0
TRINITY_DN6858_c0_g1_i101.p6	3	1	2	0	0	10	3	1	4	1
TRINITY_DN36952_c0_g1_i1.p1	2	0	0	0	0	0	0	2	0	2
TRINITY_DN57_c0_g2_i1.p1	104	133	91	82	80	101	167	109	155	105
TRINITY_DN11328_c0_g1_i3.p1	11	16	12	14	7	6	24	24	24	9
TRINITY_DN10727_c0_g1_i2.p1	14	17	24	19	29	2	20	19	21	31
TRINITY_DN180_c1_g1_i107.p1	232	380	354	392	231	240	356	356	360	387
TRINITY_DN164_c0_g1_i1.p4	338	458	415	474	269	483	631	698	676	554
TRINITY_DN3228_c0_g2_i1.p8	1	1	0	0	4	16	0	0	0	0
TRINITY_DN30148_c0_g1_i1.p1	1	1	0	0	3	0	0	0	0	0
TRINITY_DN5144_c0_g1_i10.p2	0	0	0	0	3	2	2	0	9	4
TRINITY_DN1315_c0_g1_i134.p2	0	12	25	0	8	0	72	44	57	39
TRINITY_DN8064_c0_g1_i1.p1	2	7	2	5	4	0	1	6	3	2
TRINITY_DN15467_c0_g4_i1.p1	6	0	7	3	4	79	0	1	0	0
TRINITY_DN371_c0_g1_i339.p7	0	8	5	4	15	0	14	10	17	24
TRINITY_DN442_c0_g1_i38.p3	31	8	20	5	0	21	17	27	29	34
TRINITY_DN2099_c0_g1_i1.p2	136	205	154	226	152	29	234	209	189	199
TRINITY_DN217_c0_g1_i107.p1	281	220	270	258	281	348	332	304	312	272
TRINITY_DN1142_c1_g1_i1.p6	0	1	2	3	1	0	2	0	8	7
TRINITY_DN3933_c0_g3_i1.p1	24	8	8	11	25	190	0	1	0	0
TRINITY_DN66131_c0_g1_i1.p1	0	0	0	0	0	0	0	1	1	0
TRINITY_DN2099_c2_g1_i2.p2	4	0	0	0	1	0	7	1	2	2
TRINITY_DN777_c0_g1_i10.p2	0	1	0	0	0	0	1	1	6	1
TRINITY_DN339_c0_g1_i26.p1	250	232	233	232	270	316	269	280	309	215
TRINITY_DN464_c7_g1_i12.p1	1182	0	409	509	698	824	945	258	515	579
TRINITY_DN1707_c0_g1_i13.p5	74	106	78	118	69	108	70	94	81	75
TRINITY_DN15379_c0_g1_i1.p1	3	1	0	2	1	6	4	1	1	0
TRINITY_DN4664_c0_g1_i4.p1	13	12	10	12	16	27	13	2	8	13
TRINITY_DN2152_c0_g1_i3.p1	122	45	44	15	45	158	47	38	75	85
TRINITY_DN1899_c0_g1_i1.p2	3	1	0	6	0	0	4	1	5	7
TRINITY_DN776_c1_g1_i12.p10	61	28	57	44	49	112	85	67	91	58
TRINITY_DN297_c2_g1_i115.p11	450	678	510	702	390	192	600	656	609	545
TRINITY_DN387_c0_g1_i3.p7	153	241	191	260	156	132	180	180	207	183
TRINITY_DN4315_c0_g1_i29.p1	14	2	3	3	4	0	0	8	2	1
TRINITY_DN56609_c0_g1_i1.p1	0	1	0	0	0	0	1	0	0	0
TRINITY_DN656_c0_g1_i16.p1	106	81	105	81	128	276	144	116	180	117
TRINITY_DN5193_c0_g1_i12.p1	3	13	4	1	8	5	13	8	7	13
TRINITY_DN5600_c0_g1_i17.p1	1	0	0	0	0	11	8	1	1	0
TRINITY_DN38098_c0_g1_i1.p1	0	1	1	0	0	0	1	0	0	0
TRINITY_DN68235_c0_g1_i1.p1	2	1	0	1	0	0	0	0	0	0
TRINITY_DN2068_c0_g1_i17.p1	389	389	447	350	453	584	370	410	546	338
TRINITY_DN74478_c0_g1_i1.p1	1	0	0	1	0	1	0	1	1	0
TRINITY_DN24812_c0_g2_i2.p1	0	0	0	0	1	0	0	1	1	0
TRINITY_DN6035_c0_g2_i1.p1	5	1	4	1	3	11	4	5	5	3
TRINITY_DN459_c1_g1_i27.p2	51	77	82	95	57	228	120	96	135	101
TRINITY_DN3292_c0_g1_i1.p1	1	3	2	4	3	0	2	3	8	5
TRINITY_DN1970_c0_g1_i17.p1	8	0	0	0	2	2	1	0	0	0
TRINITY_DN3911_c0_g1_i2.p1	4	0	1	1	2	10	0	0	8	1
TRINITY_DN18918_c0_g1_i1.p2	2	0	0	0	0	0	1	1	0	0
TRINITY_DN1402_c0_g1_i1.p1	140	148	126	160	123	156	202	166	204	144
TRINITY_DN14161_c0_g1_i1.p11	0	1	2	2	1	62	0	0	1	1
TRINITY_DN415_c0_g1_i1.p4	9	1	11	2	0	6	3	3	0	1
TRINITY_DN464_c7_g1_i1.p5	204	299	277	386	206	136	292	321	279	219
TRINITY_DN420_c0_g1_i90.p6	666	951	785	1006	663	766	801	870	778	749
TRINITY_DN2588_c0_g1_i2.p3	1	0	0	2	0	20	3	0	8	0
TRINITY_DN70581_c0_g1_i1.p2	1	0	0	0	0	0	0	0	0	0
TRINITY_DN1129_c0_g4_i1.p2	243	332	308	315	269	119	200	265	224	190
TRINITY_DN18907_c0_g1_i1.p1	0	2	2	2	1	12	0	0	0	1
TRINITY_DN61939_c1_g1_i2.p1	12	19	8	7	10	11	8	3	14	16
TRINITY_DN1008_c0_g1_i15.p3	0	2	2	0	0	0	2	4	2	0
TRINITY_DN13086_c0_g1_i1.p2	0	0	0	0	0	1	1	0	0	0
TRINITY_DN1216_c0_g1_i39.p1	47	0	23	18	34	106	9	90	78	21
TRINITY_DN11422_c0_g1_i1.p1	15	20	22	38	26	2	26	29	29	20
TRINITY_DN565_c0_g1_i165.p10	3	8	3	6	3	16	2	2	6	4
TRINITY_DN1584_c0_g1_i2.p1	257	1113	423	416	558	183	614	569	149	380
TRINITY_DN1512_c0_g1_i114.p1	310	297	335	286	279	486	451	388	549	450
TRINITY_DN129_c0_g1_i27.p1	29	11	17	13	11	30	43	12	31	20
TRINITY_DN1673_c0_g1_i3.p1	52	42	56	60	70	29	32	33	48	26
TRINITY_DN429_c0_g1_i15.p4	27	276	119	262	109	3	58	108	69	96
TRINITY_DN36942_c0_g1_i1.p1	4931	4547	45350	2017	7953	2510	1751	64011	4526	10567
TRINITY_DN1588_c0_g1_i47.p1	332	234	330	236	355	705	390	284	431	275
TRINITY_DN29084_c0_g1_i1.p1	0	0	0	0	1	0	0	0	2	2
TRINITY_DN1347_c1_g1_i8.p7	7	4	10	3	9	28	7	7	13	3
TRINITY_DN274_c1_g1_i1.p2	1046	888	848	1045	993	1410	1243	1407	1314	1198
TRINITY_DN2574_c0_g1_i17.p1	0	0	0	0	0	3	1	1	0	0
TRINITY_DN1372_c0_g1_i17.p1	622	544	649	693	536	677	787	677	815	627
TRINITY_DN653_c0_g1_i2.p11	3	0	1	2	0	0	0	1	0	0
TRINITY_DN894_c0_g1_i16.p6	172	184	214	148	163	216	146	160	204	147
TRINITY_DN516_c0_g1_i1.p3	177	219	184	167	191	183	231	191	201	169
TRINITY_DN2145_c2_g1_i1.p1	11	12	6	0	15	152	1	1	2	0
TRINITY_DN572_c0_g3_i2.p6	866	1067	927	871	659	448	999	1106	1044	741
TRINITY_DN691_c0_g1_i27.p1	132	133	99	181	59	11	139	149	168	141
TRINITY_DN4460_c0_g1_i3.p2	0	0	2	0	1	0	0	0	0	0
TRINITY_DN3171_c0_g1_i108.p3	71	54	24	74	103	29	106	69	81	82
TRINITY_DN2561_c0_g1_i1.p2	4	11	1	1	7	12	4	6	13	7
TRINITY_DN764_c0_g2_i1.p7	2	3	0	0	4	7	5	1	5	8
TRINITY_DN5152_c0_g6_i1.p17	11	0	6	0	5	88	0	1	0	1
TRINITY_DN88704_c0_g1_i1.p1	0	1	0	2	0	0	0	0	0	0
TRINITY_DN78862_c0_g1_i1.p1	1	0	0	0	1	0	0	1	0	1
TRINITY_DN79057_c0_g1_i1.p1	0	0	0	0	0	0	0	3	0	0
TRINITY_DN530_c2_g1_i1.p2	390	424	402	505	395	264	500	490	553	471
TRINITY_DN81659_c0_g1_i1.p1	0	0	0	0	0	0	2	0	1	0
TRINITY_DN6509_c1_g1_i14.p2	12	1	2	1	3	2	1	1	3	4
TRINITY_DN2012_c0_g1_i6.p1	5	1	14	1	4	30	17	6	9	4
TRINITY_DN1425_c0_g1_i131.p2	3001	2929	2863	3291	3045	3651	4651	4442	4925	4189
TRINITY_DN7464_c0_g1_i1.p1	5	0	0	1	1	0	0	0	0	2
TRINITY_DN8881_c0_g1_i1.p1	0	0	2	7	2	0	8	4	9	0
TRINITY_DN67394_c0_g1_i1.p1	0	0	0	0	0	0	1	2	1	0
TRINITY_DN88678_c0_g1_i1.p1	3	0	0	1	0	0	0	1	0	0
TRINITY_DN38526_c0_g1_i1.p1	0	0	0	0	8	0	0	0	0	0
TRINITY_DN4324_c0_g1_i1.p5	1	2	0	3	2	0	0	0	7	5
TRINITY_DN518_c0_g1_i20.p2	45	103	93	130	73	81	202	216	230	140
TRINITY_DN92430_c0_g1_i1.p2	0	3	0	0	0	0	0	0	0	0
TRINITY_DN691_c0_g1_i134.p2	28	28	11	11	60	39	23	39	0	10
TRINITY_DN1868_c0_g1_i13.p1	187	0	180	0	97	509	387	189	284	67
TRINITY_DN35670_c0_g2_i1.p1	0	0	0	2	1	0	1	0	1	1
TRINITY_DN7427_c0_g2_i14.p11	9	7	2	4	13	140	0	0	0	1
TRINITY_DN484_c0_g1_i14.p3	34	9	19	21	11	10	78	50	55	33
TRINITY_DN7151_c1_g1_i6.p1	9	24	4	5	7	4	5	5	1	6
TRINITY_DN4155_c0_g1_i15.p1	0	0	0	3	1	0	1	2	0	0
TRINITY_DN508_c0_g1_i42.p1	0	5	3	2	2	0	4	1	2	1
TRINITY_DN244_c0_g1_i12.p6	126	174	151	181	134	177	144	141	165	159
TRINITY_DN301_c0_g1_i6.p2	459	205	413	234	324	959	673	342	403	184
TRINITY_DN631_c0_g1_i9.p1	22	12	9	8	8	33	15	4	27	15
TRINITY_DN538_c0_g1_i3.p2	14	30	0	37	0	0	15	2	12	10
TRINITY_DN2145_c0_g1_i13.p28	0	3	0	0	0	8	0	0	0	0
TRINITY_DN4898_c0_g2_i4.p1	68	17	31	23	25	253	23	16	58	25
TRINITY_DN4687_c0_g5_i1.p1	4	2	6	8	6	169	0	0	1	0
TRINITY_DN127_c0_g1_i201.p4	0	1	2	0	0	14	1	2	2	6
TRINITY_DN78198_c0_g1_i1.p1	0	0	3	0	1	0	0	0	0	0
TRINITY_DN4586_c0_g1_i1.p1	1	0	1	0	1	8	0	0	2	2
TRINITY_DN2586_c0_g1_i16.p1	2	1	3	0	1	256	0	0	1	1
TRINITY_DN4100_c0_g2_i1.p1	0	4	0	0	0	10	0	1	0	0
TRINITY_DN2532_c0_g1_i12.p1	361	188	301	226	261	599	425	291	441	314
TRINITY_DN675_c1_g1_i1.p1	45	83	98	104	59	60	93	58	70	67
TRINITY_DN980_c0_g1_i12.p3	326	506	377	548	374	179	291	382	332	312
TRINITY_DN52200_c0_g1_i1.p1	0	0	0	0	0	0	0	1	0	0
TRINITY_DN1109_c0_g1_i19.p1	354	182	304	156	263	493	281	234	319	231
TRINITY_DN535_c4_g1_i63.p1	4	6	0	0	0	0	0	0	0	4
TRINITY_DN25411_c0_g1_i1.p1	0	2	0	0	1	0	0	0	1	2
TRINITY_DN116_c0_g1_i133.p2	38	65	55	64	34	28	243	235	263	224
TRINITY_DN21320_c0_g3_i1.p2	4	5	1	2	9	45	0	0	2	0
TRINITY_DN2068_c0_g1_i25.p1	513	155	245	111	265	819	404	164	352	213
TRINITY_DN2515_c0_g1_i1.p2	926	1270	1057	1171	1028	797	1011	1075	930	870
TRINITY_DN20_c0_g1_i44.p6	1138	1146	1051	1254	1276	600	861	1104	880	830
TRINITY_DN695_c0_g1_i1.p1	13	5	24	9	4	28	6	0	6	5
TRINITY_DN57820_c0_g1_i1.p2	0	0	0	1	2	0	0	0	0	0
TRINITY_DN7427_c1_g2_i1.p2	0	6	5	5	8	97	0	2	1	0
TRINITY_DN16708_c0_g2_i2.p1	4	0	6	0	0	0	1	1	1	3
TRINITY_DN3320_c0_g1_i4.p1	3	7	3	7	3	0	1	0	1	6
TRINITY_DN24712_c0_g1_i1.p1	0	0	0	2	2	0	1	1	1	0
TRINITY_DN8426_c0_g1_i8.p1	13	3	1	0	10	87	13	9	20	13
TRINITY_DN236_c0_g1_i1.p2	2628	2266	2429	2038	2446	1803	1170	1385	1509	803
TRINITY_DN50191_c0_g1_i1.p2	2	1	0	0	1	3	0	1	0	0
TRINITY_DN2306_c0_g1_i67.p4	0	0	0	2	0	0	0	0	0	1
TRINITY_DN561_c2_g1_i14.p3	1710	728	1229	755	1472	3704	1316	1053	1391	918
TRINITY_DN57478_c0_g1_i1.p1	0	0	0	0	0	9	1	0	0	0
TRINITY_DN1177_c0_g2_i1.p1	18	19	7	17	12	334	9	8	7	5
TRINITY_DN2947_c0_g1_i15.p2	3	11	1	16	1	0	6	21	17	11
TRINITY_DN43775_c0_g1_i1.p1	3	0	0	1	0	0	0	2	0	0
TRINITY_DN4787_c0_g1_i14.p1	39	17	35	17	36	23	25	19	24	18
TRINITY_DN1596_c0_g1_i13.p1	71	52	25	55	40	98	61	43	61	45
TRINITY_DN2271_c1_g1_i10.p1	901	310	693	320	551	1559	941	579	976	618
TRINITY_DN471_c0_g1_i21.p4	212	498	371	523	222	210	510	536	559	496
TRINITY_DN67157_c0_g1_i1.p1	0	0	0	0	0	0	0	0	2	0
TRINITY_DN625_c0_g2_i111.p1	492	442	474	397	581	550	598	674	680	355
TRINITY_DN1806_c0_g1_i13.p1	284	195	219	224	243	297	196	207	203	167
TRINITY_DN14238_c0_g1_i1.p1	0	0	2	0	0	0	0	0	0	1
TRINITY_DN23173_c0_g1_i1.p1	3	0	0	0	1	0	0	0	0	0
TRINITY_DN47704_c0_g1_i1.p1	1	3	5	1	12	130	0	3	1	1
TRINITY_DN40959_c0_g1_i11.p1	2	0	0	1	0	0	0	0	0	0
TRINITY_DN30012_c0_g1_i2.p1	0	0	0	1	0	0	4	0	3	0
TRINITY_DN12985_c0_g2_i3.p1	3	3	30	39	81	31	7	24	22	12
TRINITY_DN60624_c0_g1_i1.p1	4	0	0	1	0	0	2	0	1	0
TRINITY_DN5941_c0_g1_i1.p2	1	5	4	1	16	81	0	1	0	1
TRINITY_DN2482_c0_g1_i1.p1	458	270	346	263	443	591	453	374	447	400
TRINITY_DN1122_c0_g1_i18.p1	0	3	0	1	0	0	1	4	4	1
TRINITY_DN3631_c0_g2_i1.p1	6	3	1	4	8	132	1	2	0	0
TRINITY_DN964_c0_g1_i17.p2	84	25	69	24	54	241	114	66	65	61
TRINITY_DN3631_c0_g5_i2.p7	1	2	2	3	7	103	0	0	0	0
TRINITY_DN1153_c0_g1_i12.p3	578	706	552	619	604	508	631	618	699	538
TRINITY_DN28923_c0_g1_i1.p2	0	3	0	0	0	0	2	0	3	1
TRINITY_DN4318_c1_g1_i1.p1	0	0	1	1	2	0	0	0	4	0
TRINITY_DN59701_c0_g1_i1.p1	1	0	0	0	0	0	1	0	1	0
TRINITY_DN562_c1_g1_i72.p5	1	1	0	0	3	0	0	0	0	2
TRINITY_DN397_c0_g1_i116.p15	0	4	0	1	1	4	0	1	4	1
TRINITY_DN1499_c0_g2_i1.p1	3789	5745	3929	4780	3935	1487	2204	4097	2298	2651
TRINITY_DN677_c2_g1_i1.p1	44	88	69	109	63	70	97	104	131	133
TRINITY_DN18801_c0_g1_i2.p1	3	0	1	0	1	0	0	0	0	7
TRINITY_DN2093_c0_g1_i7.p1	5	3	2	2	4	0	4	2	6	12
TRINITY_DN3116_c0_g1_i15.p3	9	4	4	2	3	18	4	5	16	2
TRINITY_DN387_c0_g1_i35.p6	306	285	290	272	314	449	403	431	365	340
TRINITY_DN1663_c0_g1_i1.p1	251	474	424	523	268	151	261	407	243	260
TRINITY_DN1327_c0_g1_i27.p3	51	51	54	44	50	148	85	93	90	68
TRINITY_DN3933_c0_g1_i10.p3	8	6	3	1	20	98	0	0	0	0
TRINITY_DN7994_c0_g1_i1.p1	0	2	0	0	3	0	4	1	0	6
TRINITY_DN39727_c0_g1_i1.p1	0	0	0	0	2	0	0	0	2	3
TRINITY_DN1647_c2_g1_i8.p2	0	8	0	3	4	18	2	0	2	13
TRINITY_DN31_c0_g1_i104.p8	87	180	131	189	108	90	317	258	229	208
TRINITY_DN17118_c0_g1_i2.p1	3	1	0	0	1	0	1	0	0	2
TRINITY_DN22130_c1_g1_i1.p2	1	2	1	0	1	0	3	1	4	1
TRINITY_DN1813_c0_g1_i9.p1	430	219	374	160	373	758	341	254	325	275
TRINITY_DN31_c0_g1_i69.p10	5	0	0	0	0	0	10	1	1	0
TRINITY_DN1087_c0_g1_i48.p1	63	52	78	147	61	18	226	252	195	187
TRINITY_DN31184_c0_g1_i1.p2	0	2	0	0	5	0	0	1	2	0
TRINITY_DN47481_c0_g1_i1.p1	0	1	0	0	0	1	0	0	1	0
TRINITY_DN28514_c1_g1_i1.p1	6	3	2	1	0	0	3	2	4	3
TRINITY_DN5729_c1_g1_i1.p1	0	1	1	1	0	0	0	0	0	0
TRINITY_DN1902_c0_g1_i117.p1	1553	1062	1395	938	1412	1835	1702	1317	1890	1339
TRINITY_DN2813_c0_g1_i2.p1	1	4	0	0	0	5	1	3	0	0
TRINITY_DN8259_c1_g1_i13.p2	2	2	2	2	2	0	4	1	5	4
TRINITY_DN31063_c0_g1_i1.p1	0	2	0	0	0	0	1	1	0	0
TRINITY_DN1142_c0_g1_i20.p2	23	16	14	16	32	4	38	23	39	46
TRINITY_DN2294_c1_g1_i5.p4	2	1	1	1	10	101	0	1	0	0
TRINITY_DN89862_c0_g1_i1.p1	0	0	0	0	1	8	0	0	0	1
TRINITY_DN3691_c1_g1_i10.p1	3	2	2	1	3	4	0	0	5	0
TRINITY_DN5607_c0_g1_i1.p24	2	1	0	0	0	25	0	0	1	0
TRINITY_DN1228_c0_g1_i25.p1	536	440	664	406	449	876	554	474	497	382
TRINITY_DN2324_c0_g1_i17.p1	992	958	949	900	950	1815	1771	1829	1877	1439
TRINITY_DN571_c1_g1_i5.p1	3024	1431	2037	1955	2595	3493	2788	2215	3005	2211
TRINITY_DN2294_c1_g1_i7.p15	1	1	5	0	9	61	0	1	0	0
TRINITY_DN31_c0_g1_i104.p1	98	161	112	145	78	90	266	220	195	186
TRINITY_DN13911_c0_g2_i1.p1	8	5	3	0	8	0	3	4	5	1
TRINITY_DN282_c0_g2_i10.p6	20	0	45	0	4	57	87	43	44	45
TRINITY_DN2780_c0_g1_i10.p7	427	594	462	474	464	354	501	446	469	474
TRINITY_DN691_c0_g1_i27.p2	36	30	22	23	26	25	30	48	45	41
TRINITY_DN20_c2_g1_i1.p5	5	6	3	4	3	4	3	1	7	1
TRINITY_DN819_c0_g1_i2.p1	0	0	0	0	16	0	45	0	0	0
TRINITY_DN27838_c0_g1_i1.p2	0	0	0	3	7	0	0	0	0	0
TRINITY_DN3486_c0_g1_i13.p1	64	64	49	68	86	85	45	49	69	45
TRINITY_DN7752_c0_g1_i103.p2	6	1	0	1	6	0	0	2	0	1
TRINITY_DN2516_c0_g3_i1.p1	7	4	15	3	8	150	0	1	0	0
TRINITY_DN212_c0_g1_i46.p1	1846	1394	1700	1626	1560	1514	2329	1853	2385	1920
TRINITY_DN1143_c0_g1_i11.p7	845	772	872	723	779	1220	922	860	882	668
TRINITY_DN1084_c0_g1_i10.p1	1446	425	856	390	747	2631	1429	978	1396	901
TRINITY_DN92265_c0_g1_i1.p1	0	0	0	0	0	0	0	0	0	1
TRINITY_DN3056_c0_g2_i7.p3	6	3	2	3	8	84	0	0	0	1
TRINITY_DN3075_c0_g2_i4.p3	4	0	0	0	0	0	5	0	2	0
TRINITY_DN8450_c0_g1_i1.p1	2	0	0	3	4	0	0	3	0	0
TRINITY_DN2669_c0_g1_i2.p1	323	178	257	170	230	367	290	213	295	180
TRINITY_DN8291_c1_g1_i1.p2	0	0	1	3	0	0	0	0	1	4
TRINITY_DN1306_c0_g1_i104.p7	2	2	1	3	1	0	11	2	5	2
TRINITY_DN303_c0_g1_i26.p3	284	144	226	161	213	418	281	211	261	158
TRINITY_DN69_c0_g1_i70.p3	131	277	205	218	212	135	304	280	273	240
TRINITY_DN11068_c0_g1_i1.p2	5	3	2	1	0	0	2	0	2	2
TRINITY_DN519_c0_g1_i1.p2	35	55	53	84	55	103	67	83	55	39
TRINITY_DN1177_c0_g1_i12.p2	800	880	687	869	537	739	3199	5109	3302	2498
TRINITY_DN1679_c0_g1_i25.p1	51	57	52	96	65	84	70	61	85	54
TRINITY_DN610_c0_g1_i26.p1	220	292	258	251	300	132	357	340	379	272
TRINITY_DN64000_c0_g1_i1.p1	2	0	0	0	0	0	0	0	0	0
TRINITY_DN866_c0_g1_i98.p1	2	0	0	1	1	6	3	0	2	2
TRINITY_DN207_c0_g1_i101.p5	80	104	68	90	64	78	157	143	143	143
TRINITY_DN659_c0_g1_i110.p1	4	12	12	4	23	35	11	4	17	6
TRINITY_DN2452_c0_g1_i4.p1	0	28	0	5	10	45	10	0	9	0
TRINITY_DN729_c0_g1_i16.p2	276	360	269	329	294	271	270	261	242	230
TRINITY_DN485_c0_g1_i79.p1	5	0	0	0	4	5	6	1	3	5
TRINITY_DN358_c0_g1_i12.p5	8	33	47	55	64	10	18	20	19	20
TRINITY_DN2023_c0_g1_i2.p1	80	143	81	97	65	24	81	95	80	74
TRINITY_DN1291_c0_g1_i4.p1	329	408	345	567	406	259	485	481	503	440
TRINITY_DN3372_c0_g1_i2.p1	1	0	2	0	2	0	2	1	6	6
TRINITY_DN2089_c0_g1_i1.p1	217	180	167	149	217	31	152	166	156	136
TRINITY_DN89142_c0_g1_i1.p2	0	1	0	0	1	0	0	0	0	0
TRINITY_DN1963_c0_g1_i1.p3	3	9	6	4	5	1	7	4	19	3
TRINITY_DN71452_c0_g1_i1.p3	0	0	0	0	2	0	0	1	0	0
TRINITY_DN47599_c0_g1_i1.p1	0	3	6	0	0	0	1	0	3	0
TRINITY_DN1582_c0_g1_i6.p1	1278	1401	1179	1525	1203	1384	1789	2224	1912	1758
TRINITY_DN2704_c0_g1_i1.p1	0	0	0	0	3	1	2	0	4	7
TRINITY_DN14090_c0_g1_i43.p1	472	485	406	485	478	401	478	482	505	514
TRINITY_DN12281_c1_g1_i1.p1	4	2	2	0	0	27	5	8	3	0
TRINITY_DN645_c0_g1_i5.p1	118	0	111	7	94	566	120	51	93	89
TRINITY_DN59_c0_g1_i126.p8	25	21	25	7	16	73	35	44	33	24
TRINITY_DN425_c1_g1_i2.p1	4	4	0	8	39	0	4	7	0	0
TRINITY_DN15661_c0_g2_i2.p1	2	5	0	2	4	14	2	3	2	8
TRINITY_DN32613_c0_g1_i1.p1	2	1	0	0	0	0	0	1	0	1
TRINITY_DN9914_c0_g1_i2.p1	3	0	0	0	4	0	0	1	0	1
TRINITY_DN10943_c0_g1_i1.p1	1	7	0	0	0	0	3	2	1	0
TRINITY_DN72602_c0_g1_i1.p1	0	0	0	0	0	0	0	1	0	0
TRINITY_DN870_c0_g1_i70.p1	46	64	63	57	42	86	52	64	56	55
TRINITY_DN486_c0_g1_i143.p5	14	0	0	3	53	63	15	21	20	8
TRINITY_DN4129_c0_g2_i1.p2	1	3	0	0	0	0	0	1	0	0
TRINITY_DN15142_c2_g1_i2.p1	1	0	0	1	0	0	5	3	5	3
TRINITY_DN1552_c0_g1_i60.p1	118	168	172	237	74	17	265	183	322	262
TRINITY_DN1464_c0_g1_i105.p3	196	173	194	148	138	191	231	201	215	170
TRINITY_DN49868_c0_g1_i1.p1	1	1	0	0	0	0	2	1	1	1
TRINITY_DN31653_c0_g1_i1.p1	5	4	0	0	2	0	0	0	1	0
TRINITY_DN49_c2_g1_i4.p1	43	15	3	10	0	58	4	2	18	3
TRINITY_DN402_c0_g1_i28.p1	828	252	689	207	501	1881	867	542	749	509
TRINITY_DN1035_c4_g1_i3.p1	146	31	124	27	65	447	198	140	111	101
TRINITY_DN964_c0_g1_i47.p1	102	48	67	28	0	0	61	50	89	52
TRINITY_DN8600_c0_g1_i5.p1	413	203	495	104	287	1459	526	350	603	210
TRINITY_DN1581_c0_g1_i13.p2	265	76	181	55	181	428	293	135	227	174
TRINITY_DN75081_c0_g1_i1.p1	0	0	0	0	2	0	0	0	1	0
TRINITY_DN2087_c0_g3_i2.p2	699	140	421	139	338	1219	731	333	558	403
TRINITY_DN25061_c0_g2_i1.p2	1	0	0	0	0	0	1	0	6	3
TRINITY_DN362_c1_g1_i12.p3	861	1310	985	1270	944	629	776	988	817	921
TRINITY_DN2976_c0_g1_i2.p8	3	1	8	1	6	79	0	1	0	1
TRINITY_DN2234_c0_g4_i1.p13	1	0	1	0	1	3	0	0	0	0
TRINITY_DN565_c1_g1_i14.p5	1136	1138	1156	1152	1232	901	999	1247	964	833
TRINITY_DN80976_c0_g1_i1.p1	0	0	0	0	0	0	0	0	11	0
TRINITY_DN76985_c0_g1_i1.p1	3	0	0	0	0	0	2	0	0	0
TRINITY_DN2226_c0_g1_i1.p3	0	3	2	0	3	12	4	0	1	4
TRINITY_DN910_c0_g2_i2.p1	109	126	122	134	134	163	68	91	65	68
TRINITY_DN80175_c0_g1_i1.p2	0	3	1	0	2	0	1	1	2	0
TRINITY_DN4939_c0_g1_i14.p1	14	7	10	7	28	269	0	2	0	0
TRINITY_DN1616_c0_g1_i17.p1	219	281	268	355	261	255	303	308	266	253
TRINITY_DN2567_c0_g1_i14.p1	0	0	0	0	0	0	3	2	1	0
TRINITY_DN119_c0_g1_i62.p5	0	1	0	0	0	0	3	0	1	5
TRINITY_DN242_c0_g1_i11.p1	866	652	738	792	709	937	1132	1733	1307	1023
TRINITY_DN31_c0_g1_i111.p5	81	129	69	57	57	53	111	149	139	154
TRINITY_DN106_c0_g1_i25.p1	7220	2406	4798	1949	4818	13143	7480	3474	6661	5743
TRINITY_DN114_c0_g2_i1.p1	16386	20926	19041	21385	15741	4643	11737	14136	11168	9551
TRINITY_DN1928_c0_g1_i23.p1	0	0	0	0	0	17	0	0	0	0
TRINITY_DN3495_c0_g1_i14.p2	9	3	3	5	4	14	4	0	5	6
TRINITY_DN476_c0_g1_i106.p7	5	29	14	23	9	270	7	29	9	19
TRINITY_DN38198_c0_g2_i1.p2	0	1	0	0	0	0	0	0	0	0
TRINITY_DN13154_c0_g2_i7.p1	20	32	33	27	27	20	24	16	14	15
TRINITY_DN2991_c0_g2_i4.p5	0	0	2	3	0	0	6	0	6	0
TRINITY_DN3888_c0_g3_i1.p3	2	0	3	2	3	25	0	0	0	0
TRINITY_DN26599_c0_g3_i1.p3	5	0	5	2	4	74	0	0	0	0
TRINITY_DN3706_c0_g2_i1.p1	9	5	7	7	18	89	0	0	2	0
TRINITY_DN1436_c0_g1_i29.p1	25816	25705	24908	26500	28791	4064	6942	7506	7600	6962
TRINITY_DN732_c0_g1_i13.p5	47	40	62	58	49	49	102	60	110	59
TRINITY_DN7197_c0_g1_i67.p3	0	0	0	0	0	14	0	0	0	0
TRINITY_DN1097_c0_g1_i26.p1	1111	667	960	567	1005	1621	1027	913	1066	629
TRINITY_DN1148_c0_g1_i59.p4	160	262	202	265	186	66	154	154	173	142
TRINITY_DN4452_c0_g1_i4.p1	6	14	2	1	8	0	3	7	9	7
TRINITY_DN2469_c0_g1_i10.p3	4	1	1	1	0	0	2	0	4	0
TRINITY_DN2294_c1_g1_i4.p1	14	3	7	6	13	192	0	1	0	0
TRINITY_DN813_c0_g2_i1.p1	265	240	229	171	251	362	276	282	303	255
TRINITY_DN1509_c0_g1_i13.p4	3	2	1	1	0	8	3	2	2	2
TRINITY_DN1556_c1_g1_i56.p6	0	0	0	0	0	0	13	0	8	0
TRINITY_DN3788_c1_g1_i1.p1	1	0	0	2	0	13	2	2	5	2
TRINITY_DN521_c1_g1_i19.p1	139	86	86	104	75	274	217	160	264	100
TRINITY_DN2582_c0_g1_i1.p1	277	200	267	192	304	373	324	257	281	258
TRINITY_DN53724_c0_g1_i1.p1	3	1	0	0	1	0	0	0	0	0
TRINITY_DN31977_c0_g1_i1.p1	4	1	1	0	0	0	0	0	0	0
TRINITY_DN1317_c0_g1_i14.p10	4	0	1	0	4	0	0	0	3	2
TRINITY_DN2145_c0_g3_i1.p1	9	10	2	9	17	97	0	3	1	1
TRINITY_DN14_c0_g1_i44.p1	8	9	1	6	0	0	1	1	5	9
TRINITY_DN709_c0_g1_i10.p1	8	9	12	6	2	0	25	5	2	19
TRINITY_DN1188_c0_g1_i3.p2	0	0	0	0	0	0	6	2	0	2
TRINITY_DN3458_c1_g1_i9.p1	610	767	816	686	645	992	943	1013	968	839
TRINITY_DN2680_c1_g1_i2.p1	79	31	76	59	29	171	91	33	76	37
TRINITY_DN71467_c0_g1_i1.p1	0	0	2	1	0	0	1	0	2	0
TRINITY_DN34022_c0_g1_i1.p1	0	0	0	0	0	0	0	1	1	1
TRINITY_DN2691_c2_g1_i3.p3	14	4	4	2	11	219	1	3	0	0
TRINITY_DN598_c1_g1_i105.p13	0	0	1	0	1	16	0	1	2	0
TRINITY_DN1575_c0_g1_i1.p1	231	334	308	282	270	380	348	292	376	311
TRINITY_DN3809_c0_g1_i1.p1	241	228	178	185	208	363	208	204	176	191
TRINITY_DN19023_c0_g1_i5.p1	4	3	0	3	7	17	5	8	2	4
TRINITY_DN945_c0_g1_i128.p2	28	29	34	24	29	23	20	12	17	20
TRINITY_DN3130_c0_g1_i115.p9	2	2	0	1	4	10	7	0	4	4
TRINITY_DN186_c0_g1_i31.p1	738	550	661	487	705	285	613	552	726	623
TRINITY_DN53970_c0_g1_i1.p2	0	0	2	0	0	0	0	0	0	4
TRINITY_DN3180_c0_g1_i5.p1	112	31	67	25	65	151	89	47	77	86
TRINITY_DN11597_c0_g3_i1.p14	3	2	1	2	1	18	0	0	0	0
TRINITY_DN757_c1_g1_i40.p3	7	6	8	6	6	11	11	7	9	4
TRINITY_DN10355_c0_g3_i2.p3	2	4	4	6	5	84	0	0	0	0
TRINITY_DN61234_c0_g1_i1.p1	0	1	0	0	1	0	0	0	0	0
TRINITY_DN45421_c0_g1_i1.p1	0	3	0	2	2	0	0	0	0	0
TRINITY_DN563_c2_g1_i1.p1	19	16	39	23	20	94	235	216	254	161
TRINITY_DN425_c1_g1_i5.p1	8	11	0	0	93	0	0	4	8	4
TRINITY_DN60031_c0_g1_i1.p2	0	1	1	1	0	0	0	0	0	0
TRINITY_DN1916_c0_g1_i20.p2	0	3	3	1	1	22	1	1	0	2
TRINITY_DN178_c0_g1_i148.p18	915	837	761	1123	904	871	1505	1331	1166	1053
TRINITY_DN54393_c0_g1_i1.p1	2	0	0	0	3	0	2	1	0	0
TRINITY_DN925_c0_g1_i1.p9	326	352	394	335	380	292	263	354	323	273
TRINITY_DN22711_c0_g2_i2.p1	10	1	6	11	6	0	4	9	4	2
TRINITY_DN61463_c0_g1_i1.p1	0	1	0	0	0	0	0	1	0	0
TRINITY_DN87270_c0_g1_i1.p1	0	2	0	0	2	0	0	0	0	0
TRINITY_DN1257_c0_g1_i23.p1	366	405	365	452	384	383	502	529	470	401
TRINITY_DN1239_c0_g1_i12.p1	128	48	127	93	132	71	83	127	99	96
TRINITY_DN375_c0_g1_i124.p1	714	403	535	404	577	811	728	878	707	351
TRINITY_DN71351_c0_g1_i1.p1	0	2	0	0	0	3	0	0	0	0
TRINITY_DN4246_c0_g1_i11.p3	2	5	0	2	4	0	2	0	3	7
TRINITY_DN4939_c0_g1_i13.p11	1	0	0	3	5	21	0	0	0	0
TRINITY_DN212_c0_g1_i33.p3	2595	3353	2702	3571	2433	800	1614	1870	1536	1506
TRINITY_DN16112_c0_g2_i1.p1	0	0	2	1	1	0	1	0	2	0
TRINITY_DN3902_c0_g2_i2.p1	1	1	2	1	0	6	0	1	0	0
TRINITY_DN13718_c0_g1_i2.p2	3	2	2	0	6	90	0	0	0	0
TRINITY_DN9940_c0_g1_i1.p1	0	1	0	0	0	0	2	3	0	5
TRINITY_DN7939_c0_g1_i7.p1	0	0	2	0	0	0	2	0	2	0
TRINITY_DN15543_c0_g1_i2.p1	0	1	0	0	2	0	3	0	0	4
TRINITY_DN27120_c0_g2_i2.p1	0	2	0	1	0	0	1	0	0	0
TRINITY_DN1098_c0_g1_i27.p1	398	275	304	175	333	277	251	226	381	171
TRINITY_DN598_c4_g1_i3.p1	4147	4734	4486	4180	3763	3237	4452	4703	4728	4052
TRINITY_DN25847_c0_g1_i4.p2	4	0	2	0	2	1	1	0	2	1
TRINITY_DN886_c1_g1_i50.p4	25	48	24	29	34	43	22	30	32	56
TRINITY_DN4658_c0_g1_i8.p4	0	4	0	0	0	0	0	0	4	1
TRINITY_DN1421_c0_g1_i1.p7	57	62	81	62	88	66	69	54	71	74
TRINITY_DN3823_c0_g1_i7.p1	7	2	3	5	3	6	13	3	4	1
TRINITY_DN2719_c0_g1_i4.p1	1	1	0	3	7	2	1	0	0	1
TRINITY_DN9190_c0_g1_i4.p1	915	687	461	831	567	348	999	856	881	849
TRINITY_DN2305_c0_g1_i7.p2	14	4	12	22	12	28	11	9	14	8
TRINITY_DN7137_c0_g1_i3.p1	0	6	0	3	4	0	1	0	3	3
TRINITY_DN360_c0_g1_i203.p1	249	44	209	21	117	626	299	87	143	132
TRINITY_DN12029_c0_g1_i1.p1	0	0	0	0	0	0	0	0	0	1
TRINITY_DN17832_c1_g1_i4.p1	0	0	0	0	4	0	0	0	3	0
TRINITY_DN436_c0_g1_i22.p2	4	0	0	0	0	0	0	0	5	2
TRINITY_DN1028_c0_g1_i28.p1	0	0	2	0	0	0	0	0	5	1
TRINITY_DN51487_c0_g1_i1.p1	0	1	0	0	0	0	0	0	0	0
TRINITY_DN13135_c0_g1_i2.p1	7	1	0	2	2	4	4	0	3	3
TRINITY_DN16394_c0_g1_i1.p3	2	0	0	0	0	0	0	1	1	0
TRINITY_DN48675_c0_g1_i2.p1	0	0	0	1	0	0	0	0	0	0
TRINITY_DN2976_c0_g1_i25.p1	19	7	5	6	10	118	0	1	0	1
TRINITY_DN256_c0_g1_i28.p10	1	4	1	2	2	0	3	3	2	6
TRINITY_DN17930_c0_g1_i1.p1	0	2	0	1	0	0	0	0	1	0
TRINITY_DN1734_c1_g1_i13.p1	5	7	14	2	11	39	0	0	0	0
TRINITY_DN1105_c0_g1_i16.p8	10	4	20	9	5	0	17	14	6	2
TRINITY_DN5446_c0_g3_i1.p3	1	4	0	1	0	1	2	2	3	6
TRINITY_DN1713_c0_g1_i5.p3	106	73	85	80	118	223	144	118	140	147
TRINITY_DN71373_c0_g1_i1.p1	0	3	0	0	1	5	2	0	1	0
TRINITY_DN37694_c0_g1_i1.p1	0	0	2	1	5	0	6	3	0	0
TRINITY_DN613_c1_g1_i13.p1	1481	649	1129	614	992	1009	874	613	867	563
TRINITY_DN665_c1_g1_i16.p1	1111	422	361	224	901	838	550	223	1069	1975
TRINITY_DN13_c1_g1_i22.p2	223	232	227	270	233	231	443	332	519	334
TRINITY_DN4420_c2_g1_i1.p1	4	0	2	2	2	0	0	2	0	0
TRINITY_DN210_c2_g1_i22.p19	3	10	6	19	11	16	14	11	26	29
TRINITY_DN2086_c0_g1_i2.p1	165	110	116	168	118	150	176	160	161	141
TRINITY_DN669_c0_g1_i10.p2	210	308	235	348	239	231	271	403	312	275
TRINITY_DN1517_c0_g1_i1.p11	3	2	0	2	2	0	6	6	2	5
TRINITY_DN22866_c0_g1_i32.p2	0	5	3	3	0	0	0	3	3	0
TRINITY_DN47816_c0_g1_i1.p1	4	2	4	2	1	102	0	0	0	0
TRINITY_DN2182_c0_g1_i103.p5	324	270	276	436	334	417	382	417	341	265
TRINITY_DN469_c1_g2_i1.p1	1751	1666	1515	1659	2025	960	1441	1682	1504	1294
TRINITY_DN2691_c4_g1_i1.p1	21	6	3	2	14	72	0	2	0	0
TRINITY_DN5940_c0_g3_i1.p1	0	0	4	0	3	0	0	0	3	0
TRINITY_DN4028_c2_g1_i7.p2	28	26	17	19	26	27	29	18	37	31
TRINITY_DN706_c5_g1_i6.p3	31	14	21	10	19	91	62	26	62	49
TRINITY_DN8805_c1_g1_i1.p3	6	2	2	0	9	46	0	0	0	0
TRINITY_DN2094_c1_g1_i24.p1	18	0	9	0	14	66	13	2	8	15
TRINITY_DN6144_c0_g1_i2.p1	0	0	1	3	19	5	2	1	1	0
TRINITY_DN918_c1_g1_i16.p1	125	192	166	176	123	154	335	343	312	351
TRINITY_DN90934_c0_g1_i1.p1	0	1	0	1	0	2	0	0	0	1
TRINITY_DN59370_c0_g1_i1.p1	2	0	0	0	0	0	0	0	0	0
TRINITY_DN345_c0_g1_i123.p2	131	163	158	202	105	84	253	301	300	232
TRINITY_DN3448_c0_g2_i2.p1	5	7	7	2	6	21	2	0	11	9
TRINITY_DN41821_c0_g1_i1.p1	0	0	0	2	1	0	3	2	3	0
TRINITY_DN49471_c0_g1_i1.p1	2	0	0	0	0	0	1	0	0	0
TRINITY_DN105_c0_g1_i33.p1	1897	1323	2022	1787	1373	3821	4157	2923	4722	3619
TRINITY_DN4992_c0_g1_i1.p1	7	5	8	4	6	18	6	4	4	10
TRINITY_DN2659_c0_g1_i2.p2	0	0	0	0	0	1	1	1	0	0
TRINITY_DN4356_c0_g1_i1.p1	0	1	0	0	0	5	1	1	0	1
TRINITY_DN1035_c0_g1_i18.p4	5	6	2	9	4	13	21	21	21	29
TRINITY_DN637_c0_g1_i38.p1	209	349	290	226	197	135	245	259	166	186
TRINITY_DN6110_c0_g2_i2.p18	0	0	0	0	0	12	0	0	0	0
TRINITY_DN6574_c0_g2_i1.p1	305	359	344	477	316	160	326	282	329	285
TRINITY_DN10957_c1_g1_i3.p1	0	0	0	0	0	6	0	0	0	0
TRINITY_DN2227_c0_g1_i104.p6	2	0	3	3	0	60	2	3	1	4
TRINITY_DN411_c0_g1_i14.p8	0	4	1	0	0	0	8	2	2	3
TRINITY_DN68_c0_g1_i15.p1	52	28	56	0	5	316	81	30	54	87
TRINITY_DN863_c4_g1_i5.p1	981	225	554	181	426	1406	808	347	479	325
TRINITY_DN48279_c1_g1_i3.p1	0	0	0	1	0	10	1	0	1	0
TRINITY_DN2691_c0_g1_i2.p1	2	2	1	0	13	122	1	1	0	2
TRINITY_DN2294_c0_g4_i3.p1	1	0	0	0	2	0	0	0	0	0
TRINITY_DN5667_c0_g1_i2.p2	0	0	0	1	12	20	0	0	0	0
TRINITY_DN26_c6_g1_i19.p1	95	122	97	124	93	157	291	231	274	187
TRINITY_DN43989_c0_g4_i1.p3	2	0	3	1	7	99	0	1	0	1
TRINITY_DN2816_c0_g4_i1.p2	0	0	3	0	0	0	0	0	0	0
TRINITY_DN12_c2_g1_i125.p2	851	387	563	552	497	3957	2024	1090	1426	847
TRINITY_DN3503_c0_g1_i14.p1	8	2	5	1	15	0	5	0	4	11
TRINITY_DN593_c0_g2_i4.p1	98	36	65	27	57	185	73	50	87	65
TRINITY_DN675_c3_g1_i11.p5	0	3	2	2	1	5	0	0	0	1
TRINITY_DN103_c0_g1_i13.p1	126	15	24	19	18	552	237	30	74	97
TRINITY_DN3393_c1_g2_i1.p15	2	1	3	0	7	6	0	0	0	0
TRINITY_DN10051_c0_g1_i10.p1	25	9	10	4	26	14	26	6	24	24
TRINITY_DN40998_c0_g1_i3.p1	0	0	0	1	0	0	0	0	0	3
TRINITY_DN2156_c1_g1_i9.p1	3	0	6	2	1	0	1	0	1	0
TRINITY_DN18677_c0_g1_i2.p1	3	4	0	0	6	6	0	7	6	0
TRINITY_DN81187_c0_g1_i1.p1	0	0	0	0	0	0	1	0	1	0
TRINITY_DN651_c0_g1_i30.p2	169	207	202	175	136	241	190	201	198	199
TRINITY_DN2294_c1_g1_i7.p19	1	1	0	0	3	12	0	0	0	0
TRINITY_DN68747_c0_g1_i1.p1	0	1	0	0	0	0	1	0	0	0
TRINITY_DN210_c1_g1_i122.p24	12	5	22	12	17	43	23	21	43	25
TRINITY_DN70325_c0_g1_i1.p1	0	2	0	0	0	0	0	0	0	0
TRINITY_DN868_c0_g1_i6.p1	31	22	48	38	45	34	57	37	50	49
TRINITY_DN248_c1_g1_i3.p4	12	18	21	12	3	2	13	10	16	11
TRINITY_DN647_c0_g1_i15.p3	21	9	23	14	15	40	81	59	94	43
TRINITY_DN870_c0_g1_i118.p1	1	2	0	0	0	0	0	0	1	0
TRINITY_DN111_c1_g1_i14.p2	262	393	330	283	318	258	321	377	314	313
TRINITY_DN1133_c0_g1_i56.p3	9	0	0	15	18	55	8	0	13	31
TRINITY_DN41902_c0_g2_i1.p1	3	0	0	0	0	0	0	0	2	0
TRINITY_DN1624_c0_g1_i10.p3	11	2	0	0	0	7	5	0	0	0
TRINITY_DN1723_c2_g1_i1.p6	3	0	0	0	0	0	0	0	2	1
TRINITY_DN8668_c0_g1_i3.p2	6	0	0	1	0	6	0	2	3	2
TRINITY_DN8268_c0_g1_i7.p2	61	110	77	74	62	23	57	43	61	47
TRINITY_DN673_c0_g4_i3.p6	5	4	9	10	9	10	7	18	19	13
TRINITY_DN2487_c0_g1_i6.p1	37	4	26	23	9	133	55	49	21	49
TRINITY_DN39459_c0_g1_i1.p1	0	1	0	0	0	0	2	0	0	2
TRINITY_DN1923_c0_g1_i2.p1	11	6	6	5	6	9	6	6	24	12
TRINITY_DN24285_c0_g1_i2.p2	1	1	0	0	0	0	1	2	1	0
TRINITY_DN42409_c0_g1_i1.p1	0	0	1	0	0	0	1	0	3	0
TRINITY_DN55686_c0_g1_i3.p1	0	0	0	1	1	0	0	0	0	0
TRINITY_DN519_c0_g1_i13.p1	911	831	812	576	1054	1383	902	702	1019	736
TRINITY_DN1122_c1_g1_i13.p1	1	11	6	7	7	30	5	4	7	12
TRINITY_DN33952_c0_g1_i1.p1	0	0	2	2	0	0	0	0	0	0
TRINITY_DN225_c0_g1_i3.p9	519	1015	732	1117	609	332	993	945	1082	1013
TRINITY_DN37_c0_g1_i137.p19	7	11	4	9	6	5	11	7	13	8
TRINITY_DN33719_c0_g1_i1.p4	0	0	0	0	0	0	0	0	0	1
TRINITY_DN765_c0_g1_i1.p1	377	510	372	568	421	557	466	577	517	386
TRINITY_DN69806_c0_g1_i1.p1	0	2	0	0	1	0	0	0	0	0
TRINITY_DN14131_c0_g1_i1.p1	1	0	0	7	0	0	0	1	0	0
TRINITY_DN69622_c0_g1_i1.p1	0	0	1	0	0	0	0	0	0	0
TRINITY_DN4515_c0_g1_i27.p1	12	14	14	14	13	0	4	8	0	8
TRINITY_DN674_c0_g1_i51.p13	1	1	6	4	2	0	0	1	4	1
TRINITY_DN1956_c0_g1_i119.p3	106	109	99	152	147	131	133	134	123	150
TRINITY_DN1900_c0_g1_i24.p1	0	6	12	6	1	0	16	9	7	11
TRINITY_DN12047_c0_g1_i1.p1	230	243	182	135	226	590	157	379	264	200
TRINITY_DN858_c0_g1_i18.p1	169	89	105	107	128	347	243	198	234	144
TRINITY_DN37_c0_g1_i137.p17	0	3	4	1	4	1	9	3	5	1
TRINITY_DN10887_c0_g1_i1.p1	0	1	0	1	1	0	0	0	0	0
TRINITY_DN7_c0_g1_i135.p2	360	275	416	395	396	306	612	516	654	544
TRINITY_DN751_c0_g2_i8.p1	1024	900	750	1114	1133	1188	935	1190	1339	999
TRINITY_DN41778_c0_g1_i2.p1	1	0	0	1	0	0	0	1	0	0
TRINITY_DN64329_c0_g1_i1.p1	0	0	2	1	0	0	1	0	0	1
TRINITY_DN81679_c0_g1_i1.p1	0	1	1	0	0	0	1	0	1	1
TRINITY_DN82080_c0_g1_i1.p2	0	0	0	2	1	0	0	0	0	0
TRINITY_DN5607_c0_g1_i1.p14	0	0	3	2	2	78	0	3	0	0
TRINITY_DN24795_c0_g1_i1.p4	8	3	5	3	10	128	0	2	0	1
TRINITY_DN3888_c0_g2_i1.p4	4	3	0	2	5	43	0	0	0	0
TRINITY_DN2726_c1_g1_i4.p1	5	5	10	10	2	0	6	6	11	0
TRINITY_DN1041_c0_g1_i23.p4	1	1	0	1	1	0	2	1	5	1
TRINITY_DN328_c1_g1_i12.p1	448	441	447	470	440	629	440	500	498	469
TRINITY_DN1597_c0_g2_i2.p1	7	2	2	3	5	4	2	5	10	4
TRINITY_DN26939_c0_g1_i2.p1	1	0	0	0	2	18	0	0	0	0
TRINITY_DN26706_c0_g1_i1.p1	4	2	0	0	0	0	0	0	0	2
TRINITY_DN91693_c0_g1_i1.p1	2	1	0	0	0	0	0	0	1	0
TRINITY_DN3935_c0_g1_i1.p1	2	2	1	4	0	0	2	4	7	4
TRINITY_DN1290_c0_g1_i3.p1	56	22	9	16	115	15	26	8	34	48
TRINITY_DN5165_c0_g1_i15.p20	1	0	3	4	5	48	3	0	0	0
TRINITY_DN71593_c0_g1_i1.p1	0	0	0	0	2	0	0	1	0	0
TRINITY_DN1352_c0_g1_i2.p3	34	43	40	53	53	20	47	45	35	26
TRINITY_DN29328_c0_g1_i1.p1	2	3	0	0	0	0	0	0	0	0
TRINITY_DN3932_c0_g1_i1.p4	5	3	3	0	7	11	7	3	4	20
TRINITY_DN1171_c0_g1_i3.p1	1543	2827	2132	2207	1795	752	1317	1476	1367	1087
TRINITY_DN13467_c0_g1_i11.p3	1	4	6	1	3	0	3	1	0	2
TRINITY_DN321_c2_g1_i5.p1	18	16	6	1	30	811	8	20	58	15
TRINITY_DN601_c0_g1_i12.p11	316	399	295	353	336	271	427	426	474	315
TRINITY_DN1842_c0_g1_i34.p2	13	0	16	0	0	40	4	0	0	0
TRINITY_DN35277_c0_g1_i1.p1	0	0	0	1	0	0	0	0	0	0
TRINITY_DN2539_c0_g6_i1.p9	8	0	3	0	10	73	0	0	0	0
TRINITY_DN4993_c0_g4_i1.p1	0	0	0	0	1	9	0	0	0	0
TRINITY_DN364_c0_g1_i20.p1	1075	540	801	605	763	1211	740	714	799	562
TRINITY_DN2342_c0_g1_i2.p1	486	388	388	425	481	634	359	411	411	297
TRINITY_DN39848_c0_g1_i1.p2	4	2	0	0	1	80	0	0	0	0
TRINITY_DN87336_c0_g1_i1.p1	0	0	0	0	3	0	1	0	0	1
TRINITY_DN11691_c0_g1_i8.p2	0	0	0	0	1	0	0	0	0	0
TRINITY_DN24541_c0_g1_i1.p1	1	0	3	0	0	0	0	2	4	1
TRINITY_DN127_c0_g1_i159.p4	15	3	21	11	0	36	26	32	28	20
TRINITY_DN884_c0_g1_i179.p5	167	272	202	281	187	92	275	304	238	232
TRINITY_DN5449_c0_g1_i11.p2	6	6	4	7	2	12	6	4	8	7
TRINITY_DN628_c0_g1_i55.p1	72	28	68	28	40	46	48	73	52	48
TRINITY_DN510_c8_g1_i1.p1	1	2	0	1	0	0	2	1	2	0
TRINITY_DN4262_c0_g1_i5.p1	0	0	0	0	7	0	2	0	3	2
TRINITY_DN3141_c1_g1_i15.p2	8	3	13	3	30	214	1	1	1	0
TRINITY_DN451_c0_g2_i1.p1	102	77	74	84	65	75	81	82	90	83
TRINITY_DN331_c0_g1_i86.p1	1982	962	1712	992	1271	2744	2791	2104	2901	2097
TRINITY_DN370_c0_g1_i90.p4	16	27	14	41	7	3	30	19	26	11
TRINITY_DN21_c0_g2_i2.p1	1	1	2	0	2	0	0	0	1	1
TRINITY_DN274_c3_g1_i18.p2	7	19	4	1	5	37	3	3	9	30
TRINITY_DN54112_c0_g1_i1.p1	0	0	2	0	0	0	0	0	0	0
TRINITY_DN14465_c1_g1_i1.p1	0	2	0	0	1	0	1	3	0	0
TRINITY_DN692_c0_g1_i114.p1	11	9	18	2	11	0	17	19	14	5
TRINITY_DN1071_c0_g1_i1.p2	61	64	67	77	67	11	43	48	51	41
TRINITY_DN1794_c0_g1_i11.p1	0	4	5	7	12	14	11	4	13	5
TRINITY_DN78615_c0_g1_i1.p2	1	1	0	1	1	28	0	0	0	0
TRINITY_DN2253_c0_g1_i1.p5	43	51	32	47	26	0	23	49	21	28
TRINITY_DN2691_c2_g1_i3.p21	7	1	3	1	10	55	0	1	0	0
TRINITY_DN530_c0_g2_i2.p1	384	258	346	265	434	422	279	172	299	215
TRINITY_DN2294_c1_g1_i4.p6	1	0	2	6	5	50	0	0	0	0
TRINITY_DN17796_c0_g2_i1.p2	2	1	0	0	3	53	0	1	0	1
TRINITY_DN3228_c0_g2_i1.p6	1	1	0	2	2	35	0	0	0	0
TRINITY_DN35018_c0_g1_i1.p1	0	2	0	0	1	0	2	0	1	1
TRINITY_DN15184_c0_g1_i1.p1	2	0	0	0	0	0	0	0	2	4
TRINITY_DN73604_c0_g1_i1.p1	0	0	1	1	0	1	0	3	2	0
TRINITY_DN24019_c0_g1_i18.p4	1	0	0	0	1	0	0	0	0	3
TRINITY_DN1219_c0_g1_i12.p1	2003	3127	2196	3144	2121	1187	2579	3541	2496	2463
TRINITY_DN962_c0_g1_i5.p1	1014	320	892	251	542	2388	1275	453	792	741
TRINITY_DN35844_c0_g1_i3.p1	2	0	0	0	0	0	1	0	0	1
TRINITY_DN492_c0_g1_i47.p1	0	4	0	0	0	18	0	0	0	0
TRINITY_DN49250_c0_g1_i1.p2	10	1	0	7	10	50	0	4	1	1
TRINITY_DN32_c1_g1_i10.p2	30	50	24	37	17	0	22	20	31	29
TRINITY_DN29520_c0_g1_i1.p1	1	0	0	0	1	4	0	1	0	0
TRINITY_DN54847_c0_g1_i1.p1	0	4	2	0	0	0	0	0	0	0
TRINITY_DN21214_c0_g2_i3.p1	15	1	1	2	10	71	0	1	0	0
TRINITY_DN3431_c0_g1_i4.p1	332	234	233	211	349	221	209	204	212	174
TRINITY_DN1285_c0_g1_i20.p2	47	54	56	58	41	60	61	28	53	48
TRINITY_DN116_c1_g1_i13.p5	253	325	274	351	306	182	298	243	217	203
TRINITY_DN247_c0_g1_i105.p3	457	398	480	485	437	425	527	528	573	475
TRINITY_DN26844_c0_g1_i1.p5	5	2	0	1	0	18	0	0	0	0
TRINITY_DN6034_c0_g1_i2.p1	13	7	2	2	10	0	11	3	20	24
TRINITY_DN164_c0_g1_i135.p8	114	148	134	140	123	294	661	675	632	529
TRINITY_DN3026_c0_g1_i5.p2	0	0	0	2	2	0	0	1	3	4
TRINITY_DN625_c0_g2_i115.p6	0	25	14	22	11	0	8	21	32	14
TRINITY_DN386_c0_g1_i70.p3	262	474	395	476	347	169	414	395	405	370
TRINITY_DN1705_c0_g1_i3.p1	31233	25698	28860	33299	30432	13513	14511	16049	13956	12453
TRINITY_DN46295_c0_g1_i1.p1	1	1	0	0	0	0	2	0	0	1
TRINITY_DN20268_c0_g1_i2.p1	1	13	0	3	8	0	1	1	0	0
TRINITY_DN2873_c0_g1_i1.p1	243	142	228	157	226	214	206	180	226	188
TRINITY_DN411_c0_g1_i110.p4	26	29	21	19	7	3	111	70	111	92
TRINITY_DN4687_c0_g3_i1.p6	5	1	4	4	5	84	0	1	0	0
TRINITY_DN32153_c0_g1_i1.p1	0	0	0	0	0	0	0	1	0	3
TRINITY_DN2712_c0_g1_i6.p1	24	18	6	19	21	123	19	23	33	10
TRINITY_DN923_c0_g1_i19.p1	2350	1521	2129	1476	2384	2961	2494	1884	2576	1959
TRINITY_DN3015_c0_g1_i1.p10	4	3	0	0	5	7	0	0	0	0
TRINITY_DN1850_c0_g1_i24.p1	15	22	16	0	41	32	13	0	0	18
TRINITY_DN210_c2_g1_i18.p8	150	243	181	200	163	237	206	208	187	159
TRINITY_DN1176_c0_g3_i4.p1	46	32	30	24	16	16	37	20	28	16
TRINITY_DN644_c0_g1_i18.p2	62	46	34	7	59	5	58	104	61	20
TRINITY_DN4516_c0_g1_i14.p2	1	0	1	0	3	0	3	1	3	3
TRINITY_DN2801_c9_g1_i1.p1	3	0	0	0	0	0	0	1	0	0
TRINITY_DN1525_c0_g2_i2.p1	1	0	0	0	0	0	0	0	0	0
TRINITY_DN2905_c2_g1_i1.p2	4	0	4	3	4	0	0	4	2	3
TRINITY_DN370_c0_g1_i4.p4	4	9	6	4	3	0	16	5	14	14
TRINITY_DN836_c0_g1_i217.p1	405	337	442	456	355	364	519	538	578	437
TRINITY_DN657_c0_g1_i117.p16	31	12	26	15	21	72	101	41	50	39
TRINITY_DN92_c0_g1_i1.p1	100	59	25	9	156	6143	38	406	255	32
TRINITY_DN846_c1_g1_i11.p2	6	1	1	6	0	20	7	6	3	1
TRINITY_DN501_c0_g3_i3.p1	317	211	337	170	334	577	338	235	327	212
TRINITY_DN30258_c0_g2_i1.p1	1	1	1	0	1	0	0	0	0	1
TRINITY_DN13467_c0_g1_i6.p4	0	0	1	0	0	0	0	0	0	0
TRINITY_DN18088_c0_g1_i1.p1	0	1	0	0	0	0	0	0	0	1
TRINITY_DN3040_c0_g1_i34.p1	2	0	0	0	0	103	0	12	8	2
TRINITY_DN625_c0_g2_i111.p3	810	643	720	557	672	800	581	513	634	427
TRINITY_DN8805_c0_g3_i1.p2	11	2	2	3	15	64	0	0	1	2
TRINITY_DN23262_c0_g1_i1.p1	0	0	0	0	0	12	0	0	0	0
TRINITY_DN7837_c0_g1_i5.p1	50	13	35	10	39	112	48	19	36	34
TRINITY_DN784_c0_g3_i7.p2	9	0	11	0	10	27	4	0	0	13
TRINITY_DN1094_c0_g1_i18.p3	13	10	9	2	7	10	7	15	8	10
TRINITY_DN10902_c0_g4_i1.p1	0	1	4	0	2	0	1	0	0	3
TRINITY_DN65942_c0_g1_i1.p1	0	1	0	1	0	0	0	0	0	3
TRINITY_DN92863_c0_g1_i1.p1	2	1	0	0	1	3	0	0	0	0
TRINITY_DN389_c0_g1_i12.p1	491	946	652	957	580	197	860	932	795	741
TRINITY_DN76732_c0_g1_i1.p1	0	1	0	0	0	5	0	0	0	0
TRINITY_DN976_c2_g1_i19.p5	135	234	170	181	103	80	178	198	167	161
TRINITY_DN77603_c0_g1_i1.p1	1	0	0	0	1	0	0	0	1	1
TRINITY_DN315_c0_g1_i1.p2	1193	789	1043	814	1037	1365	912	774	883	711
TRINITY_DN85413_c0_g1_i1.p1	2	0	0	0	1	0	0	0	0	0
TRINITY_DN3266_c0_g1_i2.p4	2	2	0	1	0	0	6	0	5	7
TRINITY_DN864_c5_g1_i18.p4	5	0	3	1	1	2	14	5	15	11
TRINITY_DN64145_c0_g1_i1.p1	3	1	0	1	1	0	1	0	1	0
TRINITY_DN31262_c0_g1_i1.p1	0	1	0	0	0	0	0	0	0	5
TRINITY_DN220_c0_g2_i14.p2	607	495	616	542	626	368	653	540	768	493
TRINITY_DN90389_c0_g1_i1.p1	1	0	0	2	0	0	0	0	0	0
TRINITY_DN45567_c0_g1_i1.p1	0	0	0	1	1	0	2	0	0	0
TRINITY_DN83012_c0_g1_i1.p1	0	0	0	1	0	0	2	0	1	0
TRINITY_DN78724_c0_g1_i1.p1	0	0	0	0	9	0	0	0	0	0
TRINITY_DN2008_c0_g1_i12.p2	4	2	0	0	2	20	3	0	0	2
TRINITY_DN201_c4_g1_i10.p2	0	0	0	0	1	0	1	1	0	0
TRINITY_DN152_c0_g1_i168.p6	470	416	444	482	559	579	440	526	537	363
TRINITY_DN1860_c0_g2_i16.p5	94	24	72	24	72	377	48	52	68	38
TRINITY_DN84984_c0_g1_i1.p1	0	0	0	0	0	4	0	0	0	0
TRINITY_DN38326_c0_g2_i1.p1	1	0	1	0	2	0	1	0	0	0
TRINITY_DN1727_c0_g1_i37.p3	15	8	17	15	14	23	28	10	22	19
TRINITY_DN44847_c0_g1_i1.p1	4	3	0	2	10	66	0	0	1	0
TRINITY_DN30445_c0_g1_i11.p1	8	0	0	3	0	1	3	2	1	1
TRINITY_DN31341_c0_g1_i1.p1	0	2	0	0	0	0	2	0	0	0
TRINITY_DN274_c3_g1_i6.p2	89	127	15	36	145	153	50	22	104	207
TRINITY_DN2976_c0_g5_i1.p8	3	4	1	1	0	50	0	0	0	1
TRINITY_DN5152_c0_g3_i1.p4	6	1	4	1	7	71	0	0	0	2
TRINITY_DN438_c1_g1_i20.p1	1063	826	839	719	906	1311	1053	1020	1122	906
TRINITY_DN78385_c0_g1_i1.p1	0	1	0	0	2	7	0	0	1	2
TRINITY_DN674_c0_g1_i48.p6	0	3	3	2	3	12	4	5	6	9
TRINITY_DN488_c0_g1_i101.p2	2	0	2	0	9	38	5	4	6	8
TRINITY_DN751_c0_g1_i17.p3	241	284	275	333	242	301	243	239	235	225
TRINITY_DN1277_c0_g1_i46.p4	40	4	20	12	29	74	22	10	31	29
TRINITY_DN59854_c0_g1_i1.p2	0	1	0	0	0	0	0	1	0	0
TRINITY_DN58009_c0_g1_i1.p1	1	0	0	0	0	2	0	0	0	0
TRINITY_DN1871_c0_g1_i11.p5	4	9	4	7	7	0	9	1	5	15
TRINITY_DN230_c0_g1_i148.p1	26	8	16	13	34	54	28	44	50	36
TRINITY_DN35615_c0_g1_i3.p1	0	0	4	1	1	8	2	2	0	1
TRINITY_DN33770_c0_g1_i1.p2	11	8	1	2	6	94	0	1	0	0
TRINITY_DN6110_c1_g1_i1.p6	9	0	0	1	10	93	0	0	0	0
TRINITY_DN1467_c0_g1_i13.p1	0	0	0	0	0	0	0	5	1	2
TRINITY_DN560_c0_g1_i2.p1	3108	2313	2528	2318	3029	3164	3416	3002	3361	2636
TRINITY_DN8070_c0_g1_i1.p1	6	10	1	6	5	5	4	2	5	22
TRINITY_DN23926_c0_g1_i1.p1	2	2	2	0	4	87	0	10	7	2
TRINITY_DN1916_c0_g2_i1.p1	1	0	0	3	0	5	0	1	0	0
TRINITY_DN5163_c0_g1_i1.p1	3	1	1	4	0	0	0	4	0	3
TRINITY_DN397_c0_g1_i1.p1	160	172	131	214	88	124	221	181	244	192
TRINITY_DN36405_c0_g2_i3.p1	9	12	6	3	12	0	8	9	6	11
TRINITY_DN335_c3_g1_i2.p2	40	31	31	25	13	58	78	70	61	58
TRINITY_DN113_c0_g1_i115.p6	39	38	29	50	37	6	78	45	51	65
TRINITY_DN1438_c0_g1_i5.p2	1	0	1	2	1	0	0	3	1	2
TRINITY_DN524_c0_g1_i13.p10	6	0	0	0	0	0	0	0	3	0
TRINITY_DN7613_c0_g1_i2.p3	8	8	7	2	7	18	5	10	6	7
TRINITY_DN1394_c0_g1_i15.p1	603	419	505	474	551	735	500	459	577	488
TRINITY_DN624_c0_g1_i19.p5	97	78	65	59	73	223	95	92	113	111
TRINITY_DN283_c2_g1_i6.p1	221	187	210	146	207	278	331	225	320	187
TRINITY_DN62826_c0_g1_i1.p1	0	1	3	0	0	0	2	1	0	2
TRINITY_DN3587_c0_g1_i1.p2	10	1	1	5	4	5	5	1	7	4
TRINITY_DN38451_c0_g1_i1.p1	0	0	0	0	0	0	0	3	3	0
TRINITY_DN52_c1_g1_i6.p1	185	211	178	219	218	186	215	256	198	184
TRINITY_DN3919_c0_g1_i1.p1	732	402	565	393	667	1200	763	517	791	576
TRINITY_DN269_c0_g1_i11.p2	46	108	75	120	53	45	44	89	92	81
TRINITY_DN64681_c0_g1_i1.p1	0	1	1	0	0	0	0	0	0	1
TRINITY_DN1823_c0_g1_i31.p1	4	1	3	0	1	9	0	3	2	0
TRINITY_DN305_c0_g1_i217.p3	3	5	7	0	0	10	15	2	7	3
TRINITY_DN18257_c0_g1_i6.p1	0	0	0	0	0	0	1	0	0	0
TRINITY_DN730_c0_g1_i18.p3	20	38	33	17	32	21	64	51	74	32
TRINITY_DN675_c0_g1_i1.p1	1341	959	1177	1022	1236	1730	1338	1078	1367	1088
TRINITY_DN1670_c1_g1_i2.p1	2	0	0	0	2	9	3	0	5	3
TRINITY_DN3684_c1_g1_i2.p1	12	10	16	11	7	29	7	11	12	10
TRINITY_DN2905_c1_g1_i1.p1	0	1	0	1	0	0	6	2	4	6
TRINITY_DN404_c0_g1_i1.p4	5	7	0	0	1	0	1	2	3	2
TRINITY_DN7372_c1_g1_i6.p1	4	4	2	0	1	0	0	0	0	0
TRINITY_DN104_c1_g1_i112.p1	621	0	176	52	217	257	308	251	131	0
TRINITY_DN784_c0_g1_i2.p1	92	38	77	84	74	42	79	91	97	73
TRINITY_DN11328_c0_g1_i2.p1	2	13	8	3	3	0	5	10	9	5
TRINITY_DN212_c1_g2_i2.p1	0	0	0	0	0	0	74	61	57	66
TRINITY_DN350_c0_g1_i1.p1	32	34	23	23	11	0	45	46	51	28
TRINITY_DN1862_c0_g1_i13.p2	6	14	7	10	5	3	19	9	12	5
TRINITY_DN44_c0_g1_i9.p4	2	0	0	0	0	0	0	0	2	2
TRINITY_DN19395_c0_g1_i1.p1	4	8	0	4	0	0	2	3	1	3
TRINITY_DN3744_c0_g1_i3.p1	5	1	1	6	1	0	1	3	2	2
TRINITY_DN603_c1_g1_i1.p1	1724	1361	1323	1341	1715	1228	1322	1354	1292	1064
TRINITY_DN106_c0_g1_i6.p2	1229	655	963	619	1056	2014	1243	1057	1521	1068
TRINITY_DN75480_c0_g1_i1.p1	0	0	1	0	2	0	0	0	1	0
TRINITY_DN863_c0_g1_i17.p1	5864	6099	6307	6206	5474	3850	7230	6467	7750	5800
TRINITY_DN4496_c0_g1_i4.p3	31	7	68	39	25	55	6	3	2	2
TRINITY_DN2850_c0_g1_i1.p2	14	5	4	0	17	13	9	0	8	7
TRINITY_DN221_c0_g1_i46.p4	58	68	67	74	56	11	67	77	50	56
TRINITY_DN502_c0_g2_i11.p8	220	252	225	306	224	242	236	145	200	159
TRINITY_DN918_c2_g1_i16.p1	1	0	13	3	2	7	4	7	2	9
TRINITY_DN29507_c0_g1_i1.p1	0	0	0	0	0	0	0	1	0	1
TRINITY_DN295_c0_g1_i30.p1	441	426	353	459	449	314	408	421	417	437
TRINITY_DN5723_c0_g1_i1.p1	325	194	290	170	279	439	315	251	301	229
TRINITY_DN71628_c0_g1_i1.p1	0	2	0	0	3	1	0	0	0	0
TRINITY_DN183_c0_g1_i28.p3	13	5	13	0	4	111	29	16	28	17
TRINITY_DN44080_c0_g1_i1.p1	1	1	0	0	2	10	2	0	0	0
TRINITY_DN12944_c0_g1_i2.p1	4	0	11	3	15	37	4	0	10	6
TRINITY_DN65_c6_g1_i1.p1	0	0	0	1	3	0	3	0	0	1
TRINITY_DN2963_c1_g1_i1.p1	13	1	13	2	6	138	0	3	0	1
TRINITY_DN10355_c0_g2_i1.p8	2	0	0	0	5	62	0	0	1	1
TRINITY_DN351_c0_g1_i16.p3	29	13	11	2	6	4	47	35	39	13
TRINITY_DN5314_c0_g1_i6.p2	7	9	4	6	10	0	22	26	22	17
TRINITY_DN841_c0_g1_i338.p1	73	136	95	149	117	65	112	113	123	112
TRINITY_DN37419_c0_g1_i1.p1	0	0	0	0	0	5	0	0	0	0
TRINITY_DN241_c0_g2_i11.p4	706	555	573	474	620	595	560	504	615	450
TRINITY_DN3933_c0_g1_i12.p2	5	0	2	3	12	51	0	0	0	1
TRINITY_DN886_c0_g1_i21.p1	152	383	152	383	203	7	7	44	29	16
TRINITY_DN500_c0_g1_i18.p3	140	205	174	193	111	55	149	149	153	137
TRINITY_DN850_c0_g1_i18.p1	70	57	27	64	33	91	48	38	84	55
TRINITY_DN3727_c0_g1_i14.p1	1474	903	1161	867	1295	1687	1540	1206	1857	1193
TRINITY_DN961_c0_g1_i11.p2	210	295	209	179	157	64	166	225	183	144
TRINITY_DN4915_c0_g1_i1.p1	33	10	0	16	9	0	0	20	12	10
TRINITY_DN732_c0_g1_i14.p1	110	109	238	246	174	419	190	172	326	246
TRINITY_DN12642_c0_g1_i2.p1	7	3	4	2	1	71	3	6	3	0
TRINITY_DN15652_c0_g1_i3.p3	0	0	3	1	2	0	1	1	3	1
TRINITY_DN13673_c1_g1_i1.p1	2	1	0	0	0	0	4	1	3	0
TRINITY_DN67893_c0_g1_i1.p1	2	0	0	0	0	0	0	0	0	0
TRINITY_DN29120_c0_g1_i6.p1	7	13	1	1	5	2	4	2	9	19
TRINITY_DN299_c0_g5_i6.p3	6	2	5	4	22	116	0	1	0	0
TRINITY_DN222_c0_g1_i2.p1	2	0	20	3	21	0	5	31	5	2
TRINITY_DN2392_c0_g8_i1.p8	13	3	5	3	15	51	2	0	1	1
TRINITY_DN79999_c0_g1_i1.p1	0	0	0	0	1	0	0	0	0	0
TRINITY_DN3230_c0_g1_i8.p1	0	0	0	4	0	35	0	0	2	0
TRINITY_DN1602_c0_g1_i107.p2	13	0	26	8	32	52	55	11	61	10
TRINITY_DN1843_c0_g1_i3.p1	237	234	162	254	235	248	236	199	245	169
TRINITY_DN2554_c0_g1_i57.p1	33	15	39	40	19	7	26	16	31	20
TRINITY_DN12007_c0_g1_i3.p1	3	6	0	0	7	0	12	9	0	2
TRINITY_DN1281_c0_g2_i1.p2	140	137	146	129	151	367	273	185	328	224
TRINITY_DN2132_c0_g1_i1.p1	40	36	43	25	44	98	28	11	34	9
TRINITY_DN78518_c0_g1_i1.p3	1	0	0	0	1	0	0	0	0	1
TRINITY_DN36607_c0_g1_i1.p1	4	7	1	0	13	60	1	0	0	2
TRINITY_DN642_c0_g1_i109.p1	244	240	235	257	229	245	345	293	381	243
TRINITY_DN83973_c0_g1_i1.p2	0	1	0	1	0	0	0	0	0	0
TRINITY_DN21723_c1_g1_i1.p1	28	2	5	1	6	2	7	1	11	12
TRINITY_DN806_c0_g1_i23.p1	766	558	620	647	720	421	570	575	554	496
TRINITY_DN565_c3_g1_i10.p1	59	2	7	2	33	0	56	0	8	5
TRINITY_DN91013_c0_g1_i1.p1	3	0	1	0	0	0	1	1	2	0
TRINITY_DN594_c0_g1_i24.p1	12	4	0	16	0	0	10	18	34	43
TRINITY_DN16013_c0_g1_i2.p1	0	0	0	1	2	2	9	2	2	1
TRINITY_DN36213_c0_g1_i3.p1	0	3	3	0	2	3	3	0	3	0
TRINITY_DN35255_c0_g2_i4.p1	11	1	2	5	9	6	12	4	16	13
TRINITY_DN63548_c0_g1_i1.p1	0	0	0	0	1	0	0	1	0	0
TRINITY_DN62165_c0_g1_i1.p1	0	0	0	0	0	0	0	0	0	0
TRINITY_DN2963_c0_g1_i5.p11	12	2	4	4	8	60	0	2	0	0
TRINITY_DN1412_c0_g1_i9.p2	5	4	1	3	15	18	0	0	8	5
TRINITY_DN2182_c1_g1_i11.p1	66	18	36	19	50	78	37	27	44	13
TRINITY_DN3060_c0_g1_i3.p2	7	4	9	10	5	6	5	1	3	8
TRINITY_DN4527_c0_g1_i3.p1	0	2	0	0	0	47	0	0	2	1
TRINITY_DN894_c0_g1_i18.p11	54	43	41	56	32	37	47	45	50	44
TRINITY_DN7905_c0_g1_i4.p1	0	1	1	0	1	0	0	1	1	3
TRINITY_DN70480_c0_g1_i1.p1	0	0	1	0	0	0	1	2	0	2
TRINITY_DN12110_c0_g2_i2.p1	4	0	0	0	1	0	0	0	1	0
TRINITY_DN3398_c0_g1_i1.p1	3	2	0	0	3	0	3	0	4	3
TRINITY_DN129_c1_g1_i13.p1	1829	2024	2119	1818	2123	2622	1710	1896	1990	1539
TRINITY_DN531_c0_g1_i112.p5	3464	5186	3954	4265	4162	1852	3080	4892	3635	2575
TRINITY_DN5499_c0_g1_i1.p1	4	0	0	0	0	0	0	0	2	3
TRINITY_DN1375_c0_g1_i24.p4	0	9	17	5	2	0	0	0	0	6
TRINITY_DN1458_c0_g1_i11.p1	212	167	199	188	189	230	182	153	182	129
TRINITY_DN525_c0_g1_i10.p11	4	4	2	4	7	0	11	8	1	0
TRINITY_DN44665_c0_g1_i1.p1	0	0	0	2	0	0	2	0	0	1
TRINITY_DN895_c0_g1_i137.p2	52	51	87	98	56	94	133	89	113	113
TRINITY_DN65017_c0_g1_i1.p1	0	0	0	0	4	0	0	0	0	2
TRINITY_DN31568_c0_g1_i1.p1	3	1	0	1	1	2	5	1	5	2
TRINITY_DN87046_c0_g1_i1.p1	0	0	0	1	0	0	0	0	2	2
TRINITY_DN705_c6_g1_i2.p1	943	602	718	581	797	1236	877	814	942	717
TRINITY_DN5165_c0_g1_i17.p3	7	7	0	5	18	83	0	2	1	1
TRINITY_DN66874_c0_g1_i1.p2	0	0	0	0	0	2	0	0	0	0
TRINITY_DN6585_c0_g1_i1.p3	3	2	2	4	1	0	3	1	4	2
TRINITY_DN1667_c1_g1_i9.p1	1	1	4	8	4	9	19	25	18	22
TRINITY_DN198_c0_g1_i115.p1	150	182	140	240	160	226	284	215	287	188
TRINITY_DN59_c1_g1_i13.p2	377	669	438	684	393	224	513	646	536	489
TRINITY_DN719_c0_g1_i18.p1	133	99	97	150	132	83	116	100	106	71
TRINITY_DN58071_c0_g1_i1.p1	0	4	0	0	1	0	0	0	0	0
TRINITY_DN124_c0_g1_i12.p8	656	910	753	1084	474	148	886	994	787	719
TRINITY_DN27024_c0_g1_i1.p1	0	0	0	1	0	0	0	0	2	0
TRINITY_DN5855_c0_g1_i1.p2	37	28	36	33	16	19	60	64	73	60
TRINITY_DN857_c0_g1_i10.p2	496	802	624	916	556	214	433	629	419	488
TRINITY_DN32524_c0_g1_i1.p2	0	0	0	0	3	3	0	0	0	0
TRINITY_DN6760_c0_g1_i3.p1	1	0	1	1	0	0	9	14	3	1
TRINITY_DN486_c0_g1_i100.p3	1360	1391	1309	1362	1302	1221	1384	1466	1320	1116
TRINITY_DN455_c0_g1_i22.p4	2	5	0	3	0	3	4	4	2	3
TRINITY_DN22999_c0_g2_i1.p1	5	0	0	0	0	0	0	0	0	1
TRINITY_DN34_c0_g1_i28.p2	540	455	491	486	601	725	600	637	634	574
TRINITY_DN332_c0_g1_i14.p1	474	520	388	460	488	439	742	777	884	716
TRINITY_DN3218_c1_g1_i13.p2	0	0	2	0	0	0	0	0	0	0
TRINITY_DN75_c4_g1_i1.p1	0	4	1	0	0	0	2	0	7	0
TRINITY_DN1977_c1_g1_i1.p6	162	64	114	63	110	293	231	174	225	135
TRINITY_DN1702_c4_g1_i41.p1	47	20	38	9	26	20	10	8	20	0
TRINITY_DN1295_c0_g1_i11.p1	11	6	12	11	14	2	9	12	12	17
TRINITY_DN5047_c0_g2_i1.p1	2	2	1	0	0	0	1	0	1	8
TRINITY_DN78506_c0_g1_i1.p1	5	4	4	3	9	69	0	1	0	0
TRINITY_DN547_c2_g1_i1.p2	1862	1680	1908	1541	2146	1826	1472	1476	1625	1326
TRINITY_DN1970_c0_g1_i5.p1	5	10	6	14	2	0	0	1	0	0
TRINITY_DN26_c1_g1_i10.p1	462	182	348	214	306	704	397	268	315	236
TRINITY_DN104_c1_g1_i102.p14	115	213	142	221	117	85	186	198	167	200
TRINITY_DN2691_c0_g1_i50.p4	7	2	2	1	1	54	0	0	0	0
TRINITY_DN582_c0_g1_i11.p4	32	42	21	49	14	19	68	66	85	79
TRINITY_DN42365_c0_g1_i1.p1	1	0	0	1	0	0	0	0	0	0
TRINITY_DN801_c0_g1_i6.p1	23	51	68	67	30	28	76	85	72	85
TRINITY_DN11601_c0_g1_i3.p40	0	0	0	0	3	9	0	0	0	0
TRINITY_DN4256_c0_g1_i10.p1	72	47	77	75	96	99	87	74	67	61
TRINITY_DN1267_c0_g2_i15.p1	153	179	167	236	169	174	206	241	267	206
TRINITY_DN273_c1_g1_i3.p7	20	8	11	20	23	7	25	24	16	18
TRINITY_DN86636_c0_g1_i1.p3	0	2	0	0	1	0	0	0	0	0
TRINITY_DN1979_c0_g1_i117.p2	345	216	307	236	300	529	399	290	440	225
TRINITY_DN3685_c0_g1_i62.p1	299	240	290	248	129	99	308	296	273	103
TRINITY_DN1623_c0_g1_i1.p1	55	36	44	26	46	175	104	72	102	73
TRINITY_DN10328_c0_g2_i2.p1	1	0	1	1	1	0	3	2	3	1
TRINITY_DN1474_c0_g1_i1.p3	5	11	0	0	2	8	0	0	0	0
TRINITY_DN966_c0_g1_i1.p1	271	288	348	279	270	181	291	274	313	245
TRINITY_DN21430_c0_g1_i3.p2	5	0	1	0	2	0	3	0	5	6
TRINITY_DN360_c0_g1_i245.p7	54	8	22	3	20	69	42	8	26	8
TRINITY_DN220_c0_g2_i1.p2	344	394	444	362	538	363	369	523	315	371
TRINITY_DN6_c0_g1_i10.p1	2237	585	1491	508	1149	4294	2235	930	1512	1314
TRINITY_DN1703_c0_g1_i120.p1	203	164	223	118	205	559	363	192	281	190
TRINITY_DN46664_c0_g2_i1.p1	0	0	0	2	0	2	0	4	2	0
TRINITY_DN9258_c0_g1_i1.p1	3	7	2	5	6	25	6	5	3	14
TRINITY_DN87_c1_g1_i1.p6	0	0	2	0	2	5	2	1	2	1
TRINITY_DN2145_c0_g2_i1.p2	17	1	5	2	10	116	0	0	3	1
TRINITY_DN85907_c0_g1_i1.p2	0	1	5	0	0	0	1	0	0	0
TRINITY_DN256_c0_g1_i21.p4	698	899	710	914	733	290	659	763	675	667
TRINITY_DN12099_c1_g1_i1.p1	0	1	3	1	1	0	1	0	0	2
TRINITY_DN476_c0_g1_i106.p1	413	181	256	128	275	715	370	269	419	289
TRINITY_DN2103_c0_g1_i3.p1	187	213	201	184	230	142	202	218	231	153
TRINITY_DN918_c1_g2_i13.p1	330	90	184	87	208	738	301	127	222	165
TRINITY_DN877_c0_g1_i11.p1	661	479	522	369	646	978	645	584	724	509
TRINITY_DN2532_c0_g1_i12.p8	89	81	56	78	87	79	111	82	96	80
TRINITY_DN7427_c0_g2_i5.p8	3	8	1	2	7	110	1	1	1	2
TRINITY_DN355_c0_g1_i100.p2	155	156	172	177	174	155	212	204	205	187
TRINITY_DN2392_c0_g4_i1.p1	2	2	1	2	11	46	0	1	0	0
TRINITY_DN75039_c0_g1_i1.p1	3	1	0	0	1	0	0	0	0	1
TRINITY_DN406_c0_g2_i24.p1	259	217	211	364	247	245	374	395	407	326
TRINITY_DN3624_c0_g2_i1.p1	3	0	0	0	0	6	0	0	3	0
TRINITY_DN1347_c2_g1_i2.p1	0	0	0	0	0	0	0	0	0	0
TRINITY_DN91_c0_g1_i219.p5	7	7	6	21	7	16	25	10	34	20
TRINITY_DN1360_c0_g1_i1.p1	1405	925	1073	873	1329	1521	1050	990	1217	930
TRINITY_DN997_c0_g1_i113.p7	659	1020	837	1051	777	568	864	1118	951	903
TRINITY_DN1170_c0_g1_i21.p2	6	4	1	5	18	11	2	4	8	8
TRINITY_DN27109_c0_g1_i1.p2	0	1	0	0	0	0	3	0	2	4
TRINITY_DN8898_c0_g1_i11.p1	3	1	7	2	11	0	0	0	0	0
TRINITY_DN2048_c0_g1_i5.p1	365	386	333	407	403	421	317	332	340	290
TRINITY_DN3209_c0_g1_i10.p1	137	103	133	114	109	139	119	146	142	105
TRINITY_DN25690_c0_g1_i4.p1	16	54	31	22	20	22	24	22	18	21
TRINITY_DN984_c3_g1_i26.p6	39	26	21	7	43	54	28	14	24	18
TRINITY_DN431_c0_g1_i15.p3	24833	17638	21869	18744	23226	10371	10235	9532	10918	8112
TRINITY_DN2000_c0_g1_i13.p1	121	171	127	144	115	80	135	180	126	159
TRINITY_DN16911_c0_g1_i1.p1	2	0	1	0	0	0	0	0	2	1
TRINITY_DN77629_c0_g1_i1.p1	0	1	0	2	0	0	0	0	0	1
TRINITY_DN1045_c0_g1_i148.p1	5	0	5	3	3	0	16	4	11	14
TRINITY_DN165_c0_g1_i108.p7	0	0	1	3	1	0	3	2	2	6
TRINITY_DN891_c0_g1_i13.p3	586	1118	741	1307	572	379	890	1393	1103	929
TRINITY_DN212_c0_g1_i74.p1	325	398	308	355	281	167	185	265	222	178
TRINITY_DN5410_c0_g2_i1.p1	1	3	1	1	1	0	1	0	3	1
TRINITY_DN18492_c0_g1_i1.p2	1	0	1	0	2	0	0	1	0	5
TRINITY_DN79_c1_g3_i3.p1	89	201	141	233	77	34	195	173	231	190
TRINITY_DN14958_c0_g1_i5.p1	0	4	0	0	2	0	1	1	0	0
TRINITY_DN1087_c0_g1_i1.p4	11	5	10	21	6	25	37	22	36	27
TRINITY_DN21544_c0_g1_i1.p1	5	7	1	3	2	0	2	1	1	5
TRINITY_DN1025_c0_g1_i1.p1	21	0	71	64	66	6	15	20	22	28
TRINITY_DN4899_c0_g1_i1.p10	0	0	0	0	7	32	0	0	0	0
TRINITY_DN1341_c0_g1_i16.p9	51	24	50	28	44	164	299	170	306	269
TRINITY_DN3141_c1_g1_i9.p14	1	0	0	0	3	8	1	0	0	0
TRINITY_DN397_c0_g1_i116.p7	28	43	27	11	14	18	45	42	62	48
TRINITY_DN1304_c0_g1_i19.p2	536	535	589	590	390	88	577	608	536	348
TRINITY_DN2447_c0_g1_i28.p2	0	0	0	0	0	0	2	0	0	0
TRINITY_DN1580_c0_g1_i5.p3	0	0	0	0	0	0	0	0	0	0
TRINITY_DN10328_c0_g2_i3.p2	0	2	0	2	2	0	1	0	0	2
TRINITY_DN40942_c0_g1_i4.p1	0	0	0	0	0	0	0	0	0	0
TRINITY_DN2894_c0_g1_i19.p2	1136	1726	1277	1689	1144	567	1097	1401	1075	1196
TRINITY_DN844_c0_g1_i19.p7	5	3	2	0	7	0	7	5	20	12
TRINITY_DN40685_c0_g1_i1.p1	10	2	5	5	7	0	1	1	0	2
TRINITY_DN101_c0_g1_i9.p5	227	313	299	280	266	265	342	398	308	286
TRINITY_DN1677_c0_g1_i2.p2	326	646	51	347	362	385	108	193	154	348
TRINITY_DN1113_c0_g1_i40.p4	68	31	47	17	38	127	32	21	46	37
TRINITY_DN356_c0_g1_i1.p6	536	663	530	686	612	424	562	614	604	482
TRINITY_DN80970_c0_g1_i1.p1	0	2	0	0	1	0	0	0	0	0
TRINITY_DN1858_c0_g1_i12.p1	15	24	25	16	41	0	14	24	11	5
TRINITY_DN2270_c0_g2_i1.p7	2	0	0	1	0	25	0	1	0	0
TRINITY_DN114_c0_g1_i1.p8	22	7	20	14	17	36	14	19	24	14
TRINITY_DN3900_c0_g1_i1.p5	672	468	674	391	595	744	490	395	555	395
TRINITY_DN3631_c0_g2_i1.p4	7	1	2	6	7	74	1	0	0	0
TRINITY_DN2_c0_g1_i11.p2	2204	2744	2602	1803	3036	1597	2837	2706	3041	2757
TRINITY_DN1866_c0_g1_i11.p1	29	36	38	40	39	15	42	33	33	37
TRINITY_DN414_c0_g1_i4.p1	182	89	172	99	167	164	148	171	149	150
TRINITY_DN3266_c0_g1_i2.p6	1	2	0	1	2	5	2	3	9	4
TRINITY_DN1517_c0_g1_i12.p5	244	304	244	353	227	234	410	428	392	374
TRINITY_DN29627_c0_g1_i1.p1	14767	20997	17210	22246	8699	4577	30330	32564	25693	18814
TRINITY_DN1357_c0_g1_i12.p4	0	1	1	2	0	0	0	0	0	0
TRINITY_DN2736_c0_g3_i1.p2	6	14	9	5	7	11	10	10	4	13
TRINITY_DN11119_c0_g5_i1.p1	0	0	1	0	0	0	1	0	3	0
TRINITY_DN1035_c18_g1_i1.p1	9	0	2	0	2	0	4	6	1	3
TRINITY_DN131_c0_g1_i1.p3	78	111	90	145	68	68	81	93	103	75
TRINITY_DN2181_c0_g1_i5.p1	118	16	66	0	50	299	96	37	55	34
TRINITY_DN13750_c0_g2_i1.p1	0	0	0	1	4	0	0	0	0	0
TRINITY_DN20580_c0_g1_i1.p1	1	0	0	1	0	0	0	1	0	1
TRINITY_DN3168_c0_g1_i2.p1	1	3	5	2	2	5	4	6	8	5
TRINITY_DN815_c0_g1_i42.p3	221	228	209	179	199	222	238	208	218	228
TRINITY_DN8843_c1_g1_i1.p2	1	1	0	3	1	4	0	0	0	0
TRINITY_DN637_c0_g1_i17.p2	11	11	13	19	24	17	24	21	44	54
TRINITY_DN9260_c0_g1_i2.p1	1	0	2	0	0	11	2	0	0	1
TRINITY_DN8549_c0_g1_i1.p2	0	0	0	0	1	0	0	0	0	0
TRINITY_DN35429_c2_g1_i2.p1	4	2	1	0	2	0	3	0	0	0
TRINITY_DN525_c0_g1_i10.p9	23	28	13	17	20	10	14	20	26	18
TRINITY_DN73286_c0_g1_i1.p1	5	3	0	0	0	0	0	0	0	0
TRINITY_DN250_c0_g1_i14.p1	1346	511	947	449	1003	2763	1215	931	1337	969
TRINITY_DN871_c0_g1_i40.p1	42	85	70	35	124	0	81	106	73	65
TRINITY_DN3631_c0_g1_i7.p9	1	7	2	0	11	62	0	1	0	0
TRINITY_DN250_c0_g1_i15.p5	4	6	9	2	9	13	11	2	12	2
TRINITY_DN33532_c0_g2_i1.p1	1	1	0	1	0	0	0	0	1	0
TRINITY_DN1902_c0_g1_i113.p8	49	70	49	93	47	60	45	67	45	52
TRINITY_DN432_c0_g1_i23.p3	23	16	30	21	3	12	24	22	26	25
TRINITY_DN745_c0_g2_i2.p2	181	352	197	242	226	195	206	240	224	165
TRINITY_DN1953_c0_g1_i12.p1	2724	1317	1895	1527	1914	3090	3309	2976	3216	2142
TRINITY_DN161_c0_g1_i104.p9	13	19	13	33	26	32	40	19	36	22
TRINITY_DN6107_c0_g1_i1.p13	6	2	2	0	5	43	1	0	0	0
TRINITY_DN21420_c0_g1_i1.p1	0	0	0	3	0	0	0	1	3	1
TRINITY_DN2835_c0_g1_i8.p1	0	0	0	2	2	62	20	22	10	21
TRINITY_DN14406_c0_g2_i1.p1	1	0	0	0	0	7	0	0	0	1
TRINITY_DN323_c0_g2_i1.p5	7	0	3	0	5	0	4	3	4	4
TRINITY_DN1734_c1_g2_i12.p4	6	1	4	0	13	75	0	0	1	0
TRINITY_DN2863_c1_g1_i1.p1	2	0	0	0	0	0	0	0	0	0
TRINITY_DN27935_c0_g1_i1.p1	0	0	0	1	3	0	0	0	0	0
TRINITY_DN31_c0_g1_i104.p15	77	60	74	77	54	73	143	127	138	136
TRINITY_DN36710_c0_g1_i1.p1	0	0	0	0	0	0	0	0	1	1
TRINITY_DN548_c0_g1_i14.p1	11	3	0	0	0	0	8	0	3	17
TRINITY_DN374_c0_g1_i16.p1	2297	1904	1967	1792	2183	2976	2427	2284	2703	2232
TRINITY_DN601_c0_g1_i18.p5	1513	2135	1547	2011	1605	629	1501	1813	1534	1403
TRINITY_DN10347_c1_g1_i2.p1	6	4	6	6	8	6	16	4	8	4
TRINITY_DN1655_c0_g1_i12.p1	220	84	148	46	117	574	213	114	138	90
TRINITY_DN61609_c0_g1_i1.p1	1	0	0	0	0	0	0	2	0	0
TRINITY_DN628_c0_g1_i16.p1	70	58	69	43	44	101	74	74	78	51
TRINITY_DN19_c2_g1_i1.p2	3075	5462	4590	3188	3014	910	1823	1947	2178	1748
TRINITY_DN2247_c0_g1_i12.p3	348	664	485	644	423	133	498	512	466	365
TRINITY_DN92386_c0_g1_i1.p1	0	2	0	0	2	0	0	0	0	0
TRINITY_DN579_c0_g2_i1.p2	17	21	14	6	6	0	14	7	2	6
TRINITY_DN6917_c0_g1_i1.p1	0	0	0	0	0	18	0	0	0	0
TRINITY_DN15982_c0_g1_i1.p1	0	4	0	0	0	0	3	0	0	0
TRINITY_DN531_c0_g1_i61.p8	14	2	10	4	1	9	14	12	18	2
TRINITY_DN71759_c0_g1_i1.p1	0	3	0	0	0	0	0	1	0	3
TRINITY_DN2859_c0_g2_i3.p4	0	1	1	0	1	0	0	0	0	0
TRINITY_DN642_c0_g1_i26.p3	87	134	136	157	68	63	185	177	211	180
TRINITY_DN121_c0_g1_i2.p1	278	484	336	448	283	110	374	409	356	247
TRINITY_DN1022_c0_g1_i6.p1	22	19	11	22	26	6	26	29	42	18
TRINITY_DN52007_c0_g1_i1.p1	0	1	0	0	1	0	0	1	0	0
TRINITY_DN2270_c0_g1_i8.p5	5	2	3	1	5	29	0	1	0	1
TRINITY_DN4687_c0_g3_i1.p1	22	0	9	0	22	135	0	0	0	0
TRINITY_DN607_c0_g1_i10.p2	23	19	12	5	21	32	18	20	19	5
TRINITY_DN443_c0_g1_i20.p3	233	218	212	202	185	190	263	253	269	214
TRINITY_DN137_c0_g1_i1.p1	4	4	9	4	3	0	15	12	18	4
TRINITY_DN397_c0_g1_i120.p10	57	118	58	118	63	14	77	98	81	78
TRINITY_DN3671_c0_g1_i34.p1	0	0	0	2	0	9	0	0	0	2
TRINITY_DN518_c0_g1_i111.p9	94	131	126	155	79	87	132	166	164	147
TRINITY_DN331_c1_g1_i5.p1	213	92	137	101	168	284	132	120	171	98
TRINITY_DN30581_c0_g1_i1.p1	0	0	0	0	0	2	0	0	1	0
TRINITY_DN1863_c0_g1_i1.p1	4	0	0	0	0	0	3	3	3	0
TRINITY_DN4078_c0_g1_i2.p1	74	22	36	36	26	20	26	37	25	33
TRINITY_DN14161_c0_g2_i2.p1	11	9	1	1	15	109	1	1	1	1
TRINITY_DN11641_c0_g1_i12.p3	3	3	1	1	7	0	1	0	7	3
TRINITY_DN10486_c0_g1_i27.p1	0	0	1	1	1	0	0	1	2	1
TRINITY_DN24314_c0_g1_i1.p1	0	1	0	1	0	0	0	0	0	0
TRINITY_DN6928_c0_g2_i2.p7	2	1	3	0	13	106	0	0	0	0
TRINITY_DN4486_c0_g1_i1.p1	26	51	40	37	30	10	10	39	16	14
TRINITY_DN2593_c0_g1_i3.p1	157	170	197	175	149	265	274	247	289	245
TRINITY_DN561_c4_g1_i34.p2	12	21	1	9	34	6	10	4	12	27
TRINITY_DN2894_c0_g1_i11.p3	9	0	2	0	0	0	11	0	3	0
TRINITY_DN243_c0_g1_i10.p3	137	277	196	281	147	76	241	210	209	192
TRINITY_DN3126_c0_g1_i17.p3	17	13	0	14	34	74	13	15	18	28
TRINITY_DN28656_c0_g2_i1.p1	0	3	0	0	0	0	0	0	0	0
TRINITY_DN36628_c0_g1_i1.p1	1	2	3	1	3	0	1	0	0	0
TRINITY_DN246_c0_g1_i56.p14	4	0	0	0	1	0	1	0	0	0
TRINITY_DN1722_c0_g1_i11.p3	5	3	1	1	2	28	2	0	1	0
TRINITY_DN181_c0_g1_i8.p3	17	32	38	39	24	0	24	29	21	17
TRINITY_DN5465_c0_g1_i1.p1	0	0	0	7	0	0	0	1	1	0
TRINITY_DN1951_c0_g1_i13.p1	49	24	17	5	42	83	26	12	43	36
TRINITY_DN733_c0_g1_i11.p5	135	150	175	183	175	215	187	183	178	159
TRINITY_DN90239_c0_g1_i1.p1	0	0	2	1	3	0	1	0	0	1
TRINITY_DN673_c0_g2_i1.p1	1911	1430	1934	1251	1821	2447	1645	1552	1899	1426
TRINITY_DN5446_c0_g3_i1.p4	0	0	0	0	0	5	0	3	1	0
TRINITY_DN16012_c0_g2_i1.p3	5	0	0	3	0	0	0	0	0	0
TRINITY_DN2338_c0_g1_i48.p2	240	223	308	253	284	274	218	220	255	208
TRINITY_DN7745_c2_g1_i1.p1	5	2	0	0	0	0	1	3	2	1
TRINITY_DN31497_c0_g1_i1.p1	0	2	0	3	2	0	0	1	0	0
TRINITY_DN362_c0_g1_i51.p1	16	0	7	3	6	0	2	15	19	16
TRINITY_DN2569_c0_g1_i6.p1	269	339	312	274	311	220	299	315	257	236
TRINITY_DN364_c0_g1_i21.p3	27	2	9	2	0	142	43	21	24	28
TRINITY_DN15173_c0_g3_i1.p5	4	0	2	0	3	30	0	0	0	2
TRINITY_DN97_c0_g1_i103.p6	176	275	236	277	157	122	216	204	188	208
TRINITY_DN85_c0_g1_i12.p7	30	52	38	91	47	44	66	58	79	74
TRINITY_DN927_c1_g2_i7.p3	1	0	2	1	0	0	0	1	3	3
TRINITY_DN1060_c0_g1_i12.p6	0	0	2	0	0	19	2	0	0	2
TRINITY_DN280_c0_g1_i1.p2	29084	34186	30329	29257	25302	6866	22161	26630	22773	16334
TRINITY_DN50863_c0_g1_i1.p1	4	1	0	0	3	3	0	1	0	1
TRINITY_DN1443_c0_g1_i72.p1	62	132	93	151	92	8	120	93	111	76
TRINITY_DN1691_c2_g1_i16.p1	235	76	155	106	190	575	204	148	196	146
TRINITY_DN323_c0_g1_i20.p1	30	28	28	25	24	45	35	47	41	61
TRINITY_DN590_c1_g1_i36.p1	11	8	15	6	23	92	11	19	29	18
TRINITY_DN8666_c0_g1_i3.p1	0	7	5	4	1	0	6	0	6	2
TRINITY_DN79_c1_g2_i103.p7	0	0	0	0	0	0	0	0	0	0
TRINITY_DN2234_c0_g2_i2.p1	16	4	2	6	19	179	0	1	0	1
TRINITY_DN17824_c0_g2_i1.p1	4	1	0	0	0	0	0	0	2	1
TRINITY_DN1203_c0_g1_i138.p4	36	136	60	90	56	35	92	118	86	81
TRINITY_DN35325_c0_g1_i2.p1	5	4	2	6	0	5	4	0	4	9
TRINITY_DN675_c3_g2_i2.p2	62	86	83	112	54	41	110	96	124	73
TRINITY_DN3141_c1_g1_i12.p14	8	1	2	1	3	63	0	0	0	0
TRINITY_DN592_c3_g1_i4.p3	0	0	3	0	2	5	0	0	0	4
TRINITY_DN2143_c0_g2_i1.p1	7	2	2	6	11	146	0	3	0	0
TRINITY_DN194_c0_g1_i53.p36	15	0	7	0	2	15	9	8	6	0
TRINITY_DN11407_c0_g1_i2.p2	14	9	10	6	8	8	12	4	7	6
TRINITY_DN2855_c0_g1_i11.p1	563	528	500	690	532	1016	1020	881	1065	867
TRINITY_DN80943_c0_g1_i1.p1	1	3	0	2	1	0	0	6	2	1
TRINITY_DN6791_c0_g1_i1.p1	0	0	0	0	0	0	0	0	0	0
TRINITY_DN706_c3_g1_i51.p1	0	148	57	0	293	625	211	110	606	416
TRINITY_DN1669_c1_g1_i14.p2	5	13	5	10	3	0	11	4	9	9
TRINITY_DN14290_c0_g1_i1.p1	1	1	0	0	0	0	4	0	0	0
TRINITY_DN277_c0_g1_i21.p1	750	382	594	73	571	1578	501	105	921	371
TRINITY_DN1726_c0_g1_i2.p1	224	117	117	83	181	322	162	190	135	114
TRINITY_DN1428_c1_g1_i21.p5	17	5	13	19	15	26	25	19	17	14
TRINITY_DN122_c0_g1_i103.p1	424	249	274	367	281	508	493	420	478	393
TRINITY_DN88333_c0_g1_i1.p1	0	0	0	3	1	0	0	4	3	2
TRINITY_DN1691_c0_g1_i2.p2	233	245	241	307	183	155	293	243	259	220
TRINITY_DN1453_c0_g1_i8.p1	71	44	28	51	73	110	32	75	45	47
TRINITY_DN2859_c0_g2_i3.p1	61	39	75	55	141	145	72	51	68	68
TRINITY_DN171_c0_g1_i1.p1	315	214	289	172	299	557	362	287	384	275
TRINITY_DN4319_c0_g1_i11.p1	101	60	103	76	115	160	98	98	72	66
TRINITY_DN12157_c0_g1_i2.p1	0	3	2	6	6	8	2	4	3	1
TRINITY_DN20527_c0_g1_i1.p1	0	0	1	0	0	0	0	0	1	0
TRINITY_DN10657_c1_g1_i1.p1	3	0	1	0	0	0	1	1	1	1
TRINITY_DN4263_c0_g1_i21.p1	4	1	0	1	94	0	3	1	4	3
TRINITY_DN3505_c0_g1_i8.p1	39	98	74	117	59	0	99	142	64	72
TRINITY_DN4206_c0_g1_i8.p1	578	659	591	653	689	241	271	285	274	208
TRINITY_DN895_c0_g1_i119.p5	46	65	40	57	44	18	68	61	49	46
TRINITY_DN632_c0_g1_i105.p2	203	70	130	88	132	276	232	162	209	66
TRINITY_DN807_c0_g1_i1.p1	79	70	117	136	103	44	140	168	141	115
TRINITY_DN437_c2_g2_i14.p1	16935	23319	19333	22778	19292	6724	13478	16756	13919	12912
TRINITY_DN27099_c0_g1_i31.p1	31	11	5	16	0	0	0	2	0	0
TRINITY_DN6363_c0_g1_i1.p3	0	0	0	0	0	0	0	0	0	0
TRINITY_DN7427_c0_g2_i1.p7	3	2	2	1	6	12	0	4	0	0
TRINITY_DN2270_c0_g2_i3.p3	0	0	5	0	0	27	0	0	0	0
TRINITY_DN1035_c0_g1_i10.p8	2	5	3	0	0	1	61	27	68	48
TRINITY_DN207_c0_g1_i167.p12	993	1205	1251	1272	1009	847	1090	1104	1119	1003
TRINITY_DN1087_c0_g1_i11.p3	11	7	5	1	10	0	22	11	14	17
TRINITY_DN7604_c0_g1_i13.p1	1	5	1	2	5	6	4	4	4	2
TRINITY_DN34726_c0_g1_i1.p1	0	1	0	0	2	0	0	0	2	0
TRINITY_DN13163_c1_g1_i3.p1	5	0	2	3	0	0	1	0	1	1
TRINITY_DN1114_c0_g1_i11.p2	284	341	357	373	337	280	497	406	503	403
TRINITY_DN331_c0_g1_i110.p4	194	270	237	308	222	168	271	318	360	256
TRINITY_DN1412_c4_g1_i2.p1	32	50	4	8	41	22	7	8	15	33
TRINITY_DN22924_c0_g1_i1.p1	0	1	0	0	0	0	2	0	2	0
TRINITY_DN791_c1_g1_i13.p1	27	57	47	106	55	24	55	69	50	80
TRINITY_DN47309_c0_g1_i1.p1	1	1	3	0	0	0	0	1	2	1
TRINITY_DN6321_c0_g1_i1.p3	2	0	0	1	2	31	0	0	0	0
TRINITY_DN6101_c2_g1_i1.p1	1	0	1	0	0	7	0	2	8	2
TRINITY_DN12007_c0_g1_i2.p1	201	76	164	65	140	281	145	92	159	80
TRINITY_DN2944_c0_g1_i24.p1	22	3	9	7	6	10	7	6	8	5
TRINITY_DN55760_c0_g1_i1.p1	2	0	0	0	0	1	0	0	0	1
TRINITY_DN583_c0_g3_i1.p4	3	0	1	0	0	0	0	0	0	0
TRINITY_DN355_c0_g1_i100.p3	22	10	2	3	3	340	32	2	9	3
TRINITY_DN299_c0_g5_i5.p1	6	3	3	2	31	199	2	0	0	1
TRINITY_DN776_c1_g1_i12.p12	10	6	3	4	6	17	12	11	12	13
TRINITY_DN2520_c0_g1_i1.p4	0	2	0	2	0	0	0	0	1	1
TRINITY_DN11719_c1_g1_i1.p1	2	0	0	0	1	0	1	0	6	0
TRINITY_DN328_c2_g1_i19.p4	94	63	73	83	91	75	134	136	162	130
TRINITY_DN993_c0_g1_i137.p6	0	3	0	0	0	0	78	9	32	15
TRINITY_DN282_c0_g3_i1.p2	11	13	15	5	7	32	12	5	7	4
TRINITY_DN68_c0_g1_i10.p3	99	162	114	152	152	112	107	134	138	144
TRINITY_DN34602_c0_g2_i1.p1	0	0	0	0	0	0	0	0	0	1
TRINITY_DN1794_c0_g1_i11.p2	37	73	71	76	38	25	36	43	68	49
TRINITY_DN521_c0_g2_i2.p1	4	0	0	0	0	5	0	0	0	1
TRINITY_DN2455_c0_g1_i1.p1	278	306	298	273	469	338	377	355	402	323
TRINITY_DN17109_c0_g1_i1.p1	2	4	2	0	0	5	1	0	1	0
TRINITY_DN2258_c0_g1_i55.p8	1	3	0	4	0	0	5	0	2	1
TRINITY_DN2924_c0_g1_i40.p14	10	2	0	3	5	0	0	0	3	8
TRINITY_DN208_c0_g1_i24.p1	530	379	467	434	667	552	417	383	491	393
TRINITY_DN26_c6_g1_i29.p4	57	103	87	70	60	38	80	82	76	75
TRINITY_DN11804_c0_g1_i1.p1	0	0	0	0	0	28	0	0	0	0
TRINITY_DN2143_c0_g1_i1.p6	4	1	0	1	4	16	0	0	0	0
TRINITY_DN5272_c0_g1_i3.p1	0	0	9	0	0	0	0	0	0	0
TRINITY_DN73012_c0_g1_i1.p1	0	1	0	0	1	0	0	0	0	0
TRINITY_DN355_c0_g1_i74.p3	3	11	5	3	0	36	16	15	14	15
TRINITY_DN1057_c0_g1_i1.p1	671	362	487	418	548	766	931	751	799	557
TRINITY_DN37962_c0_g1_i1.p1	0	0	0	0	4	0	0	0	0	0
TRINITY_DN1273_c0_g1_i10.p1	293	186	258	181	290	296	285	250	381	224
TRINITY_DN3286_c0_g2_i14.p3	16	6	10	10	3	5	8	20	11	16
TRINITY_DN1034_c1_g1_i16.p8	2	3	1	1	3	0	5	3	3	0
TRINITY_DN2976_c0_g1_i2.p9	6	4	6	0	12	62	0	0	0	0
TRINITY_DN1372_c0_g1_i19.p2	1011	814	824	862	1001	1291	1163	1266	1240	1027
TRINITY_DN5545_c0_g1_i2.p10	3	0	0	0	3	52	0	0	0	0
TRINITY_DN2079_c0_g1_i10.p1	620	604	469	588	556	243	493	389	468	432
TRINITY_DN1621_c0_g1_i12.p2	178	111	129	120	170	184	168	154	133	141
TRINITY_DN2877_c0_g1_i10.p2	4	3	2	7	9	104	4	8	3	12
TRINITY_DN8805_c0_g2_i4.p3	5	6	3	2	3	80	1	0	0	0
TRINITY_DN29929_c0_g1_i1.p2	2	0	1	2	1	0	1	0	0	1
TRINITY_DN3231_c0_g1_i2.p2	2	0	0	0	3	8	0	0	3	4
TRINITY_DN2252_c1_g1_i4.p1	11	0	6	5	3	12	2	8	0	2
TRINITY_DN2691_c0_g1_i15.p7	8	1	2	4	2	77	0	2	0	0
TRINITY_DN65_c0_g1_i15.p1	27	2	16	3	13	81	34	15	26	24
TRINITY_DN864_c3_g1_i35.p3	7	20	8	28	8	2	6	7	22	26
TRINITY_DN51_c0_g1_i187.p1	0	24	33	7	7	29	11	0	0	12
TRINITY_DN1189_c0_g1_i101.p5	202	260	212	272	193	298	338	441	339	341
TRINITY_DN79642_c0_g1_i1.p2	0	4	2	0	1	0	0	0	0	0
TRINITY_DN8168_c0_g1_i2.p2	2	0	0	1	4	0	0	0	0	2
TRINITY_DN2018_c0_g1_i84.p1	82	5	44	35	72	216	42	44	36	20
TRINITY_DN2152_c0_g1_i16.p1	12	7	8	3	12	0	6	5	5	5
TRINITY_DN4018_c0_g2_i3.p1	0	4	0	1	2	0	0	1	0	0
TRINITY_DN367_c0_g1_i105.p9	803	999	817	991	721	256	700	831	631	514
TRINITY_DN25965_c0_g1_i1.p1	0	1	0	0	0	0	0	0	53	0
TRINITY_DN977_c0_g1_i1.p7	4	2	9	4	2	3	30	27	40	28
TRINITY_DN1532_c0_g1_i1.p1	119	177	144	154	145	0	45	23	61	27
TRINITY_DN1124_c0_g1_i23.p1	71	30	21	7	33	266	52	75	88	53
TRINITY_DN809_c0_g1_i11.p3	455	484	449	579	446	302	590	607	707	523
TRINITY_DN586_c0_g1_i218.p9	13	1	5	5	4	19	33	11	9	12
TRINITY_DN20182_c0_g1_i2.p2	0	0	1	0	1	15	0	1	0	0
TRINITY_DN1773_c0_g1_i21.p2	3	1	3	0	0	0	0	8	0	2
TRINITY_DN722_c1_g1_i34.p2	98	150	156	168	85	70	122	142	151	108
TRINITY_DN60341_c0_g1_i1.p2	0	0	0	0	1	0	1	0	0	1
TRINITY_DN20_c2_g2_i1.p2	3	1	0	1	0	0	0	1	0	0
TRINITY_DN1584_c0_g1_i14.p3	22	30	26	40	31	1089	1169	2162	1305	1289
TRINITY_DN76804_c0_g1_i1.p1	0	1	0	0	3	0	0	0	0	0
TRINITY_DN2406_c0_g1_i10.p1	886	654	789	671	916	620	684	716	759	605
TRINITY_DN700_c0_g1_i13.p3	37	6	13	8	20	10	50	33	51	27
TRINITY_DN5535_c0_g3_i1.p4	25	5	3	4	14	178	1	0	2	0
TRINITY_DN115_c0_g1_i112.p1	2562	697	1843	713	1546	3273	2161	1357	1980	1188
TRINITY_DN511_c1_g1_i23.p1	36	22	26	4	16	163	10	18	17	31
TRINITY_DN16402_c0_g1_i2.p1	0	1	1	1	2	0	0	1	0	0
TRINITY_DN5204_c0_g1_i2.p1	0	3	0	0	1	8	0	0	0	0
TRINITY_DN49525_c0_g1_i1.p1	0	8	23	3	4	65	0	2	0	1
TRINITY_DN26303_c0_g1_i11.p1	131	102	89	107	127	241	108	131	130	101
TRINITY_DN9684_c0_g1_i1.p2	0	0	0	0	3	0	1	0	2	0
TRINITY_DN9049_c0_g1_i1.p1	3	6	1	2	0	0	0	0	1	0
TRINITY_DN1859_c0_g1_i34.p1	0	0	0	0	0	0	0	0	0	0
TRINITY_DN1082_c0_g1_i12.p2	0	0	0	0	0	67	0	4	0	0
TRINITY_DN1359_c7_g1_i1.p1	0	0	0	0	0	0	1	0	0	1
TRINITY_DN80559_c0_g1_i1.p1	0	0	1	0	4	0	0	0	0	0
TRINITY_DN422_c0_g1_i12.p10	281	195	221	167	297	208	183	215	146	107
TRINITY_DN2763_c0_g1_i8.p1	315	150	236	129	306	541	349	257	344	279
TRINITY_DN2178_c0_g1_i10.p2	0	1	2	0	4	0	0	0	2	0
TRINITY_DN71770_c0_g1_i1.p1	0	0	0	0	2	0	0	0	0	0
TRINITY_DN5607_c0_g1_i1.p2	17	2	2	5	16	140	0	2	0	2
TRINITY_DN18215_c1_g1_i1.p1	1	0	2	0	0	0	0	0	0	0
TRINITY_DN510_c1_g1_i220.p5	5	4	2	4	7	0	3	2	0	8
TRINITY_DN551_c0_g1_i48.p1	213	102	203	55	0	0	106	130	162	49
TRINITY_DN1177_c0_g1_i10.p1	8	7	7	3	0	11	12	40	33	28
TRINITY_DN1156_c1_g1_i2.p1	0	0	21	15	0	9	6	12	7	0
TRINITY_DN2976_c0_g1_i13.p8	6	1	1	4	5	45	0	1	0	0
TRINITY_DN2685_c0_g2_i1.p1	402	188	285	213	258	554	273	235	267	198
TRINITY_DN29_c1_g1_i101.p13	57	38	48	66	32	59	47	42	38	42
TRINITY_DN1252_c0_g1_i12.p1	570	732	666	855	601	256	613	715	616	528
TRINITY_DN5327_c0_g1_i10.p1	1	0	1	0	0	0	3	0	2	1
TRINITY_DN27794_c0_g2_i1.p1	3	1	0	0	1	0	0	0	0	0
TRINITY_DN2615_c0_g1_i28.p3	3	6	5	2	1	0	1	0	4	1
TRINITY_DN18558_c0_g1_i2.p1	0	0	1	0	2	1	0	0	0	1
TRINITY_DN3793_c0_g1_i10.p2	126	125	122	116	92	107	86	129	128	107
TRINITY_DN533_c0_g1_i100.p3	11	13	19	13	11	0	4	5	2	10
TRINITY_DN18341_c0_g1_i2.p1	13	3	4	0	5	21	16	5	5	5
TRINITY_DN450_c0_g1_i237.p1	734	696	721	708	732	750	703	619	695	585
TRINITY_DN1913_c0_g1_i36.p3	0	0	7	2	3	10	8	6	7	0
TRINITY_DN3069_c2_g1_i1.p1	29	19	30	26	24	33	18	28	22	22
TRINITY_DN6_c0_g3_i1.p3	679	186	485	186	353	678	475	277	439	232
TRINITY_DN3407_c0_g1_i13.p2	568	330	506	351	516	936	531	405	607	451
TRINITY_DN38422_c0_g1_i1.p1	5	0	2	0	9	54	0	0	0	0
TRINITY_DN305_c0_g1_i108.p1	757	464	518	613	608	1024	939	844	1032	739
TRINITY_DN3393_c0_g1_i3.p2	3	1	2	0	6	76	0	2	0	0
TRINITY_DN92762_c0_g1_i1.p2	0	0	0	0	1	0	0	1	1	0
TRINITY_DN7898_c1_g1_i1.p1	0	3	0	0	0	4	0	0	0	0
TRINITY_DN2087_c0_g1_i2.p2	6	1	1	0	2	3	2	3	3	4
TRINITY_DN15308_c0_g1_i7.p3	3	1	3	3	3	8	5	1	3	1
TRINITY_DN5152_c0_g3_i1.p11	1	0	1	4	5	33	0	0	1	0
TRINITY_DN21608_c0_g1_i1.p1	0	2	0	0	0	0	3	0	0	1
TRINITY_DN24756_c0_g1_i2.p3	2	3	0	0	0	0	0	0	0	0
TRINITY_DN4809_c1_g1_i2.p4	1	1	0	0	0	0	0	0	1	2
TRINITY_DN9015_c0_g1_i1.p2	2	2	1	0	0	5	1	0	1	3
TRINITY_DN5882_c0_g1_i2.p1	3	2	1	2	4	2	5	2	1	5
[truncated: 31,747 more rows]

## Sheet: D.
			TPMs
ID	Gene Family	Name based on best BLAST hit	MA_1	MA_2	MA_3	MA_4	MA_5	FE_1	FE_2	FE_3	FE_4	FE_5
TRINITY_DN1173_c0_g1_i101.p1	Amt	DlonAMT_3	3.368	2.633	2.558	2.795	2.652	3.732	3.731	3.841	4.958	2.964
TRINITY_DN466_c0_g1_i25.p2	Amt	DlonAMT_rh_typeA	19.542	14.035	15.539	18.03	12.927	6.783	11.674	12.738	14.638	10.078
TRINITY_DN1120_c0_g1_i12.p5	CSP	DlonCSP_6	0.685	0.606	1.017	1.253	0.331	0	1.419	0.311	0	0.35
TRINITY_DN219_c1_g1_i100.p19	CSP	DlonCSP_2	2.091	4.315	6.207	2.869	1.686	0	5.773	5.695	5.768	5.702
TRINITY_DN219_c1_g1_i327.p5	CSP	DlonCSP_8	2.598	1.532	2.286	4.226	1.955	0	3.289	3.67	4.217	3.543
TRINITY_DN368_c3_g1_i3.p2	CSP	DlonCSP_5	201.137	390.451	218.431	559.334	216.627	24.664	54.476	113.592	41.86	64.96
TRINITY_DN5769_c0_g1_i2.p1	CSP	DlonCSP_7	1.102	1.625	0.364	0	1.422	0	0	1.001	0.716	0.752
TRINITY_DN596_c0_g1_i16.p12	CSP	DlonCSP_9	3.887	1.375	3.846	2.844	11.28	0.421	5.232	7.057	5.677	5.565
TRINITY_DN63295_c0_g1_i1.p1	CSP	DlonCSP_3	0	0.275	0	0	0	0	0	0	0	0.954
TRINITY_DN92_c0_g1_i1.p12	CSP	DlonCSP_4	7462.76	14989.8	9953.46	14327.9	7808.27	1602.99	3889.82	5143.2	4096.29	4342.72
TRINITY_DN144_c2_g1_i13.p2	GR	DlonGR_35	0.439	0.874	0.435	0.502	0.744	2.974	0.796	0.499	0.749	0.449
TRINITY_DN1504_c0_g1_i14.p1	GR	DlonGR_32	2.495	2.207	2.272	3.195	3.573	2.378	2.997	3.353	2.818	3.164
TRINITY_DN1760_c0_g1_i3.p3	GR	DlonGR_33	1.462	0.554	0.517	1.242	1.01	1.018	2.055	0.664	0.915	0.855
TRINITY_DN221_c0_g1_i108.p2	GR	DlonGR_2	2.875	3.216	3.431	3.868	2.7	3.48	4.29	2.994	2.306	2.94
TRINITY_DN2554_c0_g1_i54.p1	GR	DlonGR_UNCH-1	1.331	1.262	1.788	2.175	0.92	2.884	1.477	1.123	0.926	2.529
TRINITY_DN2554_c0_g1_i57.p1	GR	DlonGR_34	3.31	1.331	3.871	3.67	1.844	0.76	2.7	1.457	3.028	2.052
TRINITY_DN3169_c0_g1_i2.p1	GR	DlonGR_16	1.863	0.989	0.737	2.045	1.352	0.807	2.893	2.621	2.086	1.81
TRINITY_DN3169_c0_g1_i2.p3	GR	DlonGR_18	0.11	0.879	0	0	0.641	0.478	0.229	0	0.43	0.452
TRINITY_DN3169_c0_g1_i25.p1	GR	DlonGR_15	0.636	0.402	0.27	0.249	0	1.672	0.564	0.742	0.796	0.372
TRINITY_DN455_c0_g1_i16.p4	GR	DlonGR_24	1.017	0.675	0.881	0.465	0.369	0.413	1.448	0.808	1.114	1.04
TRINITY_DN455_c0_g1_i22.p1	GR	DlonGR_31	2.307	1.597	1.886	1.927	1.456	2.824	2.389	2.459	3.028	2.564
TRINITY_DN455_c0_g1_i4.p2	GR	DlonGR_32_LK	2.742	1.258	1.407	1.208	1.474	0.33	1.788	2.49	2.769	1.558
TRINITY_DN50422_c0_g1_i1.p1	GR	DlonGR_5	0.118	0.105	0	0	0.114	0.384	0.122	0.107	0.575	0.483
TRINITY_DN642_c0_g1_i117.p3	GR	DlonGR_UNCH-2	4.607	13.986	13.265	11.399	7.902	0	29.167	22.343	25.289	25.06
TRINITY_DN6570_c1_g2_i2.p1	GR	DlonGR_27	1.487	0.904	0.368	1.785	0.36	0.704	0.77	0.928	1.357	0.76
TRINITY_DN784_c3_g1_i2.p2	GR	DlonGR_26	1.701	0.81	0	0.957	0.759	2.55	0.948	0.594	1.529	1.07
TRINITY_DN789_c0_g1_i115.p1	GR	DlonGR_1	1.368	1.1	0.739	2.844	0.963	1.077	2.962	1.92	3.27	3.053
TRINITY_DN815_c0_g1_i1.p1	GR	DlonGR_3	6.913	6.474	4.024	7.068	4.406	5.813	6.232	5.169	6.653	7.153
TRINITY_DN826_c0_g1_i147.p7	GR	DlonGR_UNCH-3	6.695	5.698	5	7.395	8.31	12.174	7.586	5.734	7.626	6.976
TRINITY_DN826_c0_g1_i37.p2	GR	DlonGR_UNCH-4	6.034	3.389	5.782	5.432	3.892	5.082	7.24	5.566	5.13	4.016
TRINITY_DN826_c0_g1_i37.p3	GR	DlonGR_UNCH-5	1.701	3.009	1.188	3.295	0.774	0	2.901	1.453	0.292	1.126
TRINITY_DN91300_c0_g1_i1.p1	GR	DlonGR_21	0	0	0.504	0	0.164	0	0	0	0	0.174
TRINITY_DN9791_c0_g1_i2.p1	GR	DlonGR_6	0.198	0.351	0.294	0.544	0.383	0	1.128	0.81	0.868	0.203
TRINITY_DN1045_c0_g1_i113.p1	IR	DlonIR_114	1.545	1.423	1.847	0.765	0.872	0.767	1.4	1.227	0.752	0.658
TRINITY_DN1045_c0_g1_i113.p2	IR	DlonIR_113	0.856	0.233	0.326	0.662	0.51	4.42	0.954	1.255	1.41	0.808
TRINITY_DN1048_c0_g1_i14.p6	IR	DlonIR_108	0.323	0.514	0.128	0.118	0.312	0.769	0.401	0.059	0.44	1.057
TRINITY_DN11087_c0_g1_i1.p1	IR	DlonIR_109	0.331	0.059	0.197	0	0.064	0	0.069	0.18	0.194	0.068
TRINITY_DN1172_c0_g2_i1.p1	IR	DlonIR_UNCH-1	0.486	0.483	0.541	0.167	0.528	0.657	0.503	0.606	0.355	0.248
TRINITY_DN1317_c0_g1_i14.p3	IR	DlonIR_119	0.998	0.772	0.988	1.94	1.026	0.405	3.165	1.812	1.276	1.786
TRINITY_DN1451_c0_g1_i14.p3	IR	DlonIR_64a5_LK	35.114	35.174	40.717	35.837	31.816	25.751	44.296	42.171	45.039	37.787
TRINITY_DN14609_c0_g1_i1.p1+TRINITY_DN14609_c0_g1_i3.p2	IR	DlonIR_129	0.19	0.336	0.063	0.116	0.061	0.343	0.066	0.058	0.062	0.194
TRINITY_DN14816_c0_g2_i5.p1	IR	DlonIR_123	0.372	0.329	0.442	0.34	0.072	2.096	1.079	1.149	1.667	0.761
TRINITY_DN16708_c0_g2_i2.p1	IR	DlonIR_117	0.265	0	0.393	0	0	0	0.069	0.06	0.065	0.203
TRINITY_DN169_c0_g1_i19.p1+TRINITY_DN169_c0_g1_i22.p1	IR	DlonIR_8a	124.359	72.818	91.252	79.128	105.539	118.082	111.377	91.992	112.223	91.679
TRINITY_DN1842_c0_g1_i33.p1	IR	DlonIR_124	2.158	2.43	1.618	1.855	0.886	2.337	2.032	0.831	2.548	1.405
TRINITY_DN1924_c0_g1_i11.p1	IR	DlonIR_UNCH-2	0.967	0.428	0.658	0.497	2.104	1.243	0.626	0.658	1.883	2.163
TRINITY_DN1947_c0_g1_i17.p2	IR	DlonIR_25a	29.271	17.249	20.279	20.162	26.028	37.431	30.22	29.664	31.271	25.71
TRINITY_DN219_c1_g1_i100.p3	IR	DlonIR_64a5	43.921	32.826	33.011	41.751	30.791	29.364	53.52	42.189	54.362	43.356
TRINITY_DN219_c1_g1_i100.p5	IR	DlonIR_64a_LK-1	15.165	14.634	13.831	17.37	13.277	10.043	30.174	19.118	29.292	25.892
TRINITY_DN219_c1_g1_i100.p6	IR	DlonIR_64a.3F	63.202	64.914	58.187	74.624	50.582	49.113	89.36	93.225	95.898	73.764
TRINITY_DN219_c1_g1_i100.p7	IR	DlonIR_64a.2	2.852	2.215	2.41	1.464	1.01	0.301	2.089	1.832	2.845	1.992
TRINITY_DN219_c1_g1_i181.p2	IR	DlonIR_64a.4	51.273	31.34	37.287	34.922	44.837	38.772	50.896	42.476	53.879	46.569
TRINITY_DN219_c1_g1_i215.p3	IR	DlonIR_UNCH-3	29.244	22.023	25.686	24.31	23.547	25.617	42.047	37.206	37.426	35.687
TRINITY_DN219_c1_g1_i327.p2	IR	DlonIR_64a_LK-2	6.831	5.044	6.202	4.643	4.547	8.483	11.096	8.705	8.971	8.78
TRINITY_DN22702_c0_g1_i2.p1	IR	DlonIR_115	0.061	0.054	0	0	0	0	0	0.056	0.06	0
TRINITY_DN2314_c0_g1_i13.p3+TRINITY_DN2314_c0_g1_i12.p1	IR	DlonIR_120	0.404	0.286	0.16	0.592	0.235	0	0.67	1.028	0.866	1.405
TRINITY_DN2362_c0_g1_i118.p2+TRINITY_DN2362_c0_g1_i156.p1+TRINITY_DN2362_c0_g1_i125.p1	IR	DlonIR_21a	4.976	5.786	4.924	5.728	2.055	11.381	13.662	11.218	14.318	14.294
TRINITY_DN24183_c0_g1_i1.p1	IR	DlonIR_138	0.069	0	0.137	0.126	0.401	0	0.072	0.188	0	0.071
TRINITY_DN2653_c0_g1_i9.p1	IR	DlonIR_93a	3.144	2.622	3.022	1.684	3.65	1.702	3.767	3.14	3.586	3.169
TRINITY_DN2792_c0_g1_i27.p1	IR	DlonIR_126_LK	2.47	2.367	2.105	2.197	2.589	1.338	0.711	0.872	0.735	0.632
TRINITY_DN3142_c0_g1_i1.p1	IR	DlonIR_125	0.218	0.515	0.144	0	0.282	0	0.302	0.132	0.284	0.596
TRINITY_DN3142_c0_g1_i1.p2	IR	DlonIR_126	1.16	0.684	0.702	0.236	0.998	1.187	0.334	0.117	0.126	0.659
TRINITY_DN3286_c0_g2_i1.p1	IR	DlonIR_76b	1.448	1.464	1.365	1.262	1.802	1.793	2	0.626	1.814	1.34
TRINITY_DN3585_c0_g1_i8.p1+TRINITY_DN3585_c0_g1_i18.p1+TRINITY_DN3585_c0_g1_i1.p1	IR	DlonIR_68a	0.276	0.635	0.273	0.758	0.214	0.239	0.686	0.802	1.183	1.355
TRINITY_DN3849_c0_g1_i15.p1	IR	DlonIR_138_LK	1.33	0.504	1.191	0.638	0.368	1.509	1.968	0.863	0.925	0.713
TRINITY_DN39_c0_g2_i14.p1	IR	DlonIR_139	7.524	4.46	4.357	4.906	8.673	4.854	7.128	5.959	6.157	6.63
TRINITY_DN39_c0_g2_i15.p1	IR	DlonIR_140	3.97	1.324	3.285	1.429	4.219	3.313	3.505	2.364	3.106	3.861
TRINITY_DN45019_c0_g1_i1.p1	IR	DlonIR_112	0.122	0	0	0	0	0.398	0.063	0	0	0.063
TRINITY_DN4767_c0_g1_i5.p2+TRINITY_DN4767_c0_g1_i8.p1	IR	DlonIR_111	0	0.514	0.256	1.122	0.437	0.28	0.869	0.469	1.069	0.066
TRINITY_DN5031_c0_g1_i1.p1	IR	DlonIR_141	2.295	0.625	1.048	1.023	1.48	2.548	2.071	2.137	3.438	2.407
TRINITY_DN54892_c0_g1_i1.p1+TRINITY_DN21633_c0_g1_i1.p1	IR	DlonIR_110	0.065	0.289	0.065	0.239	0.063	0.283	0	0	0.127	0.067
TRINITY_DN5773_c0_g1_i12.p1	IR	DlonIR_121	0.386	0.146	0.327	0.504	0.053	0.537	0.571	0.35	0.644	0.79
TRINITY_DN61234_c0_g1_i1.p1+TRINITY_DN15090_c0_g1_i3.p1	IR	DlonIR_116	0	0.113	0	0	0.246	0	0.198	0	0.124	0
TRINITY_DN844_c0_g1_i1.p1	IR	DlonIR_75u.2	8.359	8.291	9.277	8.684	6.296	8.987	12.364	10.408	14.361	12.823
TRINITY_DN844_c0_g1_i1.p2	IR	DlonIR_75u	43.833	31.622	34.61	45.193	41.016	26.91	46.938	44.419	48.691	38.031
TRINITY_DN844_c0_g1_i1.p3	IR	DlonIR_75u.3	14.999	12.202	13.831	14.989	9.791	4.436	21.145	17.009	22.174	20.084
TRINITY_DN85400_c0_g1_i1.p1	IR	DlonIR_UNCH-4	0.175	0.386	0.778	0.719	0.084	0	0.09	0.079	0.595	0.357
TRINITY_DN1392_c0_g1_i25.p2	NPC2	DlonNPC2a	667.737	1393.67	1096.36	1482.98	678.854	105.34	558.887	713.425	568.638	684.833
TRINITY_DN3293_c0_g1_i2.p1	NPC2	DlonMD-2	4.172	5.075	3.613	2.863	2.271	72.856	3.78	2.604	2.032	2.4
TRINITY_DN3311_c0_g2_i3.p1	NPC2	Dlon20E-16kDa	789.09	1443.58	1101.75	1304.99	808.243	234.462	762.164	927.99	671.397	732.236
TRINITY_DN1164_c0_g1_i21.p5	OBPs	DlonOBP_2	3.004	3.865	4.595	2.498	1.85	0	3.676	3.472	3.191	5.586
TRINITY_DN1280_c0_g1_i7.p2	OBPs	DlonOBP_8	1142.92	1487.51	1423.7	1602.93	978.488	839.142	1612.93	2064.17	1369.42	1438.81
TRINITY_DN1429_c0_g2_i1.p1	OBPs	DlonOBP__56a-like	817.84	978.916	830.435	940.052	661.066	379.233	739.009	971.582	818.541	1011.12
TRINITY_DN1508_c0_g1_i17.p2	OBPs	DlonOBP_UNCH-1	14.086	36.024	26.063	1.961	26.07	0	1.268	0.556	0.895	1.566
TRINITY_DN1508_c0_g1_i21.p3	OBPs	DlonOBP_7	379.396	703.153	517.62	705.063	340.683	415.815	858.953	1670.08	1124.78	1097.96
TRINITY_DN193_c0_g1_i5.p1	OBPs	DlonOBP_13	6439.78	8194.66	7318.43	9019.59	6274.67	3951.89	9057.61	10941	8909.65	11104.1
TRINITY_DN27232_c0_g2_i1.p1	OBPs	DlonOBP_11	39.821	51.644	37.336	35.606	150.625	141.685	32.243	564.89	122.457	62.466
TRINITY_DN536_c0_g1_i10.p4	OBPs	DlonOBP_5	8280.85	16523	12151	16005.2	6907.72	1528.17	6552.97	8518.35	6830.16	6364.87
TRINITY_DN582_c0_g1_i11.p7	OBPs	DlonOBP_1	15762.6	20631.1	19442.8	22296.2	14973.1	7825.82	22238.9	24480.7	20145.4	21096.2
TRINITY_DN6524_c0_g1_i15.p1	OBPs	DlonOBP_10	1327.41	2770.12	1999.88	2672.45	1238.88	497.963	1899.8	2181.99	1790.36	1943.19
TRINITY_DN878_c1_g1_i138.p8	OBPs	DlonOBP_11_LK	1.384	2.694	1.918	3.292	1.339	0	3.153	3.519	3.774	0.849
TRINITY_DN977_c0_g2_i3.p1	OBPs	DlonOBP_UNCH-2	193.654	379.148	245.095	383.556	201.359	150.255	514.114	703.577	510.227	523.204
TRINITY_DN1010_c0_g1_i228.p1	OR	DlonOR_1	1443.96	1101.31	1400.7	1165.82	1300.67	1921.79	2536.41	2172.47	2479.84	1901.98
TRINITY_DN1035_c0_g1_i25.p3	OR	DlonOR_188S	15.104	17.559	19.931	18.422	15.169	17.601	16.831	12.929	14.288	11.916
TRINITY_DN1049_c0_g1_i11.p2	OR	DlonOR_124	4.47	5.071	5.097	4.533	4.23	6.944	18.009	14.115	15.801	15.005
TRINITY_DN1068_c0_g1_i12.p1	OR	DlonOR_153	39.186	61.864	45.398	56.264	36.418	24.614	73.59	71.437	70.409	61.744
TRINITY_DN1080_c0_g1_i123.p3	OR	DlonOR_156	3.168	8.577	5.796	11.593	4.644	21.105	99.713	85.079	96.019	90.139
TRINITY_DN1087_c0_g1_i1.p1	OR	DlonOR_199	15.234	10.241	6.232	14.865	10.12	13.637	21.558	14.753	17.505	15.268
TRINITY_DN1087_c0_g1_i14.p2	OR	DlonOR_198_LK-3	11.972	15.84	14.28	11.514	11.88	11.192	21.933	18.953	19.033	14.442
TRINITY_DN1087_c0_g1_i28.p1	OR	DlonOR_200	26.1	27.669	25.228	28.986	18.078	15.836	43.01	33.472	46.68	37.183
TRINITY_DN1087_c0_g1_i37.p1	OR	DlonOR_198_LK-1	3.584	4.139	2.463	1.457	2.023	4.205	5.67	5.062	7.368	5.702
TRINITY_DN1087_c0_g1_i48.p1	OR	DlonOR_198_LK-2	6.614	4.829	8.105	14.118	6.196	2.046	24.569	24.021	19.936	20.078
TRINITY_DN1111_c0_g1_i16.p1	OR	DlonOR_UNCH-29	5.824	8.688	9.205	8.19	6.223	12.613	46.264	36.541	38.853	37.338
TRINITY_DN1129_c1_g1_i20.p2	OR	DlonOR_59	76.681	106.695	99.745	106.147	59.637	9.932	23.412	21.884	23.16	21.378
TRINITY_DN1129_c1_g1_i20.p3	OR	DlonOR_60	32.767	37.851	39.15	42.892	29.511	6.186	26.005	20.943	27.71	21.386
TRINITY_DN1156_c0_g1_i2.p3	OR	DlonOR_87	2.406	4.512	3.048	3.169	2.607	4.169	10.164	7.777	10.496	8.957
TRINITY_DN1156_c0_g1_i2.p4	OR	DlonOR_87_LK	24.433	31.84	30.848	37.528	16.829	6.751	11.14	10.772	12.043	8.535
TRINITY_DN116_c0_g1_i10.p1	OR	DlonOR_18_LK-1	41.797	35.145	40.393	40.215	27.687	27.796	59.675	55.004	62.154	51.497
TRINITY_DN116_c0_g1_i117.p1	OR	DlonOR_19	6.626	10.081	7.476	12.487	10.129	4.305	12.35	11.792	10.453	11.385
TRINITY_DN116_c0_g1_i133.p1	OR	DlonOR_18_LK-2	29.897	30.447	30.465	33.377	24.262	35.357	60.591	46.789	51.715	45.864
TRINITY_DN116_c0_g1_i153.p2+TRINITY_DN116_c0_g1_i133.p2	OR	DlonOR_20	5.308	7.313	7.475	8.03	5.629	7.184	32.659	26.319	33.099	28.707
TRINITY_DN1179_c0_g1_i13.p1	OR	DlonOR_36_LK-7	2.021	2.113	1.818	1.597	1.955	6.864	8.276	8.591	8.588	9.301
TRINITY_DN1179_c0_g1_i34.p1	OR	DlonOR_36_LK-1	3.932	4.611	3.892	5.187	3.893	12.18	15.814	16.025	20.037	15.712
TRINITY_DN1188_c0_g1_i6.p1	OR	DlonOR_111	3.161	2.372	2.37	3.067	2.224	0	2.579	2.087	2.612	3.429
TRINITY_DN120_c0_g1_i23.p1	OR	DlonOR_187_LK-6	7.407	10.951	7.33	11.035	5.221	38.041	104.853	97.127	93.354	76.941
TRINITY_DN120_c0_g1_i28.p1+TRINITY_DN328_c1_g1_i12.p3	OR	DlonOR_187_LK-3	0.927	1.968	3.762	1.527	1.166	17.167	8.448	10.101	22.208	7.68
TRINITY_DN120_c0_g1_i29.p1+TRINITY_DN120_c0_g4_i1.p1	OR	DlonOR_187_LK-1	0.754	0.833	1.399	0.603	0.547	8.264	16.39	12.575	12.937	13.683
TRINITY_DN120_c0_g1_i7.p1	OR	DlonOR_187_LK-7	0.22	0	0.872	0	0.426	2.027	10.834	17.499	12.656	10.363
TRINITY_DN122_c0_g1_i23.p1	OR	DlonOR_UNCH-28	13.408	18.872	18.888	17.727	14.865	31.9	77.323	83.172	94.924	74.268
TRINITY_DN1259_c0_g1_i100.p3+TRINITY_DN1259_c0_g1_i159.p2	OR	DlonOR_191_LK-1	15.794	14.062	14.397	13.117	11.762	33.643	53.259	33.208	46.039	38.894
TRINITY_DN1259_c0_g1_i119.p1	OR	DlonOR_191_LK-2	0.582	0.257	1.535	1.596	0.75	9.657	13.751	10.825	9.534	5.551
TRINITY_DN1259_c0_g1_i55.p1	OR	DlonOR_191_LK-3	14.26	15.658	15.67	12.505	14.367	28.647	41.446	33.574	38.116	43.953
TRINITY_DN1259_c0_g1_i61.p1	OR	DlonOR_191_LK-4	7.456	12.236	10.778	9.423	6.549	25.178	48.355	35.63	51.972	40.335
TRINITY_DN1259_c0_g1_i96.p1	OR	DlonOR_191_LK-5	10.278	10.577	9.292	10.487	7.362	104.021	196.273	183.225	177.655	176.672
TRINITY_DN129_c0_g1_i8.p2+TRINITY_DN129_c0_g1_i17.p1	OR	DlonOR_181_LK-3	10.779	9.534	9.74	10.396	7.368	16.239	16.863	14.041	17.342	16.056
TRINITY_DN1349_c0_g1_i21.p1	OR	DlonOR_102	75.154	88.881	79.802	87.002	50.906	35.038	117.961	102.963	108.419	90.288
TRINITY_DN1369_c0_g1_i23.p1	OR	DlonOR_37_LK-6	1.225	2.955	0.771	0.815	1.293	3.135	7.033	6.774	9.976	5.58
TRINITY_DN138_c0_g2_i2.p1	OR	DlonOR_143S_LK-1	11.919	12.743	15.591	16.023	6.618	7.632	27.688	19.949	27.351	20.669
TRINITY_DN138_c0_g3_i2.p1	OR	DlonOR_143S_LK-2	7.358	13.568	8.924	14.032	10.628	10.999	17.063	22.019	18.974	18.443
TRINITY_DN1429_c0_g1_i12.p1	OR	DlonOR_UNCH-18	28.48	36.879	37.485	41.005	27.174	25.753	43.678	36.877	42.03	33.631
TRINITY_DN1447_c0_g1_i19.p2	OR	DlonOR_31_LK-2	3.773	5.721	4.587	5.325	3.963	2.218	8.482	9.395	6.298	7.275
TRINITY_DN145_c0_g1_i2.p2+TRINITY_DN145_c0_g1_i1.p1	OR	DlonOR_126	11.016	10.358	13.134	10.712	12.336	12.962	14.819	11.104	16.049	13.129
TRINITY_DN1542_c0_g1_i29.p1	OR	DlonOR_154_LK-1	2.621	7.935	7.183	8.207	3.218	7.095	18.265	14.826	13.055	15.257
TRINITY_DN1542_c0_g1_i9.p1	OR	DlonOR_154_LK-2	1.878	0.262	2.054	1.627	0.956	0	1.228	0.987	3.08	0.202
TRINITY_DN16_c0_g1_i140.p1	OR	DlonOR_174	31.148	37.32	32.889	40.407	32.05	18.162	51.023	43.604	49.506	51.353
TRINITY_DN16_c0_g1_i140.p3	OR	DlonOR_176	15.451	21.599	16.384	17.92	12.279	7.32	21.284	21.418	18.673	20.457
TRINITY_DN16_c0_g1_i140.p4	OR	DlonOR_181_LK-2	3.863	2.196	4.915	2.776	3.737	13.594	13.427	7.766	10.075	9.453
TRINITY_DN16_c0_g1_i162.p1	OR	DlonOR_169	37.598	47.879	53.97	56.616	35.789	9.496	33.295	25.625	27.288	33.091
TRINITY_DN16_c0_g1_i162.p7	OR	DlonOR_177	7.526	3.452	8.828	4.463	3.776	16.904	19.917	8.732	14.116	10.121
TRINITY_DN16_c0_g1_i176.p3	OR	DlonOR_170	12.155	8.809	12.175	14.871	6.801	5.709	14.406	12.233	10.553	13.63
TRINITY_DN16_c0_g1_i216.p1	OR	DlonOR_181_LK-1	5.403	5.331	4.833	7.414	3.016	5.626	27.221	23.774	30.052	27.948
TRINITY_DN16_c0_g1_i269.p3	OR	DlonOR_178	12.524	12.463	10.987	14.582	7.573	24.659	27.264	18.737	20.235	18.486
TRINITY_DN16_c0_g1_i299.p2	OR	DlonOR_181	5.078	9.901	5.642	7.68	5.314	0.561	12.341	19.573	15.543	11.659
TRINITY_DN16_c2_g1_i10.p1	OR	DlonOR_197_LK	2.784	4.378	4.184	4.811	3.891	0.447	7.367	5.804	7.531	6.538
TRINITY_DN164_c0_g1_i1.p3	OR	DlonOR_114	10.127	12.209	13.394	9.838	8.757	4.853	25.706	19.936	23.739	21.723
TRINITY_DN164_c0_g1_i1.p4	OR	DlonOR_121	31.92	38.26	38.788	40.95	24.577	49.395	61.705	59.85	62.169	53.508
TRINITY_DN164_c0_g1_i1.p5	OR	DlonOR_119	36.265	44.775	50.658	46.479	35.267	29.044	76.08	65.852	67.595	66.836
TRINITY_DN164_c0_g1_i1.p7	OR	DlonOR_116S	62.971	77.17	68.564	69.581	47.055	32.284	97.263	95.608	89.33	93.524
TRINITY_DN164_c0_g1_i117.p9	OR	DlonOR_117	39.927	41.422	45.614	48.136	28.613	15.747	25.393	24.615	26.761	24.072
TRINITY_DN164_c0_g1_i135.p8	OR	DlonOR_120	11.239	12.906	13.074	12.626	11.731	31.386	67.476	60.419	60.674	53.336
TRINITY_DN164_c0_g1_i82.p10+TRINITY_DN164_c0_g1_i200.p5	OR	DlonOR_122	26.595	30.233	25.275	29.159	21.828	29.63	38.971	36.786	36.463	35.348
TRINITY_DN1773_c0_g1_i135.p2	OR	DlonOR_UNCH-26	0.685	3.376	2.228	2.686	1.61	4.239	8.411	7.997	8.578	5.205
TRINITY_DN1773_c0_g1_i53.p1	OR	DlonOR_UNCH-27	0	0	0	1.966	0	0	1.483	1.579	2.89	2.512
TRINITY_DN179_c0_g1_i15.p1+TRINITY_DN179_c0_g2_i1.p1	OR	DlonOR_UNCH-21	4.404	10.129	7.265	7.61	4.924	9.22	39.32	35.277	37.836	38.636
TRINITY_DN179_c0_g1_i23.p1	OR	DlonOR_UNCH-22	0	0	0	0	0	0	0	0	0	0
TRINITY_DN179_c0_g1_i4.p1	OR	DlonOR_UNCH-23	2.371	2.412	0.469	3.036	2.294	0	8.714	5.058	6.002	6.061
TRINITY_DN179_c0_g1_i8.p1+TRINITY_DN7794_c0_g1_i18.p1+TRINITY_DN179_c11_g1_i6.p1	OR	DlonOR_UNCH-20	1.468	2.251	2.325	0.895	1.42	10.28	23.106	16.706	20.586	17.616
TRINITY_DN1839_c0_g1_i30.p1	OR	DlonOR_UNCH-24	1.139	2.602	1.784	3.819	2.203	0.925	7.074	9.821	8.593	7.666
TRINITY_DN189_c0_g1_i14.p1	OR	DlonOR_UNCH-45	2.735	4.66	4.311	4.912	1.96	15.687	47.413	38.538	41.531	33.775
TRINITY_DN1908_c0_g1_i31.p3	OR	DlonOR_UNCH-14	1.368	2.235	2.5	2.889	1.324	1.254	8.284	8.984	8.918	7.428
TRINITY_DN195_c0_g1_i18.p1	OR	DlonOR_23_LK-1	2.749	4.053	3.728	4.657	2.463	8.379	11.913	8.689	14.475	8.538
TRINITY_DN195_c0_g1_i28.p4	OR	DlonOR_25	1.722	5.287	2.406	3.058	1.274	2.852	8.602	10.209	9.668	8.288
TRINITY_DN195_c0_g1_i59.p1	OR	DlonOR_23_LK-2	3.385	1.937	1.182	4.007	2.697	5.39	12.267	9.31	8.725	8.553
TRINITY_DN196_c0_g1_i1.p1	OR	DlonOR_141NTE	11.374	13.924	19.399	18.767	8.45	6.049	10.937	12.356	10.285	12.152
TRINITY_DN196_c0_g1_i101.p1	OR	DlonOR_142_LK-1	18.824	21.248	17.83	12.149	11.731	0	19.253	15.309	14.282	8.622
TRINITY_DN196_c0_g1_i112.p2	OR	DlonOR_142_LK-2	10.779	14.668	12.616	15.454	8.322	2.132	14.381	14.115	15.442	16.111
TRINITY_DN196_c0_g1_i170.p2	OR	DlonOR_142_LK-3	2.081	6.104	5.312	4.409	4.875	4.863	7.599	7.26	6.187	2.689
TRINITY_DN196_c3_g1_i1.p1+TRINITY_DN877_c1_g2_i13.p1	OR	DlonOR_UNCH-43	49.987	44.787	41.386	42.975	41.601	28.171	71.797	63.052	61.868	62.887
TRINITY_DN198_c0_g1_i109.p1+TRINITY_DN198_c0_g1_i107.p5	OR	DlonOR_UNCH-6	34.543	51.533	43.983	55.181	35.214	16.637	63.421	62.444	57.034	49.036
TRINITY_DN2_c0_g1_i11.p3	OR	DlonOR_152	4.891	5.143	5.389	6.838	1.875	7.995	27.616	29.409	29.117	22.84
TRINITY_DN2_c0_g1_i117.p5	OR	DlonOR_151F	3.125	4.976	4.124	8.577	3.427	9.927	39.157	40.104	45.549	41.231
TRINITY_DN2017_c0_g1_i5.p1	OR	DlonOR_100	2.964	3.258	1.333	1.808	1.564	0.875	1.488	1.957	1.137	2.388
TRINITY_DN207_c0_g1_i101.p5	OR	DlonOR_UNCH-25	7.699	8.853	6.477	7.923	5.959	8.129	15.645	12.495	13.402	14.075
TRINITY_DN207_c0_g1_i236.p6	OR	DlonOR_131	27.827	30.813	34.877	39.67	23.679	26.174	61.098	46.012	50.537	47.57
TRINITY_DN207_c0_g1_i391.p8+TRINITY_DN207_c0_g1_i431.p8	OR	DlonOR_129	21.906	24.522	26.573	37.597	18.661	24.771	48.779	39.163	47.196	42.329
TRINITY_DN20845_c0_g1_i1.p1 + TRINITY_DN20845_c0_g1_i7.p2	OR	DlonOR_106	0	0.178	0.1	0.553	0.195	1.528	0.417	0.275	0.294	0.515
TRINITY_DN210_c2_g1_i12.p5	OR	DlonOR_UNCH-30	3.257	3.897	7.299	4.732	5.745	16.077	50.185	40.699	43.092	35.559
TRINITY_DN2106_c0_g1_i17.p1	OR	DlonOR_UNCH-15	11.009	8.904	10.74	7.194	7.151	11.751	22.963	20.991	19.91	15.441
TRINITY_DN212_c1_g2_i3.p1+TRINITY_DN120_c0_g2_i1.p1	OR	DlonOR_187_LK-4	2.264	3.305	1.569	4.247	2.738	9.808	20.517	23.232	21.059	19.453
TRINITY_DN212_c1_g2_i4.p1+TRINITY_DN212_c1_g1_i8.p1	OR	DlonOR_187_LK-5	1.762	3.29	5.037	4.835	3.125	30.31	59.588	59.536	60.233	54.75
TRINITY_DN212_c5_g1_i1.p1+TRINITY_DN328_c1_g1_i8.p1	OR	DlonOR_187_LK-2	3.719	6.146	3.293	5.461	2.651	17.381	62.325	63.179	53.562	54.35
TRINITY_DN2246_c0_g1_i26.p1+TRINITY_DN2246_c0_g1_i9.p1	OR	DlonOR_102_LK-2	3.618	4.206	4.297	5.107	3.6	1.119	13.273	10.794	11.677	10.467
TRINITY_DN230_c0_g1_i85.p1	OR	DlonOR_168	12.955	14.026	16.206	11.662	14.338	5.275	27.151	21.172	24.424	25.121
TRINITY_DN2362_c0_g1_i149.p2	OR	DlonOR_36_LK-2	1.714	2.407	1.596	1.66	1.365	5.348	2.192	3.02	3.337	3.505
TRINITY_DN2460_c0_g1_i5.p1	OR	DlonOR_95	44.085	59.239	66.182	62.623	34.216	31.326	76.322	73.398	77.758	68.998
TRINITY_DN247_c0_g1_i125.p6	OR	DlonOR_1_LK-1	6.95	10.678	7.964	11.795	5.22	7.823	13.352	12.454	14.516	13.468
TRINITY_DN247_c0_g1_i264.p1	OR	DlonOR_1_LK-2	12.22	14.634	12.559	15.564	10.367	16.286	18.883	18.861	20.23	22.015
TRINITY_DN26_c6_g1_i19.p1	OR	DlonOR_102_LK-4	8.205	9.32	8.291	9.797	7.771	14.684	26.024	18.114	23.045	16.518
TRINITY_DN2624_c0_g1_i8.p1	OR	DlonOR_37_LK-1	1.411	1.962	1.796	2.029	0.975	5.021	8.767	7.688	8.638	6.598
TRINITY_DN287_c1_g2_i1.p1	OR	DlonOR_31_LK-1	1.609	1.067	1.891	1.104	1.945	0.109	4.165	4.473	5.287	4.422
TRINITY_DN31_c0_g1_i104.p1	OR	DlonOR_8	8.901	12.936	10.068	12.048	6.854	8.852	25.018	18.143	17.248	17.278
TRINITY_DN31_c0_g1_i104.p12	OR	DlonOR_16	5.038	2.902	5.218	3.43	3.514	9.261	17.469	12.446	15.859	14.378
TRINITY_DN31_c0_g1_i104.p13	OR	DlonOR_13S_LK-1	7.066	2.5	2.518	2.844	3.555	10.101	10.683	7.057	9.771	8.094
TRINITY_DN31_c0_g1_i104.p15	OR	DlonOR_10	11.236	7.744	10.687	10.278	7.623	11.535	21.607	16.826	19.61	20.296
TRINITY_DN31_c0_g1_i104.p16	OR	DlonOR_13S	3.675	1.56	3.491	2.555	1.849	7.799	11.262	8.407	9.304	9.62
TRINITY_DN31_c0_g1_i104.p2	OR	DlonOR_7_LK	22.184	24.861	22.048	25.625	20.462	23.208	48.862	40.539	46.684	42.299
TRINITY_DN31_c0_g1_i104.p3	OR	DlonOR_7	8.928	11.108	11.943	14.27	7.783	15.404	17.879	19.775	22.069	14.95
TRINITY_DN31_c0_g1_i104.p4	OR	DlonOR_16_LK-1	2.894	3.178	2.864	1.826	1.931	4.755	12.194	12.867	15.161	12.452
TRINITY_DN31_c0_g1_i104.p5	OR	DlonOR_14	1.597	1.942	1.58	1.643	1.062	5.944	6.924	6.524	7.289	5.41
TRINITY_DN31_c0_g1_i104.p6	OR	DlonOR_2	38.319	34.78	36.934	36.518	34.555	46.912	62.47	60.499	66.739	60.063
TRINITY_DN31_c0_g1_i104.p7	OR	DlonOR_15	3.611	3.726	2.184	2.202	3.493	7.277	12.982	8.833	12.697	11.591
TRINITY_DN31_c0_g1_i104.p8	OR	DlonOR_16_LK-2	8.971	16.417	13.368	17.828	10.774	10.049	33.846	24.154	22.994	21.934
TRINITY_DN31_c0_g1_i111.p3	OR	DlonOR_6	21.14	26.058	25.281	29.276	17.99	25.859	50.468	43.896	52.132	46.743
TRINITY_DN31_c0_g1_i111.p5	OR	DlonOR_16_LK-3	7.985	11.249	6.732	5.141	5.436	5.658	11.331	13.337	13.344	15.527
TRINITY_DN31_c0_g1_i138.p5	OR	DlonOR_9	14.752	17.398	19.564	19.073	12.845	22.151	27.801	24.377	27.198	23.737
TRINITY_DN31_c0_g1_i145.p3	OR	DlonOR_12	8.803	7.62	8.244	9.006	6.319	19.271	21.956	15.47	18.436	17.813
TRINITY_DN31_c0_g1_i157.p6	OR	DlonOR_11	4.359	5.083	8.236	4.713	3.738	7.831	12.515	8.905	12.156	9.524
TRINITY_DN31_c0_g1_i199.p1	OR	DlonOR_3	13.505	13.386	16.779	17.699	13.9	20.018	36.201	25.394	31.246	28.016
TRINITY_DN31_c0_g1_i34.p1	OR	DlonOR_UNCH-1	11.092	7.483	13.955	9.889	6.639	27.28	14.6	10.156	13.365	8.941
TRINITY_DN31_c0_g1_i69.p1	OR	DlonOR_UNCH-2	4.042	8.065	1.488	3.268	4.729	0	22.484	21.934	20.596	21.727
TRINITY_DN31_c0_g1_i69.p3	OR	DlonOR_4	14.515	9.005	10.874	10.604	6.339	28.052	52.813	53.538	47.901	45.874
TRINITY_DN319_c0_g1_i108.p2	OR	DlonOR_85	13.809	17.03	15.562	20.009	10.727	21.285	30.581	27.272	29.349	23.298
TRINITY_DN319_c0_g1_i125.p3	OR	DlonOR_86	12.639	11.074	12.272	16.143	12.689	8.005	16.667	16.78	17.765	16.584
TRINITY_DN328_c8_g1_i4.p1	OR	DlonOR_187	2.921	3.203	2.312	2.244	1.243	20.746	48.023	40.941	39.589	41.696
TRINITY_DN335_c3_g1_i2.p2	OR	DlonOR_186	3.76	2.578	2.884	2.15	1.182	5.904	7.592	5.974	5.584	5.576
TRINITY_DN371_c0_g1_i160.p4	OR	DlonOR_104	23.853	29.75	26.669	30.494	19.118	25.505	37.203	31.171	29.934	32.05
TRINITY_DN371_c0_g1_i178.p6	OR	DlonOR_103	5.34	4.631	4.975	3.257	3.444	6.463	13.554	11.884	11.727	12.316
TRINITY_DN373_c0_g1_i127.p6+TRINITY_DN373_c0_g1_i199.p6	OR	DlonOR_102_LK-1	11.888	11.663	11.873	10.875	10.56	12.171	24.396	18.644	20.944	17.574
TRINITY_DN3803_c0_g1_i17.p1	OR	DlonOR_UNCH-42	0.292	0.603	0.578	0.356	0.188	1.688	0.908	1.061	1.233	0.398
TRINITY_DN39_c1_g1_i1.p1+TRINITY_DN20870_c0_g1_i1.p1	OR	DlonOR_37_LK-5	1.075	1.617	1.383	1.573	0.936	2.212	4.786	4.197	5.339	3.628
TRINITY_DN397_c0_g1_i116.p7	OR	DlonOR_31	3.699	5.024	3.53	1.329	1.789	2.575	6.155	5.037	7.975	6.484
TRINITY_DN397_c0_g1_i145.p5	OR	DlonOR_30P_N	6.929	5.005	5.372	4.648	4.581	9.88	8.969	7.025	9.784	5.787
TRINITY_DN40_c3_g1_i14.p1	OR	DlonOR_147	54.411	54.73	47.696	57.644	41.31	4.826	8.585	9.975	8.68	7.526
TRINITY_DN411_c0_g1_i110.p3	OR	DlonOR_UNCH-4	8.084	12.22	10.431	10.203	7.92	3.768	18.331	16.631	14.947	12.244
TRINITY_DN411_c0_g1_i199.p1+TRINITY_DN411_c0_g1_i198.p3	OR	DlonOR_UNCH-5	0.573	0.783	0.464	0.953	0	2.256	11.057	8.56	10.804	8.31
TRINITY_DN45_c0_g1_i1.p1	OR	DlonOR_82	6.279	7.723	6.505	9.423	5.505	3.612	5.994	2.939	4.777	4.415
TRINITY_DN45_c0_g1_i1.p3+TRINITY_DN45_c0_g1_i207.p2	OR	DlonOR_75	13.225	14.087	14.471	19.255	8.47	12.203	29.413	25.283	27.208	22.669
TRINITY_DN45_c0_g1_i119.p1	OR	DlonOR_UNCH-9	13.961	14.681	12.755	14.112	9.634	11.524	41.652	38.738	30.899	31.852
TRINITY_DN45_c0_g1_i119.p4+TRINITY_DN45_c0_g1_i44.p7	OR	DlonOR_80	41.084	54.721	56.531	52.339	42.501	1.336	5.797	3.446	5.544	3.784
TRINITY_DN45_c0_g1_i149.p2	OR	DlonOR_77	14.162	17.92	16.254	16.284	8.753	17.998	33.402	28.216	29.88	27.458
TRINITY_DN45_c0_g1_i165.p1	OR	DlonOR_UNCH-10	3.758	1.797	3.618	1.858	2.456	17.706	30.391	27.201	24.724	23.266
TRINITY_DN45_c0_g1_i44.p1	OR	DlonOR_81	72.151	77.121	74.499	78.685	60.451	9.727	24.162	20.654	20.536	16.176
TRINITY_DN45_c1_g1_i106.p1	OR	DlonOR_UNCH-11	2.601	1.15	1.98	2.929	1.065	0	4.248	4.724	6.82	3.786
TRINITY_DN45_c1_g1_i12.p1+TRINITY_DN45_c0_g1_i119.p9	OR	DlonOR_UNCH-8	3.071	2.103	2.059	1.269	1.342	15.985	29.031	24.196	27.881	16.819
TRINITY_DN45_c1_g1_i43.p1	OR	DlonOR_74	4.672	5.3	7.438	6.41	4.028	9.458	16.72	10.235	13.549	11.113
TRINITY_DN502_c0_g2_i4.p1	OR	DlonOR_195_LK	68.081	71.146	72.935	75.633	56.287	35.701	102.732	102.034	98.005	88
TRINITY_DN502_c0_g3_i17.p1	OR	DlonOR_195	5.853	5.959	4.591	9.396	3.098	11.72	24.586	17.447	21.939	19.991
TRINITY_DN502_c0_g4_i3.p1	OR	DlonOR_194	10.621	10.763	13.266	13.677	11.771	7.593	23.276	17.132	21.99	23.094
TRINITY_DN502_c0_g4_i9.p1	OR	DlonOR_193	25.159	36.392	32.86	29.807	24.64	26.575	55.841	43.814	48.197	38.491
TRINITY_DN506_c0_g1_i17.p1	OR	DlonOR_155_LK-2	11.461	14.663	15.698	15.352	11.088	5.541	20.45	13.193	14.748	14.442
TRINITY_DN510_c0_g1_i1.p1	OR	DlonOR_36_LK-6	4.648	5.899	4.9	4.714	3.422	7.769	19.881	18.808	16.925	19.119
TRINITY_DN510_c0_g1_i3.p1	OR	DlonOR_36_LK-5	6.149	6.33	6.484	6.455	5.168	18.228	20.144	18.029	24.245	19.793
TRINITY_DN510_c0_g2_i1.p2	OR	DlonOR_36_LK-3	1.705	2.839	2.779	2.477	2.135	6.951	11.32	9.653	9.962	7.385
TRINITY_DN510_c0_g2_i1.p3	OR	DlonOR_36	5.832	4.447	4.378	5.519	3.502	14.917	19.678	15.885	17.918	15.63
TRINITY_DN510_c0_g2_i1.p4	OR	DlonOR_36_LK-4	1.204	2.041	0.496	3.12	1.456	9.449	13.501	10.199	10.255	13.437
TRINITY_DN518_c0_g1_i20.p2	OR	DlonOR_127	4.787	9.691	9.79	12.65	7.512	9.33	22.249	20.86	23.824	15.23
TRINITY_DN5284_c0_g1_i11.p1+TRINITY_DN179_c0_g1_i5.p1+TRINITY_DN179_c11_g1_i10.p1	OR	DlonOR_UNCH-19	4.545	4.362	4.976	5.308	1.403	16.23	27.435	16.242	21.376	22.845
TRINITY_DN54_c0_g1_i138.p5	OR	DlonOR_71	3.394	3.821	5.089	3.293	1.592	5.903	8.413	7.564	8.313	7.363
TRINITY_DN54_c0_g1_i145.p2	OR	DlonOR_70	4.962	7.224	5.116	4.256	4.801	11.866	38.749	32.569	34.126	36.686
TRINITY_DN553_c0_g1_i22.p1	OR	DlonOR_29	15.094	15.771	13.334	13.901	11.859	11.08	21.399	16.096	24.071	18.752
TRINITY_DN553_c0_g1_i22.p2	OR	DlonOR_29_LK-3	34.123	39.706	38.596	39.113	31.834	15.067	53.947	49.147	51.229	44.35
TRINITY_DN553_c0_g1_i75.p1	OR	DlonOR_29_LK-4	9.195	5.234	5.136	5.746	2.554	10.745	12.726	8.018	9.752	11.079
TRINITY_DN555_c0_g1_i77.p4	OR	DlonOR_UNCH-12	32.821	36.687	35.094	28.287	28.078	16.228	31.254	33.058	32.887	29.142
TRINITY_DN563_c2_g1_i1.p1	OR	DlonOR_UNCH-16	1.803	1.343	3.662	1.996	1.836	9.658	23.088	18.608	23.469	15.623
TRINITY_DN563_c2_g2_i1.p1	OR	DlonOR_97	86.468	92.959	97.73	89.585	81.476	66.375	128.422	132.395	127.351	109.572
TRINITY_DN571_c0_g1_i16.p2	OR	DlonOR_196	9.499	7.116	8.442	8.601	6.564	12.176	15.055	17.953	16.047	17.745
TRINITY_DN571_c0_g1_i16.p3	OR	DlonOR_197	16.498	19.427	19.287	22.827	17.657	13.176	34.487	29.584	30.023	33.218
TRINITY_DN571_c0_g1_i16.p4	OR	DlonOR_196_LK-1	3.799	4.201	4.909	3.572	3.471	6.514	13.441	13.511	9.558	16.298
TRINITY_DN571_c0_g1_i16.p5+TRINITY_DN571_c0_g1_i78.p6	OR	DlonOR_196_LK-3	2.127	3.293	2	2.822	2.573	6.796	14.979	10.913	18.127	13.816
TRINITY_DN571_c0_g1_i47.p2	OR	DlonOR_196_LK-2	1.585	1.302	1.233	2.071	0.548	1.962	3.869	3.392	4.41	3.821
TRINITY_DN571_c2_g2_i1.p1	OR	DlonOR_37_LK-4	4.838	4.191	4.09	4.887	4.193	11.57	14.09	14.094	14.331	14.741
TRINITY_DN572_c2_g1_i106.p2	OR	DlonOR_155_LK-1	2.251	1.991	1.114	1.872	0.792	1.995	7.417	6.039	6.776	5.756
TRINITY_DN584_c0_g1_i129.p5	OR	DlonOR_96	48.339	57.77	53.541	55.887	38.607	32.967	73.164	81.895	73.314	58.483
TRINITY_DN5855_c0_g1_i1.p2	OR	DlonOR_32	3.825	2.56	3.683	3.121	1.6	2.127	6.423	6.007	7.349	6.343
TRINITY_DN603_c0_g2_i5.p1	OR	DlonOR_UNCH-35	7.239	8.983	8.657	5.519	5.058	5.117	28.631	25.835	25.457	23.754
TRINITY_DN603_c0_g2_i7.p2	OR	DlonOR_UNCH-36	4.196	4.33	4.014	3.071	4.736	4.392	16.655	18.667	13.756	16.879
TRINITY_DN603_c0_g2_i8.p1	OR	DlonOR_UNCH-37	0.304	0.448	0	0	0	3.839	4.301	0.644	2.664	0
TRINITY_DN603_c0_g4_i2.p1	OR	DlonOR_UNCH-38	8.063	8.429	7.98	9.1	7.497	18.256	36.215	29.188	31.815	29.558
TRINITY_DN613_c0_g1_i29.p1	OR	DlonOR_159	22.73	22.107	23.717	23.898	16.915	22.72	35.677	30.349	37.859	33.87
TRINITY_DN613_c0_g1_i29.p2	OR	DlonOR_UNCH-13	64.252	76.8	70.863	74.24	49.973	75.83	108.276	93.797	103.566	93.843
TRINITY_DN639_c0_g1_i14.p1	OR	DlonOR_UNCH-17	7.482	10.314	6.924	4.089	4.888	7.049	16.701	16.497	14.477	13.614
TRINITY_DN639_c0_g1_i20.p2+TRINITY_DN639_c0_g1_i32.p3	OR	DlonOR_183	3.489	2.486	2.878	3.547	3.001	4.199	7.528	8.537	6.985	9.715
TRINITY_DN639_c0_g1_i49.p1+TRINITY_DN639_c0_g1_i163.p2	OR	DlonOR_165	46.387	61.377	56.767	58.193	43.015	46.688	96.164	95.766	101.777	91.436
TRINITY_DN642_c0_g1_i109.p4+TRINITY_DN642_c0_g1_i26.p3	OR	DlonOR_102_LK-3	16.825	19.056	22.845	22.43	14.193	14.775	35.693	31.762	34.066	31.895
TRINITY_DN65_c2_g1_i21.p1	OR	DlonOR_113	60.227	51.292	48.607	50.832	47.081	30.765	62.92	66.156	54.722	54.629
TRINITY_DN650_c0_g1_i13.p1	OR	DlonOR_140_LK-1	3.83	4.101	6.385	1.752	2.633	0	5.636	2.746	2.061	4.02
TRINITY_DN650_c0_g1_i87.p1	OR	DlonOR_140_LK-2	2.645	8.143	3.77	10.357	7.063	0	0	0	3.709	2.273
TRINITY_DN650_c0_g1_i94.p1	OR	DlonOR_140	5.714	7.394	10.263	9.776	5.528	11.573	9.861	7.974	8.655	7.791
TRINITY_DN67_c0_g1_i10.p2+TRINITY_DN67_c0_g1_i110.p1	OR	DlonOR_93_LK-2	4.457	7.701	8.103	8.533	5.214	5.948	12.127	10.351	11.506	10.599
TRINITY_DN67_c0_g1_i10.p3+TRINITY_DN67_c0_g1_i87.p1	OR	DlonOR_93_LK-1	6.409	8.23	9.31	11.348	7.801	13.433	25.476	23.934	24.462	20.722
TRINITY_DN67_c0_g1_i10.p7+TRINITY_DN67_c0_g1_i10.p5	OR	DlonOR_94_LK-1	2.566	2.611	2.54	1.526	1.117	5.836	7.972	4.893	9.622	6.955
TRINITY_DN67_c0_g1_i179.p2+TRINITY_DN67_c0_g1_i132.p2	OR	DlonOR_94_LK-2	9.639	12.01	11.078	12.041	9.826	29.741	38.956	33.876	36.737	36.144
TRINITY_DN682_c1_g1_i33.p1	OR	DlonOR_183_LK	0.682	2.412	1.157	2.227	1.696	5.168	9.178	4.156	7.777	3.088
TRINITY_DN699_c0_g1_i42.p3	OR	DlonOR_17	40.525	52.09	46.479	52.712	36.96	42.284	77.041	59.791	66.287	64.867
TRINITY_DN70_c0_g1_i198.p1	OR	DlonOR_28_LK-1	5.828	1.746	5.396	1.634	2.364	10.892	10.901	2.39	6.041	5.095
TRINITY_DN70_c0_g1_i198.p2	OR	DlonOR_29_LK-2	65.809	64.949	73.574	67.17	64.847	49.269	77.082	83.264	86.931	75.302
TRINITY_DN70_c0_g1_i218.p3	OR	DlonOR_28_LK-2	17.089	17.65	16.812	20.033	14.256	9.64	21.722	25.736	26.208	22.082
TRINITY_DN70_c0_g1_i236.p1	OR	DlonOR_27	17.502	14.113	14.929	16.542	11.226	35.812	28.136	23.968	27.591	24.526
TRINITY_DN70_c0_g1_i28.p4+TRINITY_DN70_c0_g1_i74.p6	OR	DlonOR_166CTE_LK-2	3.423	3.61	4.43	3.493	1.146	8.697	8.589	8.966	7.565	8.214
TRINITY_DN70_c0_g1_i43.p4	OR	DlonOR_166CTE_LK-1	5.673	9.158	13.054	15.18	6.449	3.686	19.385	15.066	20.993	22.192
TRINITY_DN70_c0_g1_i74.p3	OR	DlonOR_166CTE	3.089	1.663	3.455	3.194	2.598	3.054	7.648	3.414	5.623	5.493
TRINITY_DN70_c0_g1_i75.p5	OR	DlonOR_29_LK-1	27.495	21.93	26.63	21.82	22.394	40.207	44.044	33.925	39.476	39.415
TRINITY_DN7212_c0_g1_i14.p1+TRINITY_DN964_c1_g1_i8.p1+TRINITY_DN964_c1_g1_i13.p1	OR	DlonOR_112	15.132	12.038	14.373	14.679	9.334	6.598	17.457	19.733	19.878	14.126
TRINITY_DN7284_c0_g1_i4.p1	OR	DlonOR_37_LK-3	4.243	1.383	3.647	2.962	2.16	9.31	12.602	11.152	11.961	8.907
TRINITY_DN736_c0_g1_i113.p1	OR	DlonOR_UNCH-32	2.307	2.041	2.879	3.211	2.62	8.254	21.602	20.672	26.176	18.053
TRINITY_DN736_c0_g1_i137.p5+TRINITY_DN736_c0_g1_i130.p6	OR	DlonOR_UNCH-33	2.502	0.936	2.095	2.025	1.397	7.608	9.367	7.689	10.684	8.169
TRINITY_DN736_c0_g1_i140.p1	OR	DlonOR_UNCH-34	2.086	2.635	1.867	2.725	0.673	21.186	26.737	22.542	25.725	25.29
TRINITY_DN736_c0_g2_i1.p1	OR	DlonOR_UNCH-31	5.256	5.579	4.918	7.343	4.345	32.181	86.775	90.402	85.701	71.535
TRINITY_DN760_c0_g1_i1.p4	OR	DlonOR_89	5.264	4.568	5.111	4.906	5.38	9.571	13.06	11.361	12.186	12.899
TRINITY_DN760_c0_g1_i3.p2	OR	DlonOR_90_LK-2	7.377	10.57	9.152	10.551	4.926	5.626	16.677	17.548	16.392	17.003
TRINITY_DN760_c1_g1_i2.p1	OR	DlonOR_90_LK-1	1.042	1.751	1.34	1.62	0.403	1.241	9.385	6.905	8.724	5.647
TRINITY_DN760_c1_g2_i12.p1	OR	DlonOR_90_LK-3	0.52	1.011	0.823	1.901	0.503	1.238	3.228	3.585	3.845	2.657
TRINITY_DN782_c0_g1_i11.p4	OR	DlonOR_UNCH-3	7.33	7.04	4.664	9.962	2.837	3.402	8.566	12.455	8.668	12.423
TRINITY_DN807_c0_g1_i10.p1	OR	DlonOR_UNCH-39	0	7.091	7.598	9.915	9.285	0	0	9.226	0	7.044
TRINITY_DN807_c0_g1_i4.p1	OR	DlonOR_UNCH-40	0	0	0	0	0	0	0	0	0	0
TRINITY_DN807_c0_g1_i7.p1	OR	DlonOR_UNCH-41	22.993	21.468	19.415	25.291	9.71	11.066	43.365	31.397	40.605	32.66
TRINITY_DN826_c0_g1_i147.p4	OR	DlonOR_125F	6.519	12.598	13.996	14.589	7.18	7.277	15.371	18.304	16.604	16.104
TRINITY_DN864_c5_g1_i18.p2	OR	DlonOR_62P_I	18.747	18.787	23.058	17.051	23.064	25.229	31.306	24.499	23.427	23.384
TRINITY_DN877_c1_g2_i2.p1	OR	DlonOR_UNCH-44	28.673	45.921	33.753	40.673	35.316	25.168	49.178	40.483	49.817	44.051
TRINITY_DN900_c0_g1_i104.p6+TRINITY_DN67_c0_g1_i87.p2	OR	DlonOR_93_LK-3	1.985	1.516	2.5	2.228	1.658	6.644	8.315	7.209	4.92	4.521
TRINITY_DN900_c0_g1_i60.p4	OR	DlonOR_UNCH-7	10.338	11.064	14.63	12.672	11.601	10.523	32.22	27.313	27.684	21.462
TRINITY_DN913_c0_g1_i10.p2	OR	DlonOR_123	32.518	33.584	29.486	35.563	27.241	29.901	66.025	67.872	58.821	49.884
TRINITY_DN993_c0_g2_i3.p1	OR	DlonOR_38	59.777	52.61	45.364	47.894	55.988	60.93	87.135	91.246	82.629	69.854
TRINITY_DN993_c0_g2_i3.p2	OR	DlonOR_37_LK-2	30.18	36.588	25.602	25.76	21.116	29.618	120.539	117.436	93.024	100.865
TRINITY_DN1196_c0_g1_i41.p2+TRINITY_DN1196_c0_g1_i34.p2	PPK	DlonPPK_23	2.092	1.346	1.506	1.131	0.184	1.957	2.265	2.591	2.315	2.723
TRINITY_DN1203_c0_g1_i173.p2	PPK	DlonPPK_28	4.162	2.622	4.057	3.807	4.453	6.214	9.533	5.382	8.044	7.545
TRINITY_DN1644_c0_g1_i1.p2	PPK	DlonPPK_UNCH-1	0.386	0.957	0.612	0.141	0.224	3.264	0.8	0.842	0.376	0.474
TRINITY_DN1644_c0_g1_i5.p2	PPK	DlonPPK_UNCH-2	1.925	0.936	0.857	1.321	1.769	1.563	1.096	1.223	1.781	1.181
TRINITY_DN1854_c0_g1_i99.p2	PPK	DlonPPK_UNCH-3	1.981	1.122	2.275	3.335	1.534	0.343	2.954	3.526	2.547	2.107
TRINITY_DN259_c0_g1_i14.p1	PPK	DlonPPK_UNCH-4	4.994	4.667	5.502	4.827	4.193	9.591	5.463	7.614	6.698	5.685
TRINITY_DN289_c0_g1_i10.p3	PPK	DlonPPK_UNCH-5	1.628	2.24	1.611	1.654	2.887	0	0.655	0.575	0.704	0.925
TRINITY_DN3752_c0_g1_i1.p1+TRINITY_DN3752_c0_g1_i11.p1	PPK	DlonPPK_UNCH-6	0.48	0.546	0	0.565	0.531	0.966	3.269	3.053	3.742	3.79
TRINITY_DN112_c1_g1_i16.p1+TRINITY_DN112_c1_g2_i5.p1	CD36/SNMP	DlonSR-B1_UNCH-1	915.034	588.706	747.869	561.142	840.256	1138.75	1054.19	1147.87	1212.62	819.352
TRINITY_DN1796_c0_g1_i35.p1	CD36/SNMP	DlonSNMP_1.1	1821.68	1405.87	1485.02	1735.04	1589.75	862.009	1187.03	1124.82	1132.07	1031.79
TRINITY_DN1796_c0_g1_i40.p1+TRINITY_DN1796_c0_g2_i1.p2	CD36/SNMP	DlonSNMP_1.2	278.959	233.143	270.174	256.24	240.7	266.184	461.976	383.6	428.873	385.665
TRINITY_DN2049_c0_g1_i12.p1	CD36/SNMP	DlonSR-B1_UNCH-2	0.47	0	0.62	0.072	0.379	17.644	0	0.071	0	0.08
TRINITY_DN2049_c0_g1_i16.p2	CD36/SNMP	DlonSR-B1_UNCH-3	377.593	192.236	281.5	223.794	312.608	368.433	396.595	293.377	386.428	280.055
TRINITY_DN309_c0_g1_i135.p2	CD36/SNMP	DlonCRQ_UNCH-1	111.335	91.674	104.991	87.571	98.04	146.886	126.083	81.038	126.348	106.434
TRINITY_DN4427_c0_g1_i11.p1	CD36/SNMP	DlonSR-B1_UNCH-4	0.828	1.265	1.639	0.207	0.874	13.449	1.481	2.597	2.419	0.616
TRINITY_DN535_c4_g1_i14.p4	CD36/SNMP	DlonSNMP_2	17.23	28.076	15.899	17.184	18.174	7.155	27.768	16.232	24.475	16.297
TRINITY_DN747_c1_g1_i2.p2+TRINITY_DN747_c1_g1_i6.p1	CD36/SNMP	DlonSNMP_1.3	400.219	298.691	356.091	301.129	368.234	434.798	494.159	434.339	478.447	374.391
TRINITY_DN864_c2_g1_i1.p2	CD36/SNMP	DlonSR-B1_UNCH-5	106.498	105.209	93.364	61.541	114.253	209.867	164.285	206.279	224.598	166.143
TRINITY_DN870_c0_g1_i14.p1	CD36/SNMP	DlonSNMP_2.2	0.73	0.862	2.57	0	1.57	1.758	2.773	0	1.818	2.075
TRINITY_DN884_c0_g1_i187.p1	CD36/SNMP	DlonCRQ_UNCH-2	106.715	85.185	90.538	72.201	98.206	134.128	95.915	81.182	93.781	69.366
TRINITY_DN803_c0_g1_i99.p1	TRP	DlonTPR_UNCH-1	0	0	0	0	0	0	0	0	0	0
TRINITY_DN200_c0_g1_i105.p1+TRINITY_DN200_c0_g1_i105.p2	TRP	DlonTPR_UNCH-2	29.549	22.093	24.591	21.132	26.021	22.329	20.413	17.409	19.597	17.073
TRINITY_DN2944_c0_g1_i21.p1	TRP	DlonTPR_UNCH-3	1.568	1.049	1.216	1.744	1.968	2.019	1.272	0.692	1.155	1.17
TRINITY_DN34642_c0_g1_i4.p1	TRP	DlonTPR_LK	0.177	0	0	0	0.069	1378.35	0.037	15.305	0	5.625
TRINITY_DN3565_c0_g1_i26.p1+TRINITY_DN3565_c0_g1_i21.p1	TRP	DlonTPR_5_LK	0.518	0.641	0.717	0.615	0.35	0	2.036	0.658	1.562	0.688
TRINITY_DN4515_c0_g1_i29.p1+TRINITY_DN4515_c0_g1_i27.p1	TRP	DlonTPR_v1.1	0.774	0.966	1.036	0.833	0.705	0.591	0.236	0.537	0.266	0.698
TRINITY_DN6292_c1_g1_i15.p1	TRP	DlonTPR_UNCH-4	1.774	1.009	0.836	0.734	1.267	4.757	0.875	1.611	2.098	1.296
TRINITY_DN691_c0_g2_i10.p1	TRP	DlonTPR_p	7.81	4.282	4.249	3.677	6.319	8.457	8.465	5.681	6.983	5.699
TRINITY_DN803_c0_g1_i122.p1	TRP	DlonTPR_UNCH-5	3.638	3.277	4.976	3.298	4.32	10.817	3.596	3.484	4.413	4.398
TRINITY_DN803_c0_g1_i62.p1	TRP	DlonTPR_UNCH-6	2.807	0.175	0.523	0.695	0.256	0	1.026	0.78	1.608	0.844
TRINITY_DN875_c0_g1_i12.p1+TRINITY_DN875_c0_g1_i45.p1	TRP	DlonTPR_aA	4.136	2.268	3.352	3.076	2.644	3.484	5.335	4.854	4.593	3.142
TRINITY_DN913_c1_g1_i1.p2	TRP	DlonTPR_m3	24.595	17.315	25.285	13.139	27.115	49.689	23.23	16.734	27.355	18.524
TRINITY_DN9232_c0_g1_i3.p1+TRINITY_DN9232_c0_g1_i6.p1	TRP	DlonTPR_UNCH-7	0.037	0.032	0.109	0	0	2.617	0.076	0.033	0	0.037
TRINITY_DN999_c0_g1_i13.p2+TRINITY_DN999_c0_g1_i70.p1	TRP	DlonTPR_UNCH-8	19.99	6.752	20.607	6.379	13.587	45.201	20.445	10.796	15.654	10.685
TRINITY_DN999_c0_g1_i228.p1+TRINITY_DN999_c0_g1_i78.p1	TRP	DlonTPR_UNCH-9	15.263	2.144	5.043	2.24	7.251	30.055	15.24	5.974	13.514	7.008

## Sheet: E.
ID	Name	Gene Family	TPMs per transcripts Female-Avg	TPMs per transcripts Male-Avg	Gene Family Avg	Red highlighted sequences were upregulated in females and those blue highlighted were upregulated in males. An asterisk (*) was added to those sequences differentially expressed and only expressed in females or males.
TRINITY_DN466_c0_g1_i25.p2	DlonAMT_rh_typeA	Amt	11.1822	16.0146
TRINITY_DN1173_c0_g1_i101.p1	DlonAMT_3	Amt	3.8452	2.8012	8.4608
TRINITY_DN92_c0_g1_i1.p12	DlonCSP_4	CSP	3815	10908.4
TRINITY_DN368_c3_g1_i3.p2	DlonCSP_5	CSP	59.9104	317.196
TRINITY_DN219_c1_g1_i100.p19	DlonCSP_2	CSP	4.5876	3.4336
TRINITY_DN219_c1_g1_i327.p5	DlonCSP_8	CSP	2.9438	2.5194
TRINITY_DN5769_c0_g1_i2.p1	DlonCSP_7	CSP	0.4938	0.9026
TRINITY_DN1120_c0_g1_i12.p5	DlonCSP_6	CSP	0.416	0.7784
TRINITY_DN63295_c0_g1_i1.p1	DlonCSP_3	CSP	0.1908	0.055
TRINITY_DN596_c0_g1_i16.p12	DlonCSP_9	CSP	0	4.6464	945.394
TRINITY_DN642_c0_g1_i117.p3	DlonGR_UNCH-2	GR	20.3718	10.2318
TRINITY_DN826_c0_g1_i147.p7	DlonGR_UNCH-3	GR	8.0192	6.6196
TRINITY_DN815_c0_g1_i1.p1	DlonGR_3	GR	6.204	5.777
TRINITY_DN826_c0_g1_i37.p2	DlonGR_UNCH-4	GR	5.4068	4.9058
TRINITY_DN221_c0_g1_i108.p2	DlonGR_2	GR	3.202	3.218
TRINITY_DN1504_c0_g1_i14.p1	DlonGR_32	GR	2.942	2.7484
TRINITY_DN455_c0_g1_i22.p1	DlonGR_31	GR	2.6528	1.8346
TRINITY_DN789_c0_g1_i115.p1	DlonGR_1	GR	2.4564	1.4028
TRINITY_DN3169_c0_g1_i2.p1	DlonGR_16	GR	2.0434	1.3972
TRINITY_DN2554_c0_g1_i57.p1	DlonGR_34	GR	1.9994	2.8052
TRINITY_DN2554_c0_g1_i54.p1	DlonGR_UNCH-1	GR	1.7878	1.4952
TRINITY_DN455_c0_g1_i4.p2	DlonGR_32_LK	GR	1.787	1.6178
TRINITY_DN784_c3_g1_i2.p2	DlonGR_26	GR	1.3382	0.8454
TRINITY_DN826_c0_g1_i37.p3	DlonGR_UNCH-5	GR	1.1544	1.9934
TRINITY_DN1760_c0_g1_i3.p3	DlonGR_33	GR	1.1014	0.957
TRINITY_DN144_c2_g1_i13.p2	DlonGR_35	GR	1.0934	0.5988
TRINITY_DN455_c0_g1_i16.p4	DlonGR_24	GR	0.9646	0.6814
TRINITY_DN6570_c1_g2_i2.p1	DlonGR_27	GR	0.9038	0.9808
TRINITY_DN3169_c0_g1_i25.p1	DlonGR_15	GR	0.8292	0.3114
TRINITY_DN9791_c0_g1_i2.p1	DlonGR_6	GR	0.6018	0.354
TRINITY_DN50422_c0_g1_i1.p1	DlonGR_5	GR	0.3342	0.0674
TRINITY_DN3169_c0_g1_i2.p3	DlonGR_18	GR	0.3178	0.326
TRINITY_DN91300_c0_g1_i1.p1	DlonGR_21	GR	0.0348	0.1336	2.58367
TRINITY_DN169_c0_g1_i19.p1+TRINITY_DN169_c0_g1_i22.p1	DlonIR_8a	IR	105.071	94.6192
TRINITY_DN219_c1_g1_i100.p6	DlonIR_64a.3F	IR	80.272	62.3018
TRINITY_DN219_c1_g1_i181.p2	DlonIR_64a.4	IR	46.5184	39.9318
TRINITY_DN219_c1_g1_i100.p3	DlonIR_64a5	IR	44.5582	36.46
TRINITY_DN844_c0_g1_i1.p2	DlonIR_75u	IR	40.9978	39.2548
TRINITY_DN1451_c0_g1_i14.p3	DlonIR_64a5_LK	IR	39.0088	35.7316
TRINITY_DN219_c1_g1_i215.p3	DlonIR_UNCH-3	IR	35.5966	24.962
TRINITY_DN1947_c0_g1_i17.p2	DlonIR_25a	IR	30.8592	22.5978
TRINITY_DN219_c1_g1_i100.p5	DlonIR_64a_LK-1	IR	22.9038	14.8554
TRINITY_DN844_c0_g1_i1.p3	DlonIR_75u.3	IR	16.9696	13.1624
TRINITY_DN2362_c0_g1_i118.p2+TRINITY_DN2362_c0_g1_i156.p1+TRINITY_DN2362_c0_g1_i125.p1	DlonIR_21a	IR	12.9746	4.6938
TRINITY_DN844_c0_g1_i1.p1	DlonIR_75u.2	IR	11.7886	8.1814
TRINITY_DN219_c1_g1_i327.p2	DlonIR_64a_LK-2	IR	9.207	5.4534
TRINITY_DN39_c0_g2_i14.p1	DlonIR_139	IR	6.1456	5.984
TRINITY_DN39_c0_g2_i15.p1	DlonIR_140	IR	3.2298	2.8454
TRINITY_DN2653_c0_g1_i9.p1	DlonIR_93a	IR	3.0728	2.8244
TRINITY_DN5031_c0_g1_i1.p1	DlonIR_141	IR	2.5202	1.2942
TRINITY_DN1842_c0_g1_i33.p1	DlonIR_124	IR	1.8306	1.7894
TRINITY_DN219_c1_g1_i100.p7	DlonIR_64a.2	IR	1.8118	1.9902
TRINITY_DN1045_c0_g1_i113.p2	DlonIR_113	IR	1.7694	0.5174
TRINITY_DN1317_c0_g1_i14.p3	DlonIR_119	IR	1.6888	1.1448
TRINITY_DN3286_c0_g2_i1.p1	DlonIR_76b	IR	1.5146	1.4682
TRINITY_DN14816_c0_g2_i5.p1	DlonIR_123	IR	1.3504	0.311
TRINITY_DN1924_c0_g1_i11.p1	DlonIR_UNCH-2	IR	1.3146	0.9308
TRINITY_DN3849_c0_g1_i15.p1	DlonIR_138_LK	IR	1.1956	0.8062
TRINITY_DN1045_c0_g1_i113.p1	DlonIR_114	IR	0.9608	1.2904
TRINITY_DN2792_c0_g1_i27.p1	DlonIR_126_LK	IR	0.8576	2.3456
TRINITY_DN3585_c0_g1_i8.p1+TRINITY_DN3585_c0_g1_i18.p1+TRINITY_DN3585_c0_g1_i1.p1	DlonIR_68a	IR	0.853	0.4312
TRINITY_DN2314_c0_g1_i13.p3+TRINITY_DN2314_c0_g1_i12.p1	DlonIR_120	IR	0.7938	0.3354
TRINITY_DN5773_c0_g1_i12.p1	DlonIR_121	IR	0.5784	0.2832
TRINITY_DN4767_c0_g1_i5.p2+TRINITY_DN4767_c0_g1_i8.p1	DlonIR_111	IR	0.5506	0.4658
TRINITY_DN1048_c0_g1_i14.p6	DlonIR_108	IR	0.5452	0.279
TRINITY_DN3142_c0_g1_i1.p2	DlonIR_126	IR	0.4846	0.756
TRINITY_DN1172_c0_g2_i1.p1	DlonIR_UNCH-1	IR	0.4738	0.441
TRINITY_DN3142_c0_g1_i1.p1	DlonIR_125	IR	0.2628	0.2318
TRINITY_DN85400_c0_g1_i1.p1	DlonIR_UNCH-4	IR	0.2242	0.4284
TRINITY_DN14609_c0_g1_i1.p1+TRINITY_DN14609_c0_g1_i3.p2	DlonIR_129	IR	0.1446	0.1532
TRINITY_DN45019_c0_g1_i1.p1	DlonIR_112	IR	0.1048	0.0244
TRINITY_DN11087_c0_g1_i1.p1	DlonIR_109	IR	0.1022	0.1302
TRINITY_DN54892_c0_g1_i1.p1+TRINITY_DN21633_c0_g1_i1.p1	DlonIR_110	IR	0.0954	0.1442
TRINITY_DN16708_c0_g2_i2.p1	DlonIR_117	IR	0.0794	0.1316
TRINITY_DN24183_c0_g1_i1.p1	DlonIR_138	IR	0.0662	0.1466
TRINITY_DN61234_c0_g1_i1.p1+TRINITY_DN15090_c0_g1_i3.p1	DlonIR_116	IR	0.0644	0.0718
TRINITY_DN22702_c0_g1_i2.p1	DlonIR_115	IR	0.0232	0.023	10.9507
TRINITY_DN3311_c0_g2_i3.p1	Dlon20E-16kDa	NPC2	665.65	1089.53
TRINITY_DN1392_c0_g1_i25.p2	DlonNPC2a	NPC2	526.225	1063.92
TRINITY_DN3293_c0_g1_i2.p1	DlonMD-2	NPC2	16.7344	3.5988	560.943
TRINITY_DN582_c0_g1_i11.p7	DlonOBP_1	OBPs	19157.4	18621.2
TRINITY_DN193_c0_g1_i5.p1	DlonOBP_13	OBPs	8792.85	7449.42
TRINITY_DN536_c0_g1_i10.p4	DlonOBP_5	OBPs	5958.9	11973.6
TRINITY_DN6524_c0_g1_i15.p1	DlonOBP_10	OBPs	1662.66	2001.75
TRINITY_DN1280_c0_g1_i7.p2	DlonOBP_8	OBPs	1464.89	1327.11
TRINITY_DN1508_c0_g1_i21.p3	DlonOBP_7	OBPs	1033.52	529.183
TRINITY_DN1429_c0_g2_i1.p1	DlonOBP__56a-like	OBPs	783.897	845.662
TRINITY_DN977_c0_g2_i3.p1	DlonOBP_UNCH-2	OBPs	480.275	280.562
TRINITY_DN27232_c0_g2_i1.p1	DlonOBP_11	OBPs	184.748	63.0064
TRINITY_DN1164_c0_g1_i21.p5	DlonOBP_2	OBPs	3.185	3.1624
TRINITY_DN878_c1_g1_i138.p8	DlonOBP_11_LK	OBPs	2.259	2.1254
TRINITY_DN1508_c0_g1_i17.p2	DlonOBP_UNCH-1	OBPs	0.857	20.8408	3443.46
TRINITY_DN1010_c0_g1_i228.p1	DlonOR_1	OR	2202.5	1282.49
TRINITY_DN1259_c0_g1_i96.p1	DlonOR_191_LK-5	OR	167.569	9.5992
TRINITY_DN563_c2_g2_i1.p1	DlonOR_97	OR	112.823	89.6436
TRINITY_DN613_c0_g1_i29.p2	DlonOR_UNCH-13	OR	95.0624	67.2256
TRINITY_DN993_c0_g2_i3.p2	DlonOR_37_LK-2	OR	92.2964	27.8492
TRINITY_DN1349_c0_g1_i21.p1	DlonOR_102	OR	90.9338	76.349
TRINITY_DN639_c0_g1_i49.p1+TRINITY_DN639_c0_g1_i163.p2	DlonOR_165	OR	86.3662	53.1478
TRINITY_DN502_c0_g2_i4.p1	DlonOR_195_LK	OR	85.2944	68.8164
TRINITY_DN120_c0_g1_i23.p1	DlonOR_187_LK-6	OR	82.0632	8.3888
TRINITY_DN164_c0_g1_i1.p7	DlonOR_116S	OR	81.6018	65.0682
TRINITY_DN1080_c0_g1_i123.p3	DlonOR_156	OR	78.411	6.7556
TRINITY_DN993_c0_g2_i3.p1	DlonOR_38	OR	78.3588	52.3266
TRINITY_DN70_c0_g1_i198.p2	DlonOR_29_LK-2	OR	74.3696	67.2698
TRINITY_DN736_c0_g2_i1.p1	DlonOR_UNCH-31	OR	73.3188	5.4882
TRINITY_DN122_c0_g1_i23.p1	DlonOR_UNCH-28	OR	72.3174	16.752
TRINITY_DN2460_c0_g1_i5.p1	DlonOR_95	OR	65.5604	53.269
TRINITY_DN584_c0_g1_i129.p5	DlonOR_96	OR	63.9646	50.8288
TRINITY_DN699_c0_g1_i42.p3	DlonOR_17	OR	62.054	45.7532
TRINITY_DN164_c0_g1_i1.p5	DlonOR_119	OR	61.0814	42.6888
TRINITY_DN1068_c0_g1_i12.p1	DlonOR_153	OR	60.3588	47.826
TRINITY_DN31_c0_g1_i104.p6	DlonOR_2	OR	59.3366	36.2212
TRINITY_DN196_c3_g1_i1.p1+TRINITY_DN877_c1_g2_i13.p1	DlonOR_UNCH-43	OR	57.555	44.1472
TRINITY_DN164_c0_g1_i1.p4	DlonOR_121	OR	57.3254	34.899
TRINITY_DN164_c0_g1_i135.p8	DlonOR_120	OR	54.6582	12.3152
TRINITY_DN913_c0_g1_i10.p2	DlonOR_123	OR	54.5006	31.6784
TRINITY_DN65_c2_g1_i21.p1	DlonOR_113	OR	53.8384	51.6078
TRINITY_DN212_c1_g2_i4.p1+TRINITY_DN212_c1_g1_i8.p1	DlonOR_187_LK-5	OR	52.8834	3.6098
TRINITY_DN116_c0_g1_i10.p1	DlonOR_18_LK-1	OR	51.2252	37.0474
TRINITY_DN212_c5_g1_i1.p1+TRINITY_DN328_c1_g1_i8.p1	DlonOR_187_LK-2	OR	50.1594	4.254
TRINITY_DN198_c0_g1_i109.p1+TRINITY_DN198_c0_g1_i107.p5	DlonOR_UNCH-6	OR	49.7144	44.0908
TRINITY_DN116_c0_g1_i133.p1	DlonOR_18_LK-2	OR	48.0632	29.6896
TRINITY_DN207_c0_g1_i236.p6	DlonOR_131	OR	46.2782	31.3732
TRINITY_DN31_c0_g1_i69.p3	DlonOR_4	OR	45.6356	10.2674
TRINITY_DN31_c0_g1_i111.p3	DlonOR_6	OR	43.8196	23.949
TRINITY_DN553_c0_g1_i22.p2	DlonOR_29_LK-3	OR	42.748	36.6744
TRINITY_DN16_c0_g1_i140.p1	DlonOR_174	OR	42.7296	34.7628
TRINITY_DN502_c0_g4_i9.p1	DlonOR_193	OR	42.5836	29.7716
TRINITY_DN877_c1_g2_i2.p1	DlonOR_UNCH-44	OR	41.7394	36.8672
TRINITY_DN1259_c0_g1_i100.p3+TRINITY_DN1259_c0_g1_i159.p2	DlonOR_191_LK-1	OR	41.0086	13.8264
TRINITY_DN207_c0_g1_i391.p8+TRINITY_DN207_c0_g1_i431.p8	DlonOR_129	OR	40.4476	25.8518
TRINITY_DN31_c0_g1_i104.p2	DlonOR_7_LK	OR	40.3184	23.036
TRINITY_DN1259_c0_g1_i61.p1	DlonOR_191_LK-4	OR	40.294	9.2884
TRINITY_DN70_c0_g1_i75.p5	DlonOR_29_LK-1	OR	39.4134	24.0538
TRINITY_DN328_c8_g1_i4.p1	DlonOR_187	OR	38.199	2.3846
TRINITY_DN1259_c0_g1_i55.p1	DlonOR_191_LK-3	OR	37.1472	14.492
TRINITY_DN210_c2_g1_i12.p5	DlonOR_UNCH-30	OR	37.1224	4.986
TRINITY_DN1429_c0_g1_i12.p1	DlonOR_UNCH-18	OR	36.3938	34.2046
TRINITY_DN164_c0_g1_i82.p10+TRINITY_DN164_c0_g1_i200.p5	DlonOR_122	OR	35.4396	26.618
TRINITY_DN189_c0_g1_i14.p1	DlonOR_UNCH-45	OR	35.3888	3.7156
TRINITY_DN1087_c0_g1_i28.p1	DlonOR_200	OR	35.2362	25.2122
TRINITY_DN2_c0_g1_i117.p5	DlonOR_151F	OR	35.1936	4.8458
TRINITY_DN67_c0_g1_i179.p2+TRINITY_DN67_c0_g1_i132.p2	DlonOR_94_LK-2	OR	35.0908	10.9188
TRINITY_DN1111_c0_g1_i16.p1	DlonOR_UNCH-29	OR	34.3218	7.626
TRINITY_DN613_c0_g1_i29.p1	DlonOR_159	OR	32.095	21.8734
TRINITY_DN179_c0_g1_i15.p1+TRINITY_DN179_c0_g2_i1.p1	DlonOR_UNCH-21	OR	32.0578	6.8664
TRINITY_DN807_c0_g1_i7.p1	DlonOR_UNCH-41	OR	31.8186	19.7754
TRINITY_DN371_c0_g1_i160.p4	DlonOR_104	OR	31.1726	25.9768
TRINITY_DN45_c0_g1_i119.p1	DlonOR_UNCH-9	OR	30.933	13.0286
TRINITY_DN54_c0_g1_i145.p2	DlonOR_70	OR	30.7992	5.2718
TRINITY_DN642_c0_g1_i109.p4+TRINITY_DN642_c0_g1_i26.p3	DlonOR_102_LK-3	OR	29.6382	19.0698
TRINITY_DN603_c0_g4_i2.p1	DlonOR_UNCH-38	OR	29.0064	8.2138
TRINITY_DN555_c0_g1_i77.p4	DlonOR_UNCH-12	OR	28.5138	32.1934
TRINITY_DN31_c0_g1_i199.p1	DlonOR_3	OR	28.175	15.0538
TRINITY_DN571_c0_g1_i16.p3	DlonOR_197	OR	28.0976	19.1392
TRINITY_DN70_c0_g1_i236.p1	DlonOR_27	OR	28.0066	14.8624
TRINITY_DN45_c0_g1_i149.p2	DlonOR_77	OR	27.3908	14.6746
TRINITY_DN319_c0_g1_i108.p2	DlonOR_85	OR	26.357	15.4274
TRINITY_DN16_c0_g1_i162.p1	DlonOR_169	OR	25.759	46.3704
TRINITY_DN116_c0_g1_i153.p2+TRINITY_DN116_c0_g1_i133.p2	DlonOR_20	OR	25.5936	6.751
TRINITY_DN864_c5_g1_i18.p2	DlonOR_62P_I	OR	25.569	20.1414
TRINITY_DN31_c0_g1_i138.p5	DlonOR_9	OR	25.0528	16.7264
TRINITY_DN45_c0_g1_i165.p1	DlonOR_UNCH-10	OR	24.6576	2.6974
TRINITY_DN736_c0_g1_i140.p1	DlonOR_UNCH-34	OR	24.296	1.9972
TRINITY_DN900_c0_g1_i60.p4	DlonOR_UNCH-7	OR	23.8404	12.061
TRINITY_DN2_c0_g1_i11.p3	DlonOR_152	OR	23.3954	4.8272
TRINITY_DN45_c0_g1_i1.p3+TRINITY_DN45_c0_g1_i207.p2	DlonOR_75	OR	23.3552	13.9016
TRINITY_DN164_c0_g1_i117.p9	DlonOR_117	OR	23.3176	40.7424
TRINITY_DN16_c0_g1_i216.p1	DlonOR_181_LK-1	OR	22.9242	5.1994
TRINITY_DN45_c1_g1_i12.p1+TRINITY_DN45_c0_g1_i119.p9	DlonOR_UNCH-8	OR	22.7824	1.9688
TRINITY_DN31_c0_g1_i104.p8	DlonOR_16_LK-2	OR	22.5954	13.4716
TRINITY_DN16_c0_g1_i269.p3	DlonOR_178	OR	21.8762	11.6258
TRINITY_DN603_c0_g2_i5.p1	DlonOR_UNCH-35	OR	21.7588	7.0912
TRINITY_DN67_c0_g1_i10.p3+TRINITY_DN67_c0_g1_i87.p1	DlonOR_93_LK-1	OR	21.6054	8.6196
TRINITY_DN70_c0_g1_i218.p3	DlonOR_28_LK-2	OR	21.0776	17.168
TRINITY_DN5284_c0_g1_i11.p1+TRINITY_DN179_c0_g1_i5.p1+TRINITY_DN179_c11_g1_i10.p1	DlonOR_UNCH-19	OR	20.8256	4.1188
TRINITY_DN138_c0_g2_i2.p1	DlonOR_143S_LK-1	OR	20.6578	12.5788
TRINITY_DN230_c0_g1_i85.p1	DlonOR_168	OR	20.6286	13.8374
TRINITY_DN1129_c1_g1_i20.p3	DlonOR_60	OR	20.446	36.4342
TRINITY_DN510_c0_g1_i3.p1	DlonOR_36_LK-5	OR	20.0878	6.1172
TRINITY_DN1129_c1_g1_i20.p2	DlonOR_59	OR	19.9532	89.781
TRINITY_DN26_c6_g1_i19.p1	DlonOR_102_LK-4	OR	19.677	8.6768
TRINITY_DN247_c0_g1_i264.p1	DlonOR_1_LK-2	OR	19.255	13.0688
TRINITY_DN164_c0_g1_i1.p3	DlonOR_114	OR	19.1914	10.865
TRINITY_DN502_c0_g3_i17.p1	DlonOR_195	OR	19.1366	5.7794
TRINITY_DN736_c0_g1_i113.p1	DlonOR_UNCH-32	OR	18.9514	2.6116
TRINITY_DN212_c1_g2_i3.p1+TRINITY_DN120_c0_g2_i1.p1	DlonOR_187_LK-4	OR	18.8138	2.8246
TRINITY_DN373_c0_g1_i127.p6+TRINITY_DN373_c0_g1_i199.p6	DlonOR_102_LK-1	OR	18.7458	11.3718
TRINITY_DN502_c0_g4_i3.p1	DlonOR_194	OR	18.617	12.0196
TRINITY_DN31_c0_g1_i145.p3	DlonOR_12	OR	18.5892	7.9984
TRINITY_DN518_c0_g1_i20.p2	DlonOR_127	OR	18.2986	8.886
TRINITY_DN553_c0_g1_i22.p1	DlonOR_29	OR	18.2796	13.9918
TRINITY_DN45_c0_g1_i44.p1	DlonOR_81	OR	18.251	72.5814
TRINITY_DN2106_c0_g1_i17.p1	DlonOR_UNCH-15	OR	18.2112	8.9996
TRINITY_DN1087_c0_g1_i48.p1	DlonOR_198_LK-2	OR	18.13	7.9724
TRINITY_DN563_c2_g1_i1.p1	DlonOR_UNCH-16	OR	18.0892	2.128
TRINITY_DN31_c0_g1_i104.p3	DlonOR_7	OR	18.0154	10.8064
TRINITY_DN31_c0_g1_i104.p15	DlonOR_10	OR	17.9748	9.5136
TRINITY_DN16_c0_g1_i140.p3	DlonOR_176	OR	17.8304	16.7266
TRINITY_DN179_c0_g1_i8.p1+TRINITY_DN7794_c0_g1_i18.p1+TRINITY_DN179_c11_g1_i6.p1	DlonOR_UNCH-20	OR	17.6588	1.6718
TRINITY_DN138_c0_g3_i2.p1	DlonOR_143S_LK-2	OR	17.4996	10.902
TRINITY_DN31_c0_g1_i69.p1	DlonOR_UNCH-2	OR	17.3482	4.3184
TRINITY_DN31_c0_g1_i104.p1	DlonOR_8	OR	17.3078	10.1614
TRINITY_DN1087_c0_g1_i14.p2	DlonOR_198_LK-3	OR	17.1106	13.0972
TRINITY_DN510_c0_g2_i1.p3	DlonOR_36	OR	16.8056	4.7356
TRINITY_DN1087_c0_g1_i1.p1	DlonOR_199	OR	16.5442	11.3384
TRINITY_DN510_c0_g1_i1.p1	DlonOR_36_LK-6	OR	16.5004	4.7166
TRINITY_DN70_c0_g1_i43.p4	DlonOR_166CTE_LK-1	OR	16.2644	9.9028
TRINITY_DN129_c0_g1_i8.p2+TRINITY_DN129_c0_g1_i17.p1	DlonOR_181_LK-3	OR	16.1082	9.5634
TRINITY_DN1179_c0_g1_i34.p1	DlonOR_36_LK-1	OR	15.9536	4.303
TRINITY_DN571_c0_g1_i16.p2	DlonOR_196	OR	15.7952	8.0444
TRINITY_DN7212_c0_g1_i14.p1+TRINITY_DN964_c1_g1_i8.p1+TRINITY_DN964_c1_g1_i13.p1	DlonOR_112	OR	15.5584	13.1112
TRINITY_DN319_c0_g1_i125.p3	DlonOR_86	OR	15.1602	12.9634
TRINITY_DN31_c0_g1_i34.p1	DlonOR_UNCH-1	OR	14.8684	9.8116
TRINITY_DN826_c0_g1_i147.p4	DlonOR_125F	OR	14.732	10.9764
TRINITY_DN1035_c0_g1_i25.p3	DlonOR_188S	OR	14.713	17.237
TRINITY_DN760_c0_g1_i3.p2	DlonOR_90_LK-2	OR	14.6492	8.5152
TRINITY_DN603_c0_g2_i7.p2	DlonOR_UNCH-36	OR	14.0698	4.0694
TRINITY_DN1049_c0_g1_i11.p2	DlonOR_124	OR	13.9748	4.6802
TRINITY_DN16_c0_g1_i162.p7	DlonOR_177	OR	13.958	5.609
TRINITY_DN31_c0_g1_i104.p12	DlonOR_16	OR	13.8826	4.0204
TRINITY_DN571_c2_g2_i1.p1	DlonOR_37_LK-4	OR	13.7652	4.4398
TRINITY_DN1542_c0_g1_i29.p1	DlonOR_154_LK-1	OR	13.6996	5.8328
TRINITY_DN506_c0_g1_i17.p1	DlonOR_155_LK-2	OR	13.6748	13.6524
TRINITY_DN639_c0_g1_i14.p1	DlonOR_UNCH-17	OR	13.6676	6.7394
TRINITY_DN145_c0_g1_i2.p2+TRINITY_DN145_c0_g1_i1.p1	DlonOR_126	OR	13.6126	11.5112
TRINITY_DN411_c0_g1_i110.p3	DlonOR_UNCH-4	OR	13.1842	9.7716
TRINITY_DN120_c0_g1_i28.p1+TRINITY_DN328_c1_g1_i12.p3	DlonOR_187_LK-3	OR	13.1208	1.87
TRINITY_DN571_c0_g1_i16.p5+TRINITY_DN571_c0_g1_i78.p6	DlonOR_196_LK-3	OR	12.9262	2.563
TRINITY_DN120_c0_g1_i29.p1+TRINITY_DN120_c0_g4_i1.p1	DlonOR_187_LK-1	OR	12.7698	0.8272
TRINITY_DN207_c0_g1_i101.p5	DlonOR_UNCH-25	OR	12.7492	7.3822
TRINITY_DN196_c0_g1_i112.p2	DlonOR_142_LK-2	OR	12.4362	12.3678
TRINITY_DN247_c0_g1_i125.p6	DlonOR_1_LK-1	OR	12.3226	8.5214
TRINITY_DN45_c1_g1_i43.p1	DlonOR_74	OR	12.215	5.5696
TRINITY_DN16_c0_g1_i299.p2	DlonOR_181	OR	11.9354	6.723
TRINITY_DN571_c0_g1_i16.p4	DlonOR_196_LK-1	OR	11.8644	3.9904
TRINITY_DN31_c0_g1_i111.p5	DlonOR_16_LK-3	OR	11.8394	7.3086
TRINITY_DN760_c0_g1_i1.p4	DlonOR_89	OR	11.8154	5.0458
TRINITY_DN196_c0_g1_i101.p1	DlonOR_142_LK-1	OR	11.4932	16.3564
TRINITY_DN31_c0_g1_i104.p4	DlonOR_16_LK-1	OR	11.4858	2.5386
TRINITY_DN510_c0_g2_i1.p4	DlonOR_36_LK-4	OR	11.3682	1.6634
TRINITY_DN16_c0_g1_i176.p3	DlonOR_170	OR	11.3062	10.9622
TRINITY_DN371_c0_g1_i178.p6	DlonOR_103	OR	11.1888	4.3294
TRINITY_DN16_c0_g1_i140.p4	DlonOR_181_LK-2	OR	10.863	3.4974
TRINITY_DN7284_c0_g1_i4.p1	DlonOR_37_LK-3	OR	10.7864	2.879
TRINITY_DN31_c0_g1_i104.p7	DlonOR_15	OR	10.676	3.0432
TRINITY_DN120_c0_g1_i7.p1	DlonOR_187_LK-7	OR	10.68*	0.3036
TRINITY_DN553_c0_g1_i75.p1	DlonOR_29_LK-4	OR	10.464	5.573
TRINITY_DN195_c0_g1_i18.p1	DlonOR_23_LK-1	OR	10.3988	3.53
TRINITY_DN196_c0_g1_i1.p1	DlonOR_141NTE	OR	10.3558	14.3828
TRINITY_DN31_c0_g1_i157.p6	DlonOR_11	OR	10.1862	5.2258
TRINITY_DN67_c0_g1_i10.p2+TRINITY_DN67_c0_g1_i110.p1	DlonOR_93_LK-2	OR	10.1062	6.8016
TRINITY_DN116_c0_g1_i117.p1	DlonOR_19	OR	10.057	9.3598
TRINITY_DN1259_c0_g1_i119.p1	DlonOR_191_LK-2	OR	9.8636	0.944
TRINITY_DN1156_c0_g1_i2.p4	DlonOR_87_LK	OR	9.8482	28.2956
TRINITY_DN2246_c0_g1_i26.p1+TRINITY_DN2246_c0_g1_i9.p1	DlonOR_102_LK-2	OR	9.466	4.1656
TRINITY_DN31_c0_g1_i104.p16	DlonOR_13S	OR	9.2784	2.626
TRINITY_DN650_c0_g1_i94.p1	DlonOR_140	OR	9.1708	7.735
TRINITY_DN31_c0_g1_i104.p13	DlonOR_13S_LK-1	OR	9.1412	3.6966
TRINITY_DN782_c0_g1_i11.p4	DlonOR_UNCH-3	OR	9.1028	6.3666
TRINITY_DN510_c0_g2_i1.p2	DlonOR_36_LK-3	OR	9.0542	2.387
TRINITY_DN195_c0_g1_i59.p1	DlonOR_23_LK-2	OR	8.849	2.6416
TRINITY_DN736_c0_g1_i137.p5+TRINITY_DN736_c0_g1_i130.p6	DlonOR_UNCH-33	OR	8.7034	1.791
TRINITY_DN70_c0_g1_i28.p4+TRINITY_DN70_c0_g1_i74.p6	DlonOR_166CTE_LK-2	OR	8.4062	3.2204
TRINITY_DN1179_c0_g1_i13.p1	DlonOR_36_LK-7	OR	8.324	1.9008
TRINITY_DN1156_c0_g1_i2.p3	DlonOR_87	OR	8.3126	3.1484
TRINITY_DN397_c0_g1_i145.p5	DlonOR_30P_N	OR	8.289	5.307
TRINITY_DN411_c0_g1_i199.p1+TRINITY_DN411_c0_g1_i198.p3	DlonOR_UNCH-5	OR	8.1974	0.5546
TRINITY_DN195_c0_g1_i28.p4	DlonOR_25	OR	7.9238	2.7494
TRINITY_DN40_c3_g1_i14.p1	DlonOR_147	OR	7.9184	51.1582
TRINITY_DN54_c0_g1_i138.p5	DlonOR_71	OR	7.5112	3.4378
TRINITY_DN639_c0_g1_i20.p2+TRINITY_DN639_c0_g1_i32.p3	DlonOR_183	OR	7.3928	3.0802
TRINITY_DN2624_c0_g1_i8.p1	DlonOR_37_LK-1	OR	7.3424	1.6346
TRINITY_DN70_c0_g1_i198.p1	DlonOR_28_LK-1	OR	7.0638	3.3936
TRINITY_DN67_c0_g1_i10.p7+TRINITY_DN67_c0_g1_i10.p5	DlonOR_94_LK-1	OR	7.0556	2.072
TRINITY_DN1908_c0_g1_i31.p3	DlonOR_UNCH-14	OR	6.9736	2.0632
TRINITY_DN1773_c0_g1_i135.p2	DlonOR_UNCH-26	OR	6.886	2.117
TRINITY_DN1839_c0_g1_i30.p1	DlonOR_UNCH-24	OR	6.8158	2.3094
TRINITY_DN1447_c0_g1_i19.p2	DlonOR_31_LK-2	OR	6.7336	4.6738
TRINITY_DN1369_c0_g1_i23.p1	DlonOR_37_LK-6	OR	6.4996	1.4118
TRINITY_DN31_c0_g1_i104.p5	DlonOR_14	OR	6.4182	1.5648
TRINITY_DN760_c1_g1_i2.p1	DlonOR_90_LK-1	OR	6.3804	1.2312
TRINITY_DN900_c0_g1_i104.p6+TRINITY_DN67_c0_g1_i87.p2	DlonOR_93_LK-3	OR	6.3218	1.9774
TRINITY_DN335_c3_g1_i2.p2	DlonOR_186	OR	6.126	2.5108
TRINITY_DN682_c1_g1_i33.p1	DlonOR_183_LK	OR	5.8734	1.6348
TRINITY_DN196_c0_g1_i170.p2	DlonOR_142_LK-3	OR	5.7196	4.5562
TRINITY_DN5855_c0_g1_i1.p2	DlonOR_32	OR	5.6498	2.9578
TRINITY_DN397_c0_g1_i116.p7	DlonOR_31	OR	5.6452	3.0742
TRINITY_DN1087_c0_g1_i37.p1	DlonOR_198_LK-1	OR	5.6014	2.7332
TRINITY_DN572_c2_g1_i106.p2	DlonOR_155_LK-1	OR	5.5966	1.604
TRINITY_DN16_c2_g1_i10.p1	DlonOR_197_LK	OR	5.5374	4.0096
TRINITY_DN179_c0_g1_i4.p1	DlonOR_UNCH-23	OR	5.167	2.1164
TRINITY_DN70_c0_g1_i74.p3	DlonOR_166CTE	OR	5.0464	2.7998
TRINITY_DN45_c0_g1_i1.p1	DlonOR_82	OR	4.3474	7.087
TRINITY_DN39_c1_g1_i1.p1+TRINITY_DN20870_c0_g1_i1.p1	DlonOR_37_LK-5	OR	4.0324	1.3168
TRINITY_DN45_c0_g1_i119.p4+TRINITY_DN45_c0_g1_i44.p7	DlonOR_80	OR	3.9814	49.4352
TRINITY_DN45_c1_g1_i106.p1	DlonOR_UNCH-11	OR	3.9156	1.945
TRINITY_DN287_c1_g2_i1.p1	DlonOR_31_LK-1	OR	3.6912	1.5232
TRINITY_DN571_c0_g1_i47.p2	DlonOR_196_LK-2	OR	3.4908	1.3478
TRINITY_DN2362_c0_g1_i149.p2	DlonOR_36_LK-2	OR	3.4804	1.7484
TRINITY_DN807_c0_g1_i10.p1	DlonOR_UNCH-39	OR	3.254	6.7778
TRINITY_DN760_c1_g2_i12.p1	DlonOR_90_LK-3	OR	2.9106	0.9516
TRINITY_DN650_c0_g1_i13.p1	DlonOR_140_LK-1	OR	2.8926	3.7402
TRINITY_DN603_c0_g2_i8.p1	DlonOR_UNCH-37	OR	2.2896	0.1504
TRINITY_DN1188_c0_g1_i6.p1	DlonOR_111	OR	2.1414	2.6388
TRINITY_DN1773_c0_g1_i53.p1	DlonOR_UNCH-27	OR	1.6928	0.3932
TRINITY_DN2017_c0_g1_i5.p1	DlonOR_100	OR	1.569	2.1854
TRINITY_DN650_c0_g1_i87.p1	DlonOR_140_LK-2	OR	1.1964	6.3956
TRINITY_DN1542_c0_g1_i9.p1	DlonOR_154_LK-2	OR	1.0994	1.3554
TRINITY_DN3803_c0_g1_i17.p1	DlonOR_UNCH-42	OR	1.0576	0.4034
TRINITY_DN20845_c0_g1_i1.p1 + TRINITY_DN20845_c0_g1_i7.p2	DlonOR_106	OR	0.6058	0.2052
TRINITY_DN179_c0_g1_i23.p1	DlonOR_UNCH-22	OR	0	0
TRINITY_DN807_c0_g1_i4.p1	DlonOR_UNCH-40	OR	0	0	27.0281
TRINITY_DN1203_c0_g1_i173.p2	DlonPPK_28	PPK	7.3436	3.8202
TRINITY_DN259_c0_g1_i14.p1	DlonPPK_UNCH-4	PPK	7.0102	4.8366
TRINITY_DN3752_c0_g1_i1.p1+TRINITY_DN3752_c0_g1_i11.p1	DlonPPK_UNCH-6	PPK	2.964	0.4244
TRINITY_DN1196_c0_g1_i41.p2+TRINITY_DN1196_c0_g1_i34.p2	DlonPPK_23	PPK	2.3702	1.2518
TRINITY_DN1854_c0_g1_i99.p2	DlonPPK_UNCH-3	PPK	2.2954	2.0494
TRINITY_DN1644_c0_g1_i5.p2	DlonPPK_UNCH-2	PPK	1.3688	1.3616
TRINITY_DN1644_c0_g1_i1.p2	DlonPPK_UNCH-1	PPK	1.1512	0.464
TRINITY_DN289_c0_g1_i10.p3	DlonPPK_UNCH-5	PPK	0.5718	2.004	2.58045
TRINITY_DN112_c1_g1_i16.p1+TRINITY_DN112_c1_g2_i5.p1	DlonSR-B1_UNCH-1	CD36/SNMP	1074.56	730.601
TRINITY_DN1796_c0_g1_i35.p1	DlonSNMP_1.1	CD36/SNMP	1067.54	1607.47
TRINITY_DN747_c1_g1_i2.p2+TRINITY_DN747_c1_g1_i6.p1	DlonSNMP_1.3	CD36/SNMP	443.227	344.873
TRINITY_DN1796_c0_g1_i40.p1+TRINITY_DN1796_c0_g2_i1.p2	DlonSNMP_1.2	CD36/SNMP	385.26	255.843
TRINITY_DN2049_c0_g1_i16.p2	DlonSR-B1_UNCH-3	CD36/SNMP	344.978	277.546
TRINITY_DN864_c2_g1_i1.p2	DlonSR-B1_UNCH-5	CD36/SNMP	194.234	96.173
TRINITY_DN309_c0_g1_i135.p2	DlonCRQ_UNCH-1	CD36/SNMP	117.358	98.7222
TRINITY_DN884_c0_g1_i187.p1	DlonCRQ_UNCH-2	CD36/SNMP	94.8744	90.569
TRINITY_DN535_c4_g1_i14.p4	DlonSNMP_2	CD36/SNMP	18.3854	19.3126
TRINITY_DN4427_c0_g1_i11.p1	DlonSR-B1_UNCH-4	CD36/SNMP	4.1124	0.9626
TRINITY_DN2049_c0_g1_i12.p1	DlonSR-B1_UNCH-2	CD36/SNMP	3.559	0.3082
TRINITY_DN870_c0_g1_i14.p1	DlonSNMP_2.2	CD36/SNMP	1.6848	1.1464	303.054
TRINITY_DN34642_c0_g1_i4.p1	DlonTPR_LK	TRP	279.86	0.0492
TRINITY_DN913_c1_g1_i1.p2	DlonTPR_m3	TRP	27.1064	21.4898
TRINITY_DN999_c0_g1_i13.p2+TRINITY_DN999_c0_g1_i70.p1	DlonTPR_UNCH-8	TRP	20.5562	13.463
TRINITY_DN200_c0_g1_i105.p1+TRINITY_DN200_c0_g1_i105.p2	DlonTPR_UNCH-2	TRP	19.3642	24.6772
TRINITY_DN999_c0_g1_i228.p1+TRINITY_DN999_c0_g1_i78.p1	DlonTPR_UNCH-9	TRP	14.3582	6.3882
TRINITY_DN691_c0_g2_i10.p1	DlonTPR_p	TRP	7.057	5.2674
TRINITY_DN803_c0_g1_i122.p1	DlonTPR_UNCH-5	TRP	5.3416	3.9018
TRINITY_DN875_c0_g1_i12.p1+TRINITY_DN875_c0_g1_i45.p1	DlonTPR_aA	TRP	4.2816	3.0952
TRINITY_DN6292_c1_g1_i15.p1	DlonTPR_UNCH-4	TRP	2.1274	1.124
TRINITY_DN2944_c0_g1_i21.p1	DlonTPR_UNCH-3	TRP	1.2616	1.509
TRINITY_DN3565_c0_g1_i26.p1+TRINITY_DN3565_c0_g1_i21.p1	DlonTPR_5_LK	TRP	0.9888	0.5682
TRINITY_DN803_c0_g1_i62.p1	DlonTPR_UNCH-6	TRP	0.8516	0.8912
TRINITY_DN9232_c0_g1_i3.p1+TRINITY_DN9232_c0_g1_i6.p1	DlonTPR_UNCH-7	TRP	0.5526	0.0356
TRINITY_DN4515_c0_g1_i29.p1+TRINITY_DN4515_c0_g1_i27.p1	DlonTPR_v1.1	TRP	0.4656	0.8628
TRINITY_DN803_c0_g1_i99.p1	DlonTPR_UNCH-1	TRP	0	0	15.5833
