# Supplementary material for: Identification of candidate genes associated with host-seeking behavior in the parasitoid wasp Diachasmimorpha longicaudata
Source: BMC Genomics. 2024 Feb 6;25:147. doi: 10.1186/s12864-024-10034-6 (PMC10848486; doi:10.1186/s12864-024-10034-6)
Supplement: Supplementary file 3 — Supplementary Material 3 [file 12864_2024_10034_MOESM3_ESM.txt]

Additional File 3: Supplementary Data File S1. Identified, manually curated and annotated sequences for all sensory-related gene families of Diachasmimorpha longicaudata.


Ammonium transporter proteins (AMTs) - 2 sequences identified


>TRINITY_DN1173_c0_g1_i101.p1
MEISKANVTNKSDEFISSSFAITMEDSSWIVSSSFIIFTMQTGFGMLESGCVSLKNEVNI
MMKNVVDISLGGLTYWAFGYGMSFGVDAPTNWFIGTSGYLLDPVMSDELMGQMCAAFLFQ
LSFATTATTIVSGAMAERCNFKAYCIFSFLNTVVYCVPAGWVWGDHGFLNRWGAVDIAGS
GPVHLVGGVSALAGAMMLGPRLGRYDHGYGALPLGNPVNAIMGLFVLWWGWLAFNSGSSY
GVAEDKWKYAARGAVSTMMGSMGGGLVGLGFSLADPKGIDVLSQINGILGSLVAITGGCF
LYRTWEALFVGMIGGFLTCVTMPLVDRLKIDDPVGAFATHGISGAWGVISIGFFADNPHP
LPTTQGRRGLFKGGGWYLLGIQCVTVICLSAWSFSTSWILLWFVNLMIPVRMPLHEELLG
ADLVEHQVKHTQVGVSRALSALRPFTGHSMLQGLPSVGLNPGHDSYLEKYVKIKRLNKLL
TSMRIKVKKQKIPVDLRGVQAPVKNIAVLTPLDRHD

>TRINITY_DN466_c0_g1_i25.p2
MDQSRYEWAGKRQIFRLIAVEVIVMVLMGLFVSYGPDASGNPPTVNENQRDQQETRKPND
VYPMYQDVHVMIWIGFGFLMTFPKRYGQSALGLTFLVGAILIQVAMICEGVVNVTKSGKA
PLSLMSLLNADVAVAAPLISMGAVLGKTTYMQLIFMGIIELVVFSFNKYIGEEYFMAADA
GGSMFVHVFGAYFGLAVSFAFGMKNRPKEHHLEGSSYQSDIFAMIGTIFLWLFWPSFNAA
TLQGNDQQRAIINTLLAIAASCVASFAVSALVSEESKFNMVHVQNSTLAGGVAIGTASNM
MCEPIGALAIGSMAGVISVLGYKYLTPMIQQRLRVHDTCGVHNLHGMPGVLAGVFGALMA
GLATEERYKESFYQVFPARAPSAGEESAELRVYSGILAGHDRTAGEQAAYQLLALIITLV
NALVSGVITGMILRTDICGSVPEASKFDDALHFELEDDAEQDLPMKIPEGNSTRIVEQIS
MSHI


Chemosensory proteins (CSPs) - 9 sequences identified


>TRINITY_DN1120_c0_g1_i12.p5
MRVAVILCLIVGSVLAQKSGKYDHVDVDAILKNNRVLTQYIKCMLGEASCTAEGRELKKV
LPDALRTNCAKCDEKEKSTAEKVINHLKNNRPNEWKRLIAKYDPHGEYEKRFATSAKH

>TRINITY_DN219_c1_g1_i100.p19
MSRGAVIIVLVFLSAVIAEEKYGDKYDHIDVDGILENDRQRETYYQCFAGTGPCKTAAAR
FFRDTLPEAIVTRCKKCTERQTINFDKISEWYTKNEPEKYQIIVAKAVRDIMARSA

>TRINITY_DN219_c1_g1_i327.p5
MEAKPSTQILVFFLFTVVILARDIDCYTWPRRNTYMTRWDKVNLDEILQNKRLLHHYFRC
LMGVGPCPPDGQELKRVLPEALETACAKCSKSQKEGAIYVIKYLREYMPKKLEMLANRYD
PDGKYRRRYYHSTSVDNNTT

>TRINITY_DN63295_c0_g1_i1.p1
MKVSIICLVLMAAIVLVAARPDESYTSKFDNINVDEILHSDRLLNNYFKCLMDE
GRCTAEGNELKRVLPDALATDCKKCTDKQREVIKKVIKFLVENKPELWDSLANKYDPDKK
YRVKFEEEAKKLGINV

>TRINITY_DN368_c3_g1_i3.p2
MKVAIVLLAVVAVTLGKPQGYTTKYDNVDLDQILRNDRLLNNYVKCLLDEGNCTSDGKEL
KASLPDALATGCNKCSEKQRVGSEKVIRYLVNERPKVWQKLAAKYDPHDEYRVKFQGEAN
ARGIKV

>TRINITY_DN5769_c0_g1_i2.p1
MFTKVLLISLIMCAAVMGQGPEQRSRVSDEQVNIALSDPRYLKRQIKCALSEAPCDPVGR
RLKSLAPLVLRGSCPQCSREETHQIKRVLSRIQRQFPKEWAKVIKHYAGV

>TRINITY_DN596_c0_g1_i16.p12
MKMQTILVFVATLFVVIGAHDLGVETFLKDKTFVNKEIDCMLNKAPCDIIGQMIKDILPD
ALNNDCGHCSSIQAKIMRRLMDFMETSHPELNRQIRELYPPNQG

>TRINITY_DN92_c0_g1_i1.p12
MKIAMFVLLSCLVAVISARPESYTTKWDNIDINQILNNDRILNNYVNCLLEKGNCTPDGR
ELKSVLPDALETECTKCSQKQKDGSKRIIKFLVRNKPDLWEKLMEKYDADKKYRGKYEDQ
AKAEGIEIRG

>TRINITY_DN92_c0_g1_i12.p22
MRPLVFLLLIAVAVAEEKLMYTTKYDKLDIDSIIKNDRLVKNYIGCLMDEKPCTPEGNEL
KRNLPDALETGCASCSKAQKTMAEKFYHHVIDNRIDDWMRLENKYDPRGNYRKNYLGLDI
ETTTVAL


Gustatory receptors (GRs) - 25 sequences identified


>TRINITY_DN221_c0_g1_i108.p2
MMFQSNTSPRTIELNHQNNKSSRSRDQRIWPFVNNVSDKNEKRSDIIGPAEQLARPRPVK
GPFVGPHEVNSWQDKDIDDQESFHRAISPILAVAQIFALLPLFNIRNPSPAKLLFKLISI
RTFYSAAIIIMLCFMTYTAFVHMITTLRADTFVQDGGVATATGGIMFYGNSLVGTILFFW
LAPKWISLQQEWRMMERFFNSCKYPRLRLRWKFTLITAMIMIPAALEHILSIVKAIPDSS
EFPYRNATWREYVAIYTDRSHAFTFTTVKYSPGLGIFYFLISKIATFTWNFTDLFIILVS
TGLAERYKHLNEVVLEGGKSNCSNLDWLRLREQYATLSSLVKHADNTISPIILLSFTNNL
YFICLQLLNGLSPKGSSLIMTLYFFASFAFLIGRTVSVTLLTARINDQSKLALPAIYSCP
PSCFTSETQRLQLQLTTDEVVMTGLKFFSITRNFMLAVGGAILTYEVVLLQFNVAMGK

>TRINITY_DN221_c0_g1_i111.p3
MTLWCFRVFPVEYDVGRWTSLKSDPPITEMTTATVNPTHFVQNSDSLHTAIKPIINLAQC
FAVFPVNGVNTPDSSHLKFTWRSLKILYSMIVLVLSVIMTGASIHRILSSTFTSPKMTTL
VFFGASCVTNVLFLRLAMRWPGIAAKWEKIERELATRHRRTSKYNLVARYKIITVTVMAI
ALIEHALSLVSGYLSASECAQLQGDPDVLGVYFKTQFPQVFNKTVYSIWKGLMVQGINVL
TTFSWNFLDLFLILMSTALTYHFGLLNARLNSIKDKTMPEWWWSEARTDYNRLASLTRQV
DSDISGLILLSFGINLYFICMQLMYSFNRVPNVIRTIYFGFSFGAVIARTAAVSLSAASV
HDESLLPAPVLYSVSSSSYSTEVVRFLSQVTTDTIGLTGMKFFSITRSLVLTVAGTIITY
ELVLVQFNAVQQVNPSNLTNACELK

>TRINITY_DN144_c2_g1_i13.p2
MNSASARVNIFTFRVSQKVLFLMGLAPYTAIIETPLSNVSALVIKFSYSRRGCIYNITLA
TLITITVITLVPEILKFSHPNYGPLVKIIDTILTGLGSIVVVITILMCCHHQQNIVSVGN
QLGDFHQKFKVKLSQKVTSELMTWDYSIIVLIFFVFCVGLVTANLLLYQSYILLSFLPMA
IISASFIIQYSLAVKTLKGMIRSVNESISEMNNCLIVFREESFVPENTANPRSITRNLTA
VRRARAVICKIADQIIDIYGIPSLLIIFYACCCCVSAMYFLITNFMIQERLFLNAASLNG
IMWVLLIIFPISLLSEMVKRFNAEVLMSSQLINVINILHCFSPDNFDAFSFRCGEQLSSF
MIFERLVA

>TRINITY_DN91300_c0_g1_i1.p1_partial
NILELIYVGTSTAIVILIWIVYILFRSKLTGFGNRVVGTDAITRRFGDNYQLESVKTRWI
VVGIIYLIIFNFFLFSDIFFRNQVTSQVLPSIIVLLFVTQYTLIVQIMRRRVRALNKMIL
RNDRNPGNDEIFRTFESWREAQDQIYEAGVVIADFYSFPILFVMGLAVYGVVYNSYYLLK
HWNRDDYQVRTYFRLLDDAVWIAHFLIPIVLLVVEIDDLLHEVFQTLEIILGHITRDL

>TRINITY_DN1760_c0_g1_i3.p3
MYSKKSLLIFKFTHMISFILGLAPYSVEILPRLSKKSGVSFRIIYSRLGCAYNILLALIF
VGITVIVRPYLIDYQYPNDSVLTMIVATVTTLGNIFSIILIVYYTHYQQHSVDIAKQLSK
FDEIFTSEFGNTFDNEKTNRFTNIDTWLTIFLISFLWCGAITTSTYIQQSRTSIANIFSV
LIMTSVVMQYGSVVDSLRRRLKNLNELLPSIFKCPISNIESVHLVRIAANNRLVNHNFTM
FKKLRNKLYKISCLVADFYSFPTLLTVVHSFCASITTFYFFIISIVQEKGMTVNAFYLNV
IFWFFLCIYPTIRLSRSVRIFNKEVCLIYKIYCVSNIEIILYSLYRICSMYSTEYILYIF
YIFYRIYSVYILCILQNIFYILPPQKL

>TRINITY_DN2554_c0_g1_i54.p1
MINHRGHRVLFGLSVQKMIYLFFKVIGLLPFTVKLQSEHSKKMEISFLGLVYNGILIIVT
LVLSVPAVGSFYNATFDYNAGLARLVGMTRAIAGTIVALIIWLVVCLKQEKAVEIANRIF
TVDKMLVTLKHICPQKFGHFKVTAIISVNFFIFVIIFWLDFWLFETLIKSIFMITIVPNM
IFSWFLIQYSLILISIEIKFKTVNRGIMRLSGSNYNLIEINSSGAMKDLHDMITVHGILC
DICADLTDFYSFPALLLITVSCGGILTTSYYFIAPLLANDILIWRSIDRLAYFAMEAFPI
VMLSINVTRINHEMKFTTVIVHKLLSQFLPDRQFKYELETFSLRLLHQRFEFTCCGIFSL
DCTLLHSIANMTATYLVIIIQFDGYKKTSEGHVTFNCSSPCTILDKICALRNCSSSQYTQ
SIGYE

>TRINITY_DN2554_c0_g1_i57.p1
MHPPQRLTSLFTLILYIFFKILGLAPFTVHINAIKKSPIISFSRLGTFYNIILIVIVILL
SPSSMVAIDRIEYEGKTSTTRGIALAKAVIGLAVLVIVWLYIIFNQKSTARIAYIWQQMD
ETMRTLAHMKYRSLSRIQVPVYFALNVFIWINIIWTDLMEFEKWFKATFVAIIIPSFVFT
WLMLEYTFILILLRDRFRALNEKLNRISSVAFVVPYYCDSAEWSLDGIISKDLLIIKMSH
EILYELVCNISNLYSFPILLVISVLSGMVIYSSYYFFMMLMLTDNVKLLIIFNSVCYISM
EMFPIIALSFGVTKIINELKLFSLELLHRNISFTGGNIFSLDGTLLHSILNTTATYLVIL
YQFAQSDKTISSTNCRITNKTSSKSFYNLSDSLADITHVNDEL

>TRINITY_DN3169_c0_g1_i2.p1
MKSMQRQSAWVEQGVIDKYVFSDSCTIRLVIIIFKLLGLAPISVSNSRSLRANTRNST
QGLTFKSCVSAVVYIYIMMIIILAASVLTVPLINAETPDSDADLLDTFEAAKGVLGVIVL
LLVWLIVSFRYKTTVKILNKIVEMDNEMLMLHDLYYLESSKREILIMYLANIIIWVAIFV
LEIVSIPGSWRTWIPLLLPSFVMNWFIMQYILILVMIENRFVSVNRAFIMISNSRIETFF
HADVRPVDVSERMIVNNFITLRRAHSMLADICRDVADYYSLPILPTVAFFCGASIYYSYY
IIVPLVAKARQQSVLEIINMSCWLLMQILPIVVLSVCVTRVLNQMGLTGGSVYKVLARSI
LDYIAKDELKKFSFELLHKNIQFTAYDIFSLDCTLIQSIFGMLATYLIILVQFQLTHTSK
EYYSRYATSAPDTSTQ

>TRINITY_DN3169_c0_g1_i25.p1
MNHSHYHTHKLPEMIAIEPHLLGPEQPLADTYLVKHSHSIRFLIMIYKFFGLAPISIKNL
TSHRSKRRLQPHNLMFKRCVLGIVYTYTLIIIVTGAAVVTVPLLNKGPQSDADLLNSATT
IKGVFGISVMFVIWTIVAVQYNMALKILNRIVEMDKEMLILQDVSSDTSKIQIVVLFTGN
CTVWISIFVLEISVVDDWYKVWTPLLLPSMIMNWYVMQYIFMLVMIESRVGSVNRGFLMI
AKRRLATLVYSNARPADLNERKMVNNFLILRRGHAILAGICRDVSTYYSFPILPTIAFLC
CATIYDSYYLVMPLVVPSNDTSILEIANMICWLLMEMLPVVVLAVYVTRVLNQ
EMEKTGSIVYNVLSQSALTYVAKNELAEFSVELLHRKVRFTAYGIFSLDGTLIR
SIFGMLATYLIILMQFQINHRPDNDAKQATTSPNSSTC

>TRINITY_DN3169_c0_g1_i2.p3
MFSTDTAQVIRAAFQNNSCQLCPTLSRSPIGQSEPNPSCNMYLFTRAFLSPVLSTFSYLF
FKALGLIPGRLRNFKNAPPSFEYSLAGVIHICLVTVTFAVLSVFSINALYSTDYPNKSST
TEVIELSKASLGSIILLILWVWICIHQREAVKASNDFFEIDTLMIPYRHLHSPKTLGPRF
VLFWVLNTVNWVNMIWSDYVVFDEVSVLSLIAAVGPNFIFNWLLLMYTFSITSLMMQFRA
VNDAIVSLSRISVSSISTSSKVSNDVLVMKNFFALKYVHMRLHEVVRVVDRFYSFPILLI
IGQLAVSIVYTSYYLVLPMFVPSLEQRGLLLFNSACYLSMEVVPITLMTIAIGQFEQEVR
NERINS

>TRINITY_DN455_c0_g1_i16.p4
MENDKNKLSLDVLIVFFKLIGVFPFGYNRKKKIRTSNRDHSSCSSITSVTYNLVLIAVVC
TLYIRKAIINPSSYLEKLVADPLTDVEVNLGSVVLVILWSCFLLNCHNVVEVFDNFLEII
RLLENHESYWVRRREKKVVLTITVHVVLWIIIAWFAYDAWDPSDWASSGWYLLYMFSKFV
MTSCILQYTLLCYVIRNMAGCLNTILLNFYQVTPHYRNPKILQFKNIRFMYCSVWDFTRA
VNHVYGVPILIIITYLCYGVIYTLSMLTLSIKSGAILAALHVHRQFYTLHFTIGVAVCIL
IWSTTSAIREVLEVRIID

>TRINITY_DN455_c0_g1_i22.p1
MTYEMRKATANLIIFRVVQIISLLLGLAPCEINITISSSEDIEYITNFSYSKLGCAYNIL
LIIIFFVLSVAALPNISRDYDLPYSDFVRIIDVTMSAIGNTFVGIVVLIYCINQKEIVNI
ANELSEIRSKVSPRLPKKSRMYYYITVVSSFVFIWTVICLIHFIRFKLFLFISFILSAVI
LSGFLMQYSLIIKLLKDTLEDLNRSFSAMTRVPENLQNISVVPPHVPKTRMIIQHVITIR
ETRHSLYKIACQVSRFYSFPVLLAIFNCSGNCVNIVYFTIINFIHKPKNSHPLTTTAYVL
DGIFLMAVYAYPVVLLTNTVKRFTEEMNKTADIAYDVKQANASNERLISQINDFALELIH
KKVSFTAFGFFSLDCTLLHSIFSMTVTYLMILMQFKPPTDATD

>TRINITY_DN1504_c0_g1_i14.p1
MAFSKMASEHNYSKIAFVMYQLIHITSTLLGLAPCSVKISTPSAPEVGFTCLFSHSRVKC
FYNILLIGLYIAIMVRSVPALNNVQYPNNSSVGRMIGLALGIMGNAIPTVIIIYYLIFQR
DIIRIGNQMNQFDKTYGAKLIAKSDRGIGNLKIYAIVVIIFVIWIGVLITEYMLPQGMIY
IVTSSLNEGFVSWLLVQYSLVIHVLENRIRGLNKALLDSAVHVTVFTEGPLVRRSVASDS
LIIQNLIMIKKARNYVLKLSRQISKFYTFPVLLIICYCCCSCIDTGYFYIMTLMLPEKKG
DNNVLIDAIFCVLMNFYPIIILSTSVNSFQAETEHTADIVYDMMETCAAHKDVELSLNNF
AVELLHKKVSFNACGLFSLDCTLLHSILAMIATYLLILVQFKPLG

>TRINITY_DN784_c3_g1_i3.p1
MKSKELHFKIYLIVFKINYIISTLLGLAPCSIKIVNRSAHRIGLTFEFSYSRVGCAYNII
LIVMCIMIISIGVPFLKDMPYPNDSKILKTITITLAATGNIGAIVIIAIHAIMQRHIIRI
GDQLRDFDSKHGDELIGRSDDALRHFQRMIPIIFLFFIWIGLVIMTGLVEEEYYFINSIV
WAACFSWLLTQYSLVIIVLRGRFEGLNNALLAIGKYPIGFTENSLFQGSFTNDRLIIKNL
TVMKQARKKIYKITHEVAKFYSFPVLLVISYCSCCSVNSMYYCILTLLTPEVTSFTNIIM
IDAIFWTLLTLYPIVVLSASVNGFHEEIEKTADIVYDIMETYTPNKEIESELNNFSIELL
HRRVGFNACGIFSLDCTLLHSIFGMIITYLLILLQFKPAETDSKN

>TRINITY_DN455_c0_g1_i4.p2
MKSAACNQKISFVLFEIIHTISFLLGLAPCSVKLSPQSAPIIGFTCSFSYSRVKSGYNIL
IIILFIAIMIVGIPQLNDRRYPNDSLTVKAITLTLAVMGNTIVVLIIILYSIRQRDIIRI
GNELHEFDKKYCDRLVGRSANPLEKFRPFITAIFMLFIWIGVLIIEIIRQNDEKYIITSG
LNKAFVSWLLIQYSLLIKALQIRFEGLNNAALAPSTYSIAVTEESLLRRRISNDSVIVQN
LIMIKRARNQIYKISRRVSGFHSFPALLVIFYCCCCSVDTIYFYIMKLIHSETDRMIEAF
FWTLLTLYPIIILSTSINTFQVEANRTAIIIYEIMHRCERSKDIEFELNNFAFELLHRKV
SFSACGLFSLDCTLLQSISGMIVTYLLILLQFQPLESQ

>TRINITY_DN50422_c0_g1_i1.p1_partial
MQIRRVGFLGGTINKTKSTKPTVIYRGPESPLYTAVCPFVYVFRIFGLAPYEFADDILVP
SCFNAIFSFMGMVLYCWIIYGVLASFYHVDRGSPVLGHTETVKTTFNFCVALMDIVVALY
YRSEFTKIWNSIQDHDDRIRELGYKKNERKTTIFVWTSLVLSFVTCISINRLGMRAFIQS
WWDNISYLLPYIGTSVSVVKFSGILLLLGDRFYQLNEIAKENIPVKPRWMNIVPVVNARN
VEHLHDNLMVLGEKLESMYSWSLMAWVINLSFHLVFNLYFIIDWILKPEVIWAPVFCLLS
WTVAFAGQLILLHYACDYASQEASMMAYIMLSWKRWLCTRNG

>TRINITY_DN6570_c1_g2_i2.p1
MHNKTVFITPNELHLHSKLNRTSIIHFPQPIISLKMLTSKIYAKMRLIMFHIAEVISFVF
GLAPCRINIVPQLPKKMDYFFTLSNSQMRCAYHILLIILFSGIIIFAVPHMTEVPYPNNS
KTVMVIVIALSISGNLFAIMIIIFYLILQKHIINIGNRLSEFDKKYGRKLFEMGSSRIGD
FQKFITIILMIFVWIGLVMTSLPVPPLLFIITSALCSAFLSWFLIQYSLIINILRDRFAG
LNNAFIVVSKCPIAFEDNCIFSGCTMNDRLVVENIIMIRRARNMLYKITHQVTDFFSLPV
LFVVSHCCCCCVDSIYFLIMTLVPFKFNGFGMISINSIFWILTCAYPITVLSASVNTFHA
ETERTADIIYGIVEIFAGNKYIQSELNNFAIELLHTRVEFTAGGVFSLDCSLLHSISGMI
VTYLLILLQFKPTES

>TRINITY_DN784_c3_g1_i2.p2_partial
MLQTFSIISFLMGLAPCDIDIDVNCLKSVTFIVTYSYSLFACAYSISLVIFF
VGVNVAVVPDLYEISYPNNSTISMMIIVVLSVQTNIIVVIIIIFYLFFQRHIMAFGNRLS
EFDRKFGDALCGVCDNKLGNFIKLMTITLMVLLWIGLLVTSIMAGDMLFFITSGFGIIFC
SWFLIQFSFVNFILRDRLKGLNDTIRKWSLSEGNLFYIGCSLDNQLSVDTFIRFTRAWAT
IYNRSCQVSQFYSFPVLLVIFHCCCCTVSSCYYFLMTLMESEDSSPLILSVNSSFWTLVQ
LCPIVILSTSVNMLCTE

>TRINITY_DN642_c0_g1_i117.p3_Gr
MAVKMLKFISLLYGLAPCELITQSTCTKVELSFPRKRSAYHIILVILLISVNSVYIVNEC
RLSPVIEWKSDKLIKVCVVIVSNFLGAATVMIVYSNRKNLIEIVNLWNEITLKKYHLRML
IIAISNSNPSFIDSVYHRNGKIGILLRMLFGVLLQAGFVFSTVITGPITHVIIYIVSDII
CSFVLIQYFTILNYLNDELIYWNENLIILGNALINYPSNDLYILRGVDVILEARRIFVRM
IVLIELFASPVILTAVSWCFIFMMNNTQKFLILYIRQGKSDVSTINVAGSAFGFLLNTYS
MLALCLMVEWITSEVNRTKKVLSDILSRHLLKERQRPSLRNYALGMLHENVTFRAFGLFS
LDSSLFMSIGNAVFMYQIVIQEFQNN

>TRINITY_DN789_c0_g1_i115.p1
MDWNRMDYMVMTLTTILRIFSSMLCFLMNMLMWIFYHKDFIDAMDFLASQDFILHQLGCR
PDYSTCRKMVGLYVYGTLTVAALLTIYDCCTAMLTWASESPLAMAEWLFFNIPYVVQMIT
ATIFGSLVIILGLHFRALNAKLMAIRDRSHSSPPKVVELSNNCAEGIRLIAKVHYNLCKI
AKFINWIFNGFFVVVVATAFVILSSSLYFIFNEVVRPEDTNYLSIGNYICWQITTAVPII
ATVIICNWTSNEAEHTGKLIHEIHVENTDSKLYLIIRSLSLQLHHQKMEFSGAGLFPINS
SLLQTMIGTMTTSFVILIQFQPTLG

>TRINITY_DN815_c0_g1_i1.p1
MHVSWDVIKQAFPKPRLMTSANEGDTAKHKVTMNKQVKSDLYQGLFPIYHLSKGFGLLPV
RFTIQASGRYNSKIHVLEIIYGVCLLLLFICAEIWGLWRDLRDGWVHSTRLKHQTALNVT
IGDVVAVALLAAVGVLGAPFRWKYIQEIMGRLVDADERIGFINAKKTRRFAIIITGGALV
YLITISSLDVYVWDMQTKLKRKMPDKGPINYSPIYFLYMQALMIEIQYTITTYNLNERFL
RLNKNLETLLKTGRNLSEKDVNFSSECKDQNEFLTYPRAGIEARPARVFRTPKVSDWMAG
DGETRETTDTISQLINVHSSICDTNVLLNKAFGLPILVVTITCLLHLIITPYFLMMEANS
DKEALFIAVQFAWCAFHVFRMLIVVQPCYATTTESKRTAVLVSQLLTYHWEPYVRKQLEL
FSLQLLHRPLDFTACGLFSLDRALITSMAGAVTTYLVILIQFQKADDTKDANNMLKNATL
LLQNVSSLHNSTGVKTP

>TRINITY_DN826_c0_g1_i37.p3
MPEPSAVIENSSARLLTKTGLNFFKILGLLPIAVKMENGNFEARAPWIGYVYNIFLIILI
FILDFFSIPYTFEAQYINDSVLTTRLKLTKAILGTIVLFIIWLIMCIRLKLMADIANKFI
NYDNEMINYDHIYQMKTSNSHSIILFVLNTVIWIGVIITDFLISEYFAMNVLFWVSMTIP
SIIVNWLLIQYTMVLCQLTRRFENINRMIVQLNPFTESIESVYYEAFAARIPLSRSIIGT
LLAIKRLHANYYEVTNDIANFYAIPLLFGVTFFCGTIIYSAYYLIIPLITVSWEYKILLN
TANSVLMLAMQLSPIAMMAFSVNRLSHEMNMTADAVHKLLARSAPSREVKSELKKFSREL
LHKNVEFTAHGIFPLDCTLVHSIFSIAVTYLIILVQFQKTSAIE

>TRINITY_DN826_c0_g1_i147.p7
MINIWPCKHVSKRLTAILVLLFFKILGLLPFSIDFSPDNPKQFSFSFFGIVYNLILIIVT
SILSFPVIQVLYKTLYDYNTGLSMMIGVARATIEIIVLIVIWSFACLRQQTAAKIANQIF
TVDKMLRTLKHICPPKFGCFKVGVIISMNTFIIISVISLDYCLFESFVKSTYMLTIIPNA
IFNWLLMQYSFVLMWIETKFRLINWRIMSLAKNNYQLIDSNRSGVQNLHDMVNFHQILYH
MSCDIVDFYSFPVLSVITVSSVAILVMSYYLIAPFLLHSRIIPILRIMNRVAYLAMQIFP
IIILTISVKRVSQEVCNRIS

>TRINITY_DN826_c0_g1_i37.p2
MMSNRSHKSAFGLLTATLLYLFLKITGLLPFSIKISSDQSKEITYSSIDIMYNGFWIVVT
LVLSFPGVAVFFDKDKFKYAASLSMSIGLSRAIALTTVTLVIWIFVCLRQKKAAEIAHRI
CTVDKMIMKFEYIDLPDLGTFKMGVIIWLNVLVSVIVTWLDVWLFGTFVKSAFMLTIVPN
IILNWFMIQYSLVVISMEIKFRAINQGITSLSSKNISLIEANRSEIMEDLHHMMTLQGIL
YDIGCDITDFYSFPTLLVIGVLCGALLTTSYYMVVPFLAQTREISILRMINSLAYLGIHG
FPLVILTTGVTSVSREMNLTAAAVHNLLEQSILDRRLKSELKLFSMKLLHQRLEFSCCGI
FSLDCTLLHSITSMIATYLVILIQFDTHDGRSQNDSSNNDSSLNNVISRTCDTKNCANSK
NP

>TRINITY_DN9791_c0_g1_i2.p1
MGSIVQKVERKWELFRASNYLSLMGPCFTLLKIHGLFPYKYNNKGIIVSSRPGWIYATVI
SMLCLIVIGVILYMMDISKTLAFDSVPGTLQGNCYMLLAEWIAMISYVLSSKRMRLLRDI
GNVTSSLSTTSFRQLSRIIHGKDIIGFLFLMAQATNLYSSRFDLTLSKIINMYATLVVFL
MDMLYADCVLVIGECFKNINDKLLVLKTNMERDEPHLLRRVFHEKRNPMILMEIRGIKSQ
HNDVSELVHSLNQTFSLQLVATVTLTFAEVTFSLYFYILQRLGKTGINLEKQIWYSYFST
SVTYYAWKLAAVVWACEVSKDQAVKTGIIVHEVLIDTVDKQVKEELQLFSLQVLHRDNTF
TARGLSLDATLLTSIVGGITTYLLILIQFMVSSKSCGSAMDPTSPPRP


Ionotropic receptors (IRs) - 44 sequences identified


>TRINITY_DN2653_c0_g1_i9.p1
MALILPVVLLYSCKFVTGFNDFPSLMTANATMVIVIEKTFYERKILIKETAMFTREAYEK
SIATFASALTKIARERMNISGLSIHVAQDIGANLARDYTILLSVATCPSTWELFTRAKRE
KLVHLAITDLDCPRLPKDEGISIPLIDPGDELPQIFYDMRISRGLDWKRAILLFDESFGQ
DSIGKVVQAFCNELPNSGLGLASSSLYFLKRGRSEISTKRIIKKILATLPPRRPIDDRII
VVAAYNVISFILEAARSLRMLGTSSQWLFVVPDMAKYNSGNVTYLIELLGEGENIAFLYN
DTNLHIRSDQSCRTGATCHARELVGALGIALEKSLSMEIELYDRVTEEEFEEAGLTKFVR
SRNIIKYIRDELYNDTKPGGRGSTCGRCIKWIAVSALTWGNRIGSGADIEPHTLLETGVW
TPDPGYQSNDYLFPHAVHGFRGKTLPVVTYHNPPWQFEITTTHEITGSTHSHWDGFVFDV
FQELSKSLNFTYKIVAVDAPPEIILAKSNPLKAAMSAAEKVPEKVTELVRSKSVFIAACA
YTVGLYRKDTTINFTLPMTIQTYGLLASRPRPLSRALLFASPYTNESWALLMTAIIMVGP
ILYLVHTFSPRTIDERVKNPHEPVYIGLSSPSRCTWYIYGALLQQGGMNLPKTDGARLIV
GTWWLVVMVVVATYSGSLVAFLTFPKMEVPIRNVDDVIERRGEITWSLPQDSFIEDFLTV
SNEEGLVDYRRLLRENEPHAQTHDTVSYEEHIHDVKGGKHVVIDWKSSLMISGRNDYIET
GRCAFSLGSDVLFLEEPISMVVPSDSPYLGLINVQLQRMHESGLMDKWIANRFPTRDSCS
DSLMGSFEAANHKVDLEDMQGIFFVLILGYIMGTMILGYEFFRHHRRVAKERKLIQPFVE


>TRINITY_DN169_c0_g1_i19.p1+TRINITY_DN169_c0_g1_i22.p1
MINLWVITAIALSFFSCCAESQSQIKLLVVVENSDVSVVKLLDDVIPAAEKAHESDKVSV
DVKSVQVDRHNVEGSFQQVCAALFDGITLVLDTTYTGWDKLQALAYNNSILYLRTGGSII
PYVQAIDDLLLKKNATDVALIFENTRDLNESLYYLIGNSIIRLVVIDDLSEVTVSRIRLM
RPSPSYYAIYSSTARMGSLFKMAMDGELVKRHGIWNLVFTDMKYKKFPYISGPDMLSTMV
GVLSMNPSVCCRLIGEHPCTCPQDFEVFPKFFEKLIFLLVSTITQIQKSGIDVEPIKGQC
TTTDESPTIDPEKNATLRTFYSTLTAKIESDSDVFEYSRDRYLIQMRAEINLETLEGGNL
EMLGNWTKKNGIMAAPGKDIQPAKRYFRVGTAEALPWTTKKRDPVTGEIMKDKDGKIIWE
GYCIDFIQKLSEKMNFDYDLVIPEDNSFGQKLPSGKWNGLVGDLSRGETDIAIGALTMTS
EREEVIDFVAPYFEQSGILIVMRKPVRETSLFKFMTVLRVEVWLSIVGALTLTAIMIWIL
DKYSPYSARNNKRIYPYPCREFTLKESFWFALTSFTPQGGGEAPKALSSRTLVAAYWLFV
VLMLATFTANLAAFLTVERMQAQVQSLEQLARQSRINYTVVANSTTHQYFQNMKNAEDKL
YNVWKEITLNSTSDQVEYRVWDYPIKEQYGHILQSINTVGPVKDSKEGFRKVIESEKAEF
AFIHDSSEIKYEVTRSCNLTEIGEVFSEQPYAVAVQQGSHLQEEISRKILDLQKDRYFET
LSATYWNASLKGTCSVADENEGITLESLGGVFIATLFGLALAMITLAGEVIYYRKRNAAE
GIKSKEANGEHVRSGEDRLSKGRLGFKPAPTIAFIGKSQTGPRSRISHISVYPKNFPFKE

>TRINITY_DN1947_c0_g1_i17.p2
MRRQFVNMRKLRVHFILTLMSVVLVDVQGQNDGQTSDGPTGPRAVNLFVINEETNDVANR
SVNNALKSIRDNHMGWLGETIIIQINGSDPRDALERICTAWDRAVRDGGRGVPDLVLDVT
RSGFGAETVNSFTSAVGVPTLSAQFGQYGDLRHWRDLNQDQKKYLIQVLPPADLVPEAIR
QLAITMNITNAAIMFDQNFVMDHKYKSLLLNVPTRHVIVRAKEFPAIDAQLSQLRDLDIV
NFFVLAKEEVLTAILDAAEAKNFTGRKYGWYSLSLEEFTPKCDCKNLSVLFFQPQSTSSS
QQQLGGLTSKGLLQPPLITAAFYYDVTRLAVQAMRDATVNNQWPMEPRHITCDEFNGNNT
PTRNFDFLEKLRNVTTDGKFEPTYASFHWGTQNGDHMANFTMKISLIVIDDGNAISTNAI
GEWPAGIDSPLQISPSKTEIVQNHTAVKSFRVVTVITPPFVMYDPETDEWSGYCIDLLDN
IRNILHFEYEIREVADGEFGSMTPDGTWNGMVGELKDKRADIALGTISVMAERENVVDFT
VPYYDLVGISILMRKQKAATSLFKFLTVLENDVWLCILASYFFTSFLMWLFDRWSPYSYQ
NNREKYKDDEEKREFSLKECLWFCMTSLTPQGGGEAPKNLSGRLVAATWWLFGFIIIASY
TANLAAFLTVSRLETPVESLDGLSKQYKIQYAPVRPSEAYTYFDRMAKIETRFYEIWKDM
SLNDSLSDAERAELAVWDYPVSDKYTKMFQAMKEAGFPKSKEEAVQRVRRELQNSSQTDF
AFIGDATDIRYLEMTNCDLIMVGEEFSRKPYAIAVQQGSPLKDQFNNAILHLLNKRILEQ
LKNKWWAKNPAKKTCEKEDDQSEGISIQNIGGVFIVIFVGIALACITLAFEYWWYRHRPK
KLEQKRMAAAKKSSHMPNPIRLTLEPARAPQLPDIRSRF

>TRINITY_DN5773_c0_g1_i12.p1
MAIKTREFTIIFLFFVILNGNQGQMHPPPSPLTLQLMMEYAKFRFWEQIVLFDDLSNGNN
EILYYARPLISCLSDQGMSISIQSTLTNKLPEALNIRRHRVGAIVLLDRLNHTSAENVLK
TASSKRLFDYYISWLLITTDSNDASIDLILRNLTIGINSDVVVATSSASAYNVRKEIFNY
KNRQFREYIKTYNFKWENSNEVIPENVTRNLEYSLMENRSISFYLVHTYKIRINDNSSLV
VDPLGYWNPGAPMLKLPINVALRNNFFRLPMIVGILNGTSDDQNGEITSYEEEPSEDQPM
NDFIGFLAHNLNASLNIVPHEKLGTLTNKVWSNLLGDVYTGAVDIGLGYITTNEDRHRDM
SFTHPLIRYTRNIYIRPPESGTMRDIFLQPFNNRLLLCVALMQFFIIVTIGSINYAANNV
LSKQRGRQTGIGEATLWCTSIMCMQGSPWTPSTLSGKTALLTSLVFALVTYNAYAGFITS
ILSVQAAGIKTLDDLLQNNFKLGYSDVDDEYMRNANDSALRELYIKAFNGRESRLSTSKG
LQRAVGGRYGFFASATLARRALRTSLIHERCSLKEIEIKHTFTTVALPMAQYSPYEKIIN
LSILKMDECGVIDKIREKMLPDMPRCQDATTFHSARIADVYSAFIILAIGIVTSLGLGVI
ERIWNQRRIVISKIIGKVTFRKNIEAPRNRSMNDYFHGASVNWWRHSVRKNSRFPQGKRF
PRAFKPETFPFHH

>TRINITY_DN4767_c0_g1_i5.p2+TRINITY_DN4767_c0_g1_i8.p1
MNFPTLVLLLSTLNAISTIVSDKFSDFNYYGDLIKNVHDKYKGTGVIIASEMDRQPFERI
TMWYETARILFNEGLTTHFLTFRQLKNRFTVYKKKNNRQLIVIFLETIDGLRNFEAITRG
INMQFSVWLIFFSGGVTQDVCDICRHPPGNLLNLSFNSKVLVLCCNSKVIQEWWSIKNDR
TWTQDIGRLITNDQKIDWASDPSIHRYRKSLHGRELRIAAVKGTALFLERDGKYYGYIGE
ILAALSEAMNFTLGPPIWDKAYGRWDDKLLHWDGVMSRVVRKEVDIGLPDFLMNSARFNA
VDFTYPVFNVALQVHLRKLETARVAWNAYFKVLALDVWVVIIGFIVITPILITLIEVNRK
KCPLLPLLSDNYLQVWAMFCRNDLGGSCTGSPVKIIYLSLSLLALIIYTAFTALMTSTLA
VVSTFSPSTTLEEFAEDGSYKLIVLNNSLFYSMFKTSNDMLLKKMMTLMKPPHLLPQTQQ
EGFEQVCSDRVGFYASDITRKFYNHLIPCEIASIGPRVLMPSMMILPKGSEFKELINYYL
QKLKTNGMMQRLEEKYSTQPQENEERFVPVPLQQVSLIMLILIIGVFGALIIFSLERLIY
SLVNKAHSSKKNIHQRAYFKFWRPSK

>TRINITY_DN1045_c0_g1_i113.p1
MQLYMRLMLFFGAVSLLTSSTGLDAIDYGSMIKNIYDTYGTAGIIIASSVKYQSFSRLTV
WQRVTKMLSEKKIATGLVNFEQFKERLEFYTSRTVRPLVVILFGKKDAIERFSRLTVAID
MSYPVWVFLFTAEANSEVCRFCHAPHENLLNLRFNSEALISCCNSLIIDEWWSKTENHTN
TRELGKWNEERNEIEWFTHEALYTRRSSVEGRTFRVAIVKGSGYIWQKNGQVFGFLGDLL
KELSRSMNFTISSIITTIGYGSWNPETSKWSGVIGTLRRQQTDMAISEFSMTDKRLDMVD
FTIPIAVGYTRIYIQKPNGARVKWNAYFKAFATDVWLVIIGLLLTMPLFLTIIKYKRKKF
RLFPLLIEHYSYVWGIYCQQGLAEFPVEAPLRIVYVSIFISSLVVSAAYAASLISFLAVS
SSYLPFNTVEQFAADGTYKLVVLKDSSDYDTLRASNEMIANKMMSLMKPYYQLPQTLEEG
FQQVCNGRVAFITNEAMKDAMLGPMPCELASIKTGRIETLGMIMPLRSEYTALVNFHIQR
FKDSGILERLKQEYFRQEHSPELPHPPVDQWGIAPILCVLTGGVVIALVIFLMEHTFHNF
QKKLNNWKMQQLGLRKKIDFPSINRRSV

>TRINITY_DN1045_c0_g1_i113.p2
MKLFISLELYITGFFIWFVAGNHTVVYYTSLFKSIHDTYGTAGMIIASSTNYQSSARLTT
WHETCRILSDEGIPTAFVNFASFNARLKFYTKRTVRPLAVVLIRRMADVNIFEGIAKELD
MSYPVWLIIFTKDAEESVCEFCRHPRRNSFNLRFNSEILISCCESSVLREWWSKAGNYTH
ARKIGEWIDEDRRIQWATDQSLYSRRHFFIRRDFRVSIVRGSSYIWEKNGELDGYLGEIL
KELSRTMNFTISALIKEPHYGSYDPKTSRWTGVIGRIVEQEADLGASEFTLSLQRLDVVD
FTIPIAVGDCRLYVRKLDGAQLQWKAYFGAFKADVWTLIIGLIIVAPIVLTVIRYTKKRK
YVFSTAVEHYLYVWGIYCQQGLSEFPDETALRILYVSIFISALVVSAAYSASLTSFLTVS
SIYLPFNSMEEFANDGRYKLIVLQDSADYDMFKVSNESIMKKMMSLMKPSHSLPQTMLGG
FQQVCTRKVAFYTNEALKRSLNKHLPCDIVSIKTGRIETLGMIMPRHSEYMGLVNYHIQR
FKDNGMLMRLKQKYIQPGDMRDESALLPVGLGGIAPILLVWIIGFIVAFCIFLVEIIFPP
ISSKFFNRKSNKFN

>TRINITY_DN61234_c0_g1_i1.p1+TRINITY_DN15090_c0_g1_i3.p1
MNLFVFLLYISIVMSTVNFLKAKKRVTYYGSLIKDIYEEYRTGGIIIAMPDNTRTRFARL
TRAYEISRSLSRDEIPSIAVKFETFKERLASYTDRIFRPLVVIGFYKMVEVYTFQQITKD
VIMGYPVWLIIFAENADADVCEYCRNPHGNLFNLKLDSEVLVLCCDPNTIDEWWSPAVNR
TMRKEIGHWIGENSKGYSFSRRPLYGRRNSLEGRELRVTAAKGSAYIWKENGKYTGFFGE
ILNELSTTMNFTISEVTPTDGFGSLNPETSEWSGVIGRIHRNEADIGVSPMAMTHSRLNA
VDFTIPMFSGKSRLYVRKLDGARVQWQAYFKAFAVDVWMVVIGLILIMPLFLTLIRYRRG
NHLFPQIVEHYLNVWGIYCQQGLSSFPDETPLRIVYLSLFISTVISASVYSASLVSFLTV
FSSYSPFNTREEFASDGSYGLIVVVDSAQYDTYKSHTDPLSKRMMSLMKPKDSLPYNTIE
GFDQLCREKVAFEVNEAQRMTILNSMFCEITSIRTGAIETFGMITPQQSEYLEFINYRIR
QFELNGVFRRLKNKYFTKPRENKIDYPKVHVEGVKPILLTLASGFLITLIIFIIELLFSW
IQNKLQRREKQRVIQQQTKYFRFSHRAKSEIYFIL

>TRINITY_DN16708_c0_g2_i2.p1
MILFKTFISAALVVFIKANEEVYDHTPYLITDIYETRETCGIILAAENYHSFKTLIIWHG
LSRTLSDEGIPTLMINFKQFEERFEFYTKRTVRPLVVIFLAAMDEVYSFSKIAKNLDMSC
AVWIFLFNGDASPDVCAFCQNPRGNLLNLKYDSEVFVSCCQSKIIEEWWSALTEHTNSLE
LGRWIGDNRRIEWFFSDSLYSRRHSMEGQEFRIAAVKTSVYFWEWNNKYYGFLGEILREL
SDSLNFTIPPVTWDHTYGAWNPETSSWTGVIGKLEQNEADLAVSEFRITEERLNVVDYTV
PIGVGGTRLYLRKLDAARLQWNAYFKAFAVDVWMAIIGLILTIPIVLTLMRYRKKRCYLL
PLALEHYLCIWGIYCQQGLPEFPKEASLRIVYLSIFISALVSSGAYSAALISFLAVSSTY
SPFNTIEEFVEDGSYQLIVLKDSPDYDMFKNSNQTLMKKMMSLMKPIDLLPQSFQEAFNQ
ACTQQVVFYTHEAIRRAMANRLPCELTSVYTGKTANLALALPRNSQHRHLVNFQIRRFGD
NGILQRLGNKYFSEYHRNEICYPSVHFQGIIPLLTMLAAGFLIACIIFIIERICSPPKKE
LFDLNRRRRC

>TRINITY_DN22702_c0_g1_i2.p1
MELPVAVILSFITAYWSTLTTGHVHITYYGSLIDEFYKIHDADGILIVSSTNYHSFGSLT
FWHEMSRKMSNRGRAADMVNFQELTPTLQLYRRQNVRPLFVIFIKNMKEVHFFGRITKTL
NRSNSLWVILFSGDSSGDACEFCRHPEGNLFNLKFNSKVIVACCESTIIQEWWTSTGNRT
HIGELGRWIDESRGIEWFSDKSLYERRTSLEGRPFHINIVQGSTDIWQKNGDLHGYLGRV
VKALSQFMNFTISSVTVARSYGGWDEESLEWTGVLGTIHRHEADMGVSSFIMTNERREVV
DFTIPTVYENSRLYIRRLGANHVQWNAYIEAFGMDVWLVIITLIMTTPLLLTFMSYKGRP
FVYPLIFENYLSVWGIYCQQGLPEFPDETPLRIVFISLSLSALVITMAYSASLTSFLAVN
VSHMPFTSIEEFVKLGTYKLIAIQDTADYTLFKDSDEVLMKKMAALMEPPGFLPATHHEG
FQQVCRKSVAFHTTHEIREGYTSPFIPCKLAWIKTRKIQASGIIMPLNSEYTAFVNYHLQ
RFKYSGLLDRWKREYHYRIKDVPEIYHPSVQLKGITPILGVLTAGLLIALIILLIERIFH
RHRDQLQRKKIRTSEVEMLQRMLSRPQSSPSWSRDSNDFRTIYRNRQKKLAQAWIINFE

>TRINITY_DN54892_c0_g1_i1.p1+TRINITY_DN21633_c0_g1_i1.p1
MLSLTSLILWTTCMASPIVFSHEVTHYGSLIKNIYDKYGRTGVIIASATSHLSFEKTSTW
HELTGMLSNEGISTIIIDFQQLESQLTLYIGKTYSPLIVIDIDTIRDLRKVEMITETADM
NYFGWLIFFNGEVDPDVCRYCHEPPGNLFHLNFASKFLISCCDSNILQEWWSTRKTQTKR
QNSARLTNEKSGIVWLSPKLISDGRQSMDGQILRVTALADLQIKNKRNKDLYGDAGKFLA
ALSTVMNFTASKIIWEVQHGTSRAEISTPTGILGTIYRDEADLAISGIVMVQTLNRFIRF
TTPVLTGYYQFHFKDLEAAQLSWNAYLKVFTAGVWMVIVGLIITTPIALTLMDLLWNGKK
DHFFPLLFKYYLRVWGMFCQQSLQDFPTETHLRIFYTSLMMSTLIISSAYSASLMSTFAM
SSSFSPFSSMEEFAGDGRYKFIVPRNSSSYYEFKNSNLTLMKKMMSLMKPVNSLPQTFVE
GFQQVCKDRVALYTHEFRKRLLSNLIPCEITSINTGKMETVAMIVPRNSPYIEPINHFIQ
ELTFEGIFRKLVKNSNPQHYEYGFQPAHLQGITPLIVVWISGVLIASFIFIFERTSYLST
QESHIRNRRGTKNNAKHPH

>TRINITY_DN11087_c0_g1_i1.p1
MNNIGILLLFFTVIPSIISTYAVKDLDYYVPMIIQTYNEYNTAGILVMSPSHSLHSFNEV
TYWHGLSMTFSKQGIPSLMVSSTYFMTRLESYKKHYNRPFVVIVLREPGDLQNWIHITRN
MSMDDVLWMLLFIETVDQDTCNFCRNPQGNVFNLKFNSEMLTVCCNSNMIEDWWSVTPNR
TNTHHLGTWIAEKNEIQWFGEKSLNRRRSSLEGRSFRISFVKVMSWIKDGHLQGFLADVL
RELAKSMNFTISTATVEDTYGILDPGTSIWRGVVGQLQRQATDIGVDGFSRTSARRSVID
FTVPIITVDSRLYIKKPDGTNVQWNAYFQAFTRTLWAVIIAVILIMPVFLTLIKYNRRFN
FFPLIVEHYLHVWGIYCQQGLPEFPDGMPLRILYVSIFISALVVSSAYSASLTSFLAVSQ
LPFNTMEQFIKDGTYGLTAVYGSEDYNTFKFSNDTVLRQMMSFMKPKGSLPKSYFEGFSQ
ACKERVAFYTHYEITKGREMYVMPCEMVSFKTGSNQLSGIILPLQSEYRTFINHHLQRFK
TNGVIRRIAQKYNRNDEPPKTVHTPVHLRGIVPILGILIFGFIIASIIFLVERSFYSFRN
KLRRRQMRKI

>TRINITY_DN45019_c0_g1_i1.p1
MKCWIVLILCFTATQPFPLTNEKGKINYYGSLIDIFYHRYKPSGVIILSPEKDYSFESLT
FWHAISNEMSNRGIATTITDYKSFSDKFTIHAAHPLPPLVAVVLGSMEDVYIFSKLAMNL
NMSKAKWVLLFSNDSDENPCSFCRNPVGNLFNLKFNSEMIIACCDSTIIEEWWSIDNNHT
SVGQLGRWIDENRGIDWSSNEALVQRRTSMGGRTFRIVIAKGSNDAWEKDGHFHGPLGKL
LEALSEFLNFTISTVIIEDNQGYWDSDISRWTGVIGRLVRGEADIGLAPFMMTAERLKVI
DFTVPIYDGFSQLYIKKPDTIVLHWNAYFQVPTISRYFSPTVICLLSQLIIYLQAFHVNI
WVVIIGSILIMPLFLTLIIYRKPLFFVPLIFENYLSVWGIYCQQGLPVFPAETPSKILCI
SIFLSALIVSATYSASLTSFLAVSSSYLPFHTMEEFVEVGTYKLTSIKDSSEYLMFKSSN
DTVMQKMWSLMKPKESLPANEEQGFYQVCNEKVAFHLTTGYRKEYLNTATTCKITAIETT
RIQGSPLVMPFRSEFTAFFNYYIQRYKHSGLVSRWIEHYHVEQELPRAIYPSVRLEGVIP
LLAALAGGFIIALIIFLTERILHRRRDKLRHKKIGKLQLITFQRKQFPRATFHKNLGFRY

>TRINITY_DN1048_c0_g1_i14.p6
MKFFILLILLGSSSLIFVNLKEALHHGPLIKDFYDKYKSDGVWIILGSNNLLFEKTTIWH
GVIKMLSHEGTSTRIVDFDEGNVFFKTIGSKDTHTLIVLVLNTLEEVKYFESMTTKISSK
YAIWLIIFESNGNQDICEFCRKPYGSLSNPKFGLEVITLCCESSVIMKWQYSRTNRTQRL
EVGKIRDEDHRIVWSADELNRNQKYSMDGRTLRVVGVRMSMLLREKNGKLSGILGELLIE
LSKAMNFTISKIMWEDEFGVWDAEKSNWTGAIARIHHREVDIGVSNFIMTLQRYDAVSFT
TPILFGPLKFHFKKRDINYLTWNAYFKALAIDVWMATIGLILITPILLTLIRYRRRDHFF
PLLLEHYSYIWGIYCQQSLPDCPKGTSLRIIYLSILISAMVTFGGYSGSMISSLTEYSGS
PFNTMEDFIKDGSYKIIFLDPTLINDIYTFRDVSLRKKMMSLLKPSHSLPKNIEEAFHQV
CNERVAFFLADVMKKDVVNDIPCEIYSVGTGSIGTIAMIVPLGSRYLDPVNYHLQRFKRN
GLLERLKHKYFKLSQRRRSNHPLVTVEAIVPILLILAVGLLITIVIFIAERHAAHVLVTK
LRDRRELKVSLRKRKSFSFPMYDYVP

>TRINITY_DN219_c1_g1_i215.p3
MWMIKFMVLLVLIQTVKSDRLLEHFTRDYYEANNVHQIIVFACWDDVDAFQFTRNVMKLD
TTVSFIPIPSNVDFEKILRVNYYHVGVMLDLDCPESENVLGEFSENLVFNETYLWLLFTE
ASTPPNVRLRHLPLSVDTEMTVATREGDKFELYDVYNPSYRHNGAYNITYMGQWMPDIGL
NVVLTQYKYKRRGNFQLLPLNFSIVLTNPPEPDFKTYISTPINRQLDTMSRYHYSLVLLL
RDIFNFTINLHNATTWGYLSNGSFNGLLGDMANKLIDISATPFQYKNERFDVAEFTVETL
LVKAMFLFRHPKDATLRNNFLKPFTNDIWWMILAVGTVYWVSLWITVEVQIHYERIEENE
NTVSSTALTTIAAISQQGLSTPPTITSGRLVFFSLFLWTLLLFQFYSASIVGSLLAPPQR
WITTLDNLTDSNLECVVEDMPYMVDYFATTANPHTKKLFERKIKATKKKPKGSYMPAIEG
IQRVREGGFAFHINVAAGYKIIEDTFKENEICELQQIDMVGQCLTSMVTAKHSPFNEMFT
WSVRKAVESGLTKRLDRVWNQQCPQCPKSYSSKPTPVSMQQFSPAIFLLLIGFGSSFLIL
LIEYLHYWKCSDYLSNVEDTNSVAGTDGTEEEQSYMVEGFHVADDGQAVIF

>TRINITY_DN219_c1_g1_i100.p5
MHPRWWILVVLLPQCSTGSDDVTGGLTRDYFGGLLIRQIVAFGCWDSEEGVKFSRLIMGD
DHSLTYVSIQDDLDMERILKVNYYRLGIFLNLDCPGSEKIFDQFHRQQLRHNESYFWLMP
TTRTGLPKYFEHLPLNIATEMTAALKKSDGEYTLYDVYNPSYRHGGELNVTRMGSWSVKN
GLNIELTEYKYRRRGNLYGLGLNASIVVDHPAVPDYETYIHNPINPHYDTMHRYNFALTR
QLRDYYNFTMNLSRGSTWGYLINGSFNGIIGDMIKGIVDFGATPFQFKPERIDVIEYTVQ
GWLARPCLMFRHPKKNNLNNPFLRPFDMRVWRWTAAFGIILWSALYLTVKMENKFYPQKS
INTINTHPASETMLITAAAICQQGLSDGPRCISGRITFLSLFLWGLLLYQFYSASVVGSL
LSERSNWITTLQDLVDSDLQIGIEDMAYNHDFFATTTDPVAQELYHRKVAVNRKRKTEPY
FSAEEGIKLMQKGGFAFQVDVATAYKFIEETFDDDEICDLIEIQLFPPKHTATATAKHSP
FKKMITYGLRQIMERGTPRRLLNIWMHRRPQCPESHKAKPVPVVLAEFSPAIFLLIMGIT
LSTLVMAVERTSLRSLSSLDSGARNSVESNDEEPGATVDSGVDRL

>TRINITY_DN219_c1_g1_i181.p2
MRVMALLLTAISLINFTKSDKILAEFIKDYYGTSDIHQIVIFACWNDADAADISREIMGL
DTVVSYQSTLNDVDITTLLRSGHGKLGVVLDFDCPSSQNLLEKVSQQLHFTDSYYWLVLS
RLTPIPVNSLQHLRLTIETELTFAVRAGDTFDLHDVYNPSYRHGRDVVVVNKGEWTPLDG
LKNLLTQYKYERRHLQGVTLNFTVTVANPVEGDITAYLSSRKGRAFDPMQKSHYNLILFL
RYMYKFSITIYRSPLWGILVNGSYNGIVGDMQRNDGVDMSISPFVFDIHRLPFLEHVVPT
WFTDFTFSFLHPKTSTVRNNFLKPFTEDLWWAILLVGIIYWGLLLLSLMLEQHQETGTRD
INAGVAETGLTTVAALSQQGISDSPNFPSGRITFLSLFLWALLLYQFYSASIVSSLMTTP
PRWIKTLKDLAESDLEVGAINVSFFRQFFKVTPNPVIRELYNRKMNSSVGNWPNAFMSTP
AGVKKVQEGGYAFLTETAATYRIMQETFSEDEICAVQEIRPQPRNKMSSILPKKSPFKKM
ITYGFTKIIQSGLLAYEQQYWRGSFPPCPESYSSKPTAMGMKEFSPALFLLCIGTGISIV
ILIIEYFHFYLEDRRDRVTRHLGEMTQWIDQQNSAEDYCSGTENPSVQ

>TRINITY_DN219_c1_g1_i327.p2
MYPRWWFLVVILPLCSTESDEFTGELAKDYFGEIGVRQIVAFGCWNAEERVEFSRILMGD
DRSLTYVSVQESLNMELILKVNYYRLGLFLDLDCPRSEKIFDQFHRQHLRHNESYFWLMS
TMGTELPKYFELLPLNIATEMTAALKESDGKYILYDVYNPSYRHRGKLNVTRMGSWSVKN
GLNIELTQYKYKRRGNLHGLVLNASIVVDHPAVPDYETYIHNPINPHYDTMHRYNFALTR
QLRDYYNFTMNLSRGSTWGYLINGSFNGIIGDMIKGIVDFGATPFQFKPERIDVIEYTVQ
GWLARPCLMFRHPKKNNLNNPFLRPFDMRVWRWTAAFGIILWSALYLTVKMENKFYPQKS
INTINTHPASETMLITAAAICQQGLSDGPRCISGRITFLSLFLWGLLLYQFYSASVVGSL
LSERSNWITTLQDLVDSDLQIGIEDMAYNHDFFATTTDPVAQELYHRKVAVNRKRKTEPY
FSAEEGIKLMQKGGFAFQVDVATAYKFIEETFDDDEICDLIEIQLFPPKHTATATAKHSP
FKKMITYGLRQIMERGTPRRLLNIWMHRRPQCPESHKAKPVPVVLAEFSPAIFLLIMGIT
LSTLVMAVERTSLRSLSSLDSGARNSVESNDEEPGATVDSGVDRL

>TRINITY_DN219_c1_g1_i100.p3
MKVLVLIFMSFALLHVCQSDNILTVFMRNYYQACNIHQIVIFACWENAADLSRDIMGFDT
VVTYRSITNSVDLKNILRVNYYRVGVVLDFDCPLGESILDKFSNDLRFNESYHWLVLSKF
TTIPVNYLKRLSLTIASELTFATRADDVFKLYEIYNPSYRHGGAVRIITKGEWIPGTGLI
LALSEYKYRRRADLQGLSLNFSLTLANRPLPDLLTYLSSPANRELDPMTRSQYPLALYLQ
DMYNFSMELHQATTFGYLINGSYNGIIGDIISGFIDMSITPFEFHVPRLKVIDYAVVTWY
ADTTFVFLHPKSSTLRNNFLKPFTNDLWWMILMVAAIYWIVLLLSLLLEQHHQSRTRITG
LSAIETGLTTLAALAQQGLGDSPIFYSGRITFLSLFFWALLLYQFYSASIVSSLMTPPPR
WIKTIKDLSDSDVEVGAREHPYFHNYFEKITDPDSVDLYNRKMKSPTKNPNGFLPVNQGF
KRVQEGGYAFITESAVTYQILHDTFSEDEICALQEVRVGRPRWLSPILPKNSPFKKMIIY
GLRKMVQSGLLNRLQKVWRATRPQCPESYNTKPTPMSMKEFSPALILLCIGVVISVMVLL
MEYLYFYLESRFNSIRLNVEASRDHYDDQNTEVFT

>TRINITY_DN1451_c0_g1_i14.p3
MKTFALLYVSVTLIQLSRSDKILVDFIRDYYEASNIHQIVIFACWDYAVEVSRNIMGLDT
VVTYQSTTDDINLTDILRVNYYHLGIVLDFDCPFSERIIDKFSDHLPFNESYHWLILSNL
SPIPKDYLESLALTIASELTSAIRKGNQFQLYDIYNPSYRHGGSVNVVDKGQWTPNDGLQ
NKLSEYKYIRRADLQQLCLNFSVVLYYPPLPDLMTYLSTYMHIKMDTMTRAHYPVAMYLQ
DMYNFSIKIHQATTWGYLVNGSFNGLIGDIISGFIDMSLTPFEFHGIRMDFVEYAVETWY
ADVSFTFLHPKTSALRNNFLKPFANDLWWMILLVAAIYWALLLLSLILEQHYEATTQDTE
MNVIDTGLTTVAALSQQGLSESPMFFSGRITFLSLFFWALLLYQFYSASIVSSLMTAPPR
WIKTIKDISDSELEVASHFVQYYHNLFKTSTDPDVIELYNRKIKSRPNRFLSVEEGFRKV
QGGGYAYLTETTATYPLLSSTFSEDQICAVEEIRLRKPRSISLIMPKNSPFKKIMNYGLR
KIVQSGIMHRLQKIWRGARPRCPENYNDRPTPMGMTEFSPAIFLLCIGLIIAMAILVMEN
LYFYFENRHRSLSIDAE

>TRINITY_DN219_c1_g1_i100.p7
MRHDAAVSFNSITLNMNLEIILKVNYYHLGVILNLDCPLSDSVLHEFSDQLVFNETYVWL
LLTTAPSPPSNRLRHLPLSIDTETTVATRDGNKFTLYDIWNPSYRHNGLFHVVYKGRWSP
EEGLINELTQYKYTRRNFNLTPLNFSITLRHPPLPDLETYMTTPINPQFDSMSRYHYALA
LQLKDFFNFTINLQIHESWGYLVNGTFGGLIGALIKGQTDASVSSYQYKLERMDVVDYLV
ETLNVKLRFFFRHPRSNDLQNNFLKPFAAHLWWVIVAVSFFTWIIMTLLKKFEMFYERNE
TNENTLSSTALTTIAAISQQGLSTAPVITSGRVIFFSLFLSTLILFQFYSASIVGSLLAP
PQRWITTLDNLTESNLECVIEDMPYMVDYFATTANPHSQKMFERKIKPTKKNPKGNYMPA
ADGIQRVREGGFAFHINVASGYKMIKDTYHEDEICELQEIQSHPAREVTMVTAKHSPFTK
MVIYGLRKIVQHGLSAHVLETWYAPRPRCPETHNSKPTAVKFEQFVPAIFLLLMGMSVSI
FVLGIEYLYFYQTEDASHFHQEYSARATQTNPTPEHCTEEY

>TRINITY_DN219_c1_g1_i100.p6_Ionotropic receptor 64a.2-like
MANKLIDISATPFQYKNERFDVAEFTVETLLVKAMFLFRHPKDATLRNNFLKPFTNDIWW
MILAVGTVYWVSLWITVEVQIHYNESYVGRREARGAFEIPSSESGLIALAALSQQGLSEG
PQIISGRIVFLSLFLWALLLFQFYSASIVGSLLTSPPRTINTIKNLSDSQLEAGTEDIPW
IYDYFNIMKTPSHIELYQKKIKPSSKRPRGSFWTAMEGMQKVKKGGFAFYIDTATGYNMA
QDMLEENEICELHEMPMITWAKVTLLTAKRSPFKKMILYGLRQIVQHGLMIKQFSIWYTP
RPKCPESYSSKPVPVGLKEFVPAIFLLLIGVSFAVFVLLIEYLHFWKVEGRSPFQKIRTN
DIVTPEDIPNLNDDNYNEKNIISSD

>TRINITY_DN3585_c0_g1_i8.p1+TRINITY_DN3585_c0_g1_i18.p1+TRINITY_DN3585_c0_g1_i1.p1
MFRMNIYIIVSLHIAIVNCHSMTLYAWRNQPEDPLQDLLNYILQQMMQKSKCIVFVLDPY
YRKLIRYNWEHLRIIPYYSIYIEEAEELTPPMSRLQDILHKSKDDGCDAYVLLITNGFQI
SLLLEYAERNRMINTHGNFLLIHHPVLFDVEMKYIWKKITKVLFIQRFRILMRHSDKIMK
EWFNLETVYYPIRGKNSVKTKYVNTWYRGRMLKKDVDNPFTNKSLSLEGTWLKVAIFEHI
PAVTRYSRQLYRNYRTFNEKAVGVEFEILRVLTDKMDFEPIFYTPEDIETEKWGTMKHNG
TYNGLLGEAERGNAEFFLGDLHYSMRHFQLLELSYPYNSECLTFLTPESLTDNSWKLLIS
PFRLYAWIAVILVLLLGASAFHVFALFYQNQIMPYVRNSQAEGVIISEVRSLVLRTNPPR
LPMTRGREWDEQMKGLTLFTDIQNSMLYTYSMLLQVSLPRLPRPWALRVFIGWWLLFAIL
VTVAYKASMTATLANPVAKITIDTLQQLAKSKIPVGGWSDEQRDLFGSSLDSDLVEIATR
FELTVKEDDAVARVANGTFGYYENIHTLQEARAKRQLLEEMHKKKSTHEEKVIDDRNLHI
MSECVIYMPISIGMDRNSPLMPRVNEIVRRVVEAGFVEKWLSDVTEWSKITELKDESPAA
KATVNLHKLHGALVALGIGYFLGFLALIIEKIQWKYFVMKDPAFDKYQMDVFYSMSRSNF
INKGGIASCRKS

>TRINITY_DN3849_c0_g1_i15.p1
MAVQYSGKGGLKVSVTLSLTVGEHQLTMISINLSFKLLILLSCIKYSLNFLIDSEGDCVN
SRSLKCVAIKYIRNIKNSSVVHVVVEEGVPHDISEPILRIFGSFVSLVVHHPNLVTPIAT
TAKMTQVFAIINSFHWIDHWKQVHRSYLSSSTRIALLITRNCVDSSAKKIKSVLHSFWQH
ELLNVVTITLTRSLPLIHTYNPFQMSDDNVPGKLLNVTNKFFPDKLKNLHKHPVRVAFYE
NPPYVYPRTYPAPMDGGDYALMTFLSERLNFTMKSTMKKSSFTDAFFQLSNAKRTASIAD
LLTEDADILGNSFYLESINGQELEILYPRWRTALVVIVPRTRPIRGILNMFSSIDLTVVI
LFSIVMVLLTVYLRVEKDTHIFIHIWRLLIYQHFDFIGTRASERLFCMSFVIWSFFLVEF
YEGRLVNDLSSSFYNDIKTLRGLVDSKLPVLLPSWQWTVLSHSSIQERVELVEQLQIEGN
FTKCAQRAVEVGDAGCTMDANAADYFKDHIAKNAYEETNDGAVKGQLRVMEEPLINFWRL
HATRKTFFLKDKIDYVIAIIQEGGLLKKWESDEKDRQFREHLEEQKESVGMDKMGAAFQL
LMYGHCLAAGQLFIELAWHAFKKNHLKGWDDSEDAFVG

>TRINITY_DN3286_c0_g2_i1.p1
MRGTELMMMGISALGIVTDSANNGTVIQNPYEWENSAEYFKVSLADVAPVSVVGEPAPPV
IKVATLETPPYSATIEKNGSLRGEGYAFEVLDLIAKKLNVSYEIIKPKTPGLGDETSGLI
ELLKNKDIDIAVAFIPMLWRFTEFTRYSPIMDEAHIVGMMVRPAESASGSGLLAPFDTSV
WMCILISSAAIGPTIYLFTNFRSHLWNRTTVDKYDFTSCIWFTYGALLKQGSSITPVHTS
TRFVFATWWIFITILTSFYTANLTAFLTLSRFTLPYKSVEDIIRKRVPWFFEIDRTIDNI
LDTGYSDLIGDLAESPYRKEVRNKKVTTSLRGNSLFLGERDIIEKTIFDDYTQRTTNNIE
QSKRCPYVTVPKTLYNIPRGFIHRSDSRIQGIFDEQLQILIEVGIIKYLERRNLPKVEYC
PLNLKSTERQLKNSDLTLTYKVIGAGFISACITFIYEISKRRKNTFCLRHGDKGTCCSPS
MENSDIPVRLSPVLLQNLPNRVKQDTSAIRHAIIHKCTNDSYDSYNHRELNIGKISPMYE
SIYGDTASARKAYINGRDYWVITVPKGDRRLIPIRTPSALLFQYTT

>TRINITY_DN39_c0_g2_i14.p1
MNSLLGFEVDHKDNSSFIFKPNVIVLEGDSPETLQSNLSLLKSTEWWNYRAYYFILGVNQ
DRCENIGEILTTAWKMNIIRAIYICLNTENIPELFTLNAITNYALAPWEKIEIAVKGNVY
HQLFDANISCQNLHYDKTKVLNGFKITGTIAKISPRNKVKDLNVANQVARNFMKVLNISI
IVKRKPPGDLIVQTLLDGTADMILNFGFIYWNPERQFLFPYLWTEVMAAKKSDGYLSTLE
KIDNLWSVPIRILGLLIISIFFLVMVYENDDISSATLEVVRLLTYVSVHTTRKNLSFRIF
FAMMMIFMVISNGVFQGAISSFLTKPQQAKGVTTVDQLRDLNYSLYTLPGTAERAKEECP
DNEVIEVPLEVCPDMLLNKSHGVCVTFREFFYEFYPNSTLTLMKEPLKATYFNHKCRDDW
PLHERVNNYFIQIFEAGLIGYWLTEKIRLTMDKYRAKELGLLSPNYTPVQLDALDFAFEL
LAIGLCLASVIFILEVVVNECKICS

>TRINITY_DN39_c0_g2_i15.p1
MSLQRPWYGSLLTQIFTQTKNLTKDVSFEGGPTITLLFQKSIIQSCYKNDTRSNPMVILG
DFDGDILLSLIDSVVIPIIRIDSNPEYIFDDIDGLYNFQPDFILIIVENSTLQLENDLQL
LQEINLWNHMAVYYILEISSSFCKDALESLLMTWRMHIPQSSYICLNSEQAIVLYTLNPI
TNYAPMPWQAITSADNFNSSDHWTLYSQLLNTNDIACDSLTFDRMKHLNGYEIKALTAPK
NNVPFVPGKNYKEKGYKMLEFFGKEVFNTIITRLNATLVLQIDDIHIIPQYLANRSMDID
VRFTLSFSKHNASYLYPYFQPEVIAITKIKDYLSTFEKIAQLWSRSVLILSLLTILITFG
VLAIYKRQGFSMALLEIIRLLTYASIQNNFQTTAMRIFFSKILIFMVITNGVFQGRLAAF
LTKPEEGYSPDNSEDLKKFNYTLYGIQQNVDYLRSLFPDNRVVLVKQKDCVEKALGSLSG
ACVGTKAKYLNTYWMKPIHITREPVFVNYWNHQCRKDWPLKHRVDAVLTQIMESGLLDRW
AFHSISTVLDKKRAEDEERAATKYSPVQLKALDFSFALLALGLVLASIVLIIELSMKKEK
NTDMREEIEFRNIFPRRRTTI

>TRINITY_DN5031_c0_g1_i1.p1
MVYQLVLIMAVVVSCVRTIVIPEDENLRIEDPRNRELINPDTDIAKNELNELSKTVVCLM
KFVELYMNQLPSRISVLLMETDDPDFSGVYLSKLQQVRTTYILNGYLDSESHQNTSLDAL
LILKSYENLENSTSRLIDLCGRDCRYAIIVTNLFPDETNFMEEAVNYVELLWKKRVANVV
ILGAVGNTLLAAQSQGFQANKLTQPSDPILIGKCRQDEWITTTEVFPILKMNNSRIHFAI
IDHEPYMSFQRDGDRMQAKGIELEIIHILRDTLHFQPTGSILEWDEGTTVEDEIIEEFQS
DRGIDFVVGGVLRSMVKDVDFALPYDVTQVVWLVPSHSNLSLLGLVSPLSLEIWILTIAS
IMFGGMIKFLLFDKMSFLEIMALVIGIAWYKQPTRLSYRIKFMSWVLFGYVLTQVYLASL
AGQLLAHGDLHINTMQELVDSGFSFGGTANHKQFFTQRNDDDSDEISAVDRIYEQFIVFS
HEDYMKKLSQLMQGENTSLALVAVLNISSASTGVHHGMYHIVKETLATTPLAFPAWRGLP
YLTQIDLKLAALIQGGIISYIAKNETNVQHIHDAIEEESDSNLELVDIAPSFLLLVMGHV
AGMLCLVGECTVFWWQKRKSREDPKKVTKGRKLKGRTKKTVSFDEKNLRVNKSNNRVRLI
LRPNVTIGYYDGRIPEKKSTEYSINIQ

>TRINITY_DN24183_c0_g1_i1.p1
MEKRLRILTQSIINQELSYLMNTPFEKEQWLSFKKLFPLPFHNFQVDHAILNFITMGYTS
LRPVFLVQEDGFVHPYIDSICPKLRHIVAIYDSIPDVDPTNWRTLCGASSMSRAKIVLWI
ATSVDAELITSAFRTFWSLGYLNVILVSTNPDPVNHELIVHSYDPFWNNEEGHQGRVYIL
SGADLLYPNKMKNLQRYPIAVSMYDSFLSQSVTNISRLGSNSDVELLLSLSSWLNFTIDL
RSRPMSTAEYYRMTSPNGTVIGITYDLTTNYSEILGNSHIWGEASDLVEYLLPHTSFISD
AVVPMPAVLPEIIRIFKNFDVVIFTLLVLSCLVPIIYMYCKSINAPVLNTFRLLIHHQFD
HVGSRLSERILAISWIVFTGLFLSIQQSHLVENMTNPPFEKRIDTLKELGDSDLIVMTDP
EHFSLLNRSNDEVMQKIVGRITTKHSSRYCYERLIAGGNVACFLNTVIISSVRSKPEITQ
SYLKIPKMHKMREIVGQYWRAIIVKKGFPYLSKFNAGIGRLMQTGFVTKWQARDRERLKP
RVIHADDAVPLNLSHFRGPFIIFLFGIVVATCAFIYEIVIYRVKY

>TRINITY_DN3142_c0_g1_i1.p2
MALHHFILILIIARTVTCTEESAWIEGIQNYTMKTDGLYQTIFVSDSTATRRIPGISDLF
RLIGQYCPLIQLSVNDSDLLNEIKPDPASTLFVYIHIPLIEGTLPSTKIMNAMMEASYGR
KRVRYLIIHYSKSNNDDVREILKYAWRRQGVQCAILELLYYLNQNMQDEIFQAVVHQYNP
FMDKFTSENFSSQTELFPIAANNMNGYPFKIRIAHDPPFSTVRYGSNGKITLKGANMRLI
NALAESMNFTIEAQVQERLSADGRLNSFLQPLVNKQMDMYAHIVANPSEQAEVRSLRTRS
VHVDQLCAIVPYIAKKNSQLFSMNTVGAYLLILIIVVVFWTLEHLTHLDSKYWSPFIVMK
LLLGVTVEKTPNYTADRIMFGALCLVSIMYSTNLYSSLTGEIVHIDEVNEWSTLEDLVNS
DLVPIISPLYYNKTFSYASGVQLQLKAKVQMTSWNMMDCLNYLVEYKNISCIMREKAYNV
FEQYESIRRSVLLKPCLIADSFAFPIAKNSPYRERIDDLIGVFRDVGLLNKWYDIGFSRR
QNITTEENDDARDVLMEKHNLFQQFAIIMIVGYTSASIALLGELIFYHKFDKKRHPPVSF
FFKHFKHILVVCFYRKLGTATPMQSGA

>TRINITY_DN2792_c0_g1_i27.p1
MQLNIWMMILILLKAVTRSSELNWVEGIERHVRENSHLYQVVFLSTEQEALRIPGVPELF
RVISARRPILHTSVKNFSKTHSLVSGGASTLFICLHTFQAGSIYPPTAAIDAMKRASVSE
MFVEYLIIIHSNGTNDNFKVTLEYAWANKMLNVTVLELIDTEDKSTGYHDFDIFIHQHNP
FLGHFSTSKYSSQQELFPDIVHNMHGTRLRIGVPSEPPLAGGVVDGQIVYQGPNTEFIDL
MARVMNFIPAFENRTSVLTYPLSAEALYRDLVMGMLDMHADLLPHIWKFEELNTFRTAAI
YEEKYCATVPVIVKKETTFSVAAFGSYLPAVGMVGLIWILQLFTILDRNYWSPFNVVASI
FGISVSKQPDHSADRVMFAALSLISIIYSSELYSSLSSDVLNEGVRTEWSTYEDLLKSDL
KIGATYDHLQLFFGNLSDLPSAFQDRIVVKEFDSLGVYADLARHKDSSYIGQCSLYYFYR
INFSNMQLKLLKSYVTQELTTFLISPKLPYRRHIGNVITRLREVGFVDKLFHRELKYWKS
ITTQFETVSPPREQNFCKKLIIFLSFGYLLATVVFLVELTHYSSIRKKK

>TRINITY_DN3142_c0_g1_i1.p1
MAAYPTIRLNVERPSNATQWSYHGIETTGTLFISVHNAKVHRLDVPKQTLSIMKKLSLNK
KYAKYLMIFISSEKPQNFEILLRYGWEIQMLDLLILEIISYRRQRITIAVSSLEDQSSPV
IHYFNPFLDLIIRKPYEPGIEWFPNLMNNLHGYPLKIGIRHQPPFSEVFWDEKTKNVSMS
GWDISVIQEVATKMNFTLKFLPELMTFNEIIEDNSPYGLFKLLNSGNMDILASVSPHYTE
DTEEDLYHTDMIFRDQLCAVVPIKRTTRLLFPREIIEAFISTTGILSIFSASTWLFKFRS
SWSIFHIFCMLFGIPVHINHLNLRTAQRLMILIILIVSLFYCMRIYASLTEIIIDIEGEI
EIENFDDLDRSGLIPVISPYLLNRTFGNLHATDRALINLKRKAVTMSAMWDCPSYADRFK
NVTCLMTKNDVQVFMKSAYRPGERILKMSKVCFWSDNYTFLHRSGLPIRKRMDYILNLLS
EGGLKIMWFRNDTRIKLWQIDREDELIPDDVKYQPSSPLREQLSIVLLFGFTTATVTFIG
ELLCYHGWKKLKNTH

>TRINITY_DN1842_c0_g1_i33.p1
MKTLLHLTLKYLVIVMCTRVFKAFHTSEPAWSADLMNYIKKNKDHYRQVMIITYKDPEIP
FENYWIRAILHTAAETYPTIRINFDWASDMKEEKSLHRTDATATLFIFVDDGDMSRTIPP
EHIISIMKILSLNKKIVKYLGLFLSSTQTMDFNDLLRHAWKNQMTDVTILELIGCRRVTE
TILNTCIDDNSLPIIHQFNPFLNITMRKAYQPDMELFPDIMKNMHGYGLKIAVRNHPPFS
HVIWTNSTYKAMWGMDISLIQTIAEIMNFTMKIIPQLITFGEIRDESTPGLFKFLRSGKV
DIIASPYPHHTEDMEENSFRSETLLRDQLCAVVPLRNTVRILFPKALTEALILTIGIVLI
FWFSKWVFRFPSSWSIFTTIRVLFGIPVFTNYDNLKPAQRVIIQILMIISLFYSANIYAS
LTTINIDLKSEILIENLDDLDKSGYVLKVDRNLMNKTFGNFSKNDVTMVNLKRKAIPIRR
KLACLEEAEKFKNTTCLMTHAEGDWYIKSRHADKSLSMSSACFWSDSYAFLFREGSPYRQ
RIDYLIRRLAEVGIPIRWMRNETVLHLSATPENDLWQELKIPAPGVLRDQLIAVLFFGLT
TAIMTFIGEILWYHCINK

>TRINITY_DN1924_c0_g1_i11.p1
MLITIPFLIIWLLTPGSCESSSHPEVDWFDNVIAHLFHTGKVHTAIIYKQENKIHDELQN
ALFGKIISTVPTAVKLLGSKVKYEFVFIMPKYLQEKVYYSHILHICYADYAKDYKQVRKL
LATVYLLTLGSNYILIILRTSSNTNKLIESTLKYASTKGLANMLIVENRLTPKSTINSHY
RDCKNLKCYRMNSKINEYNSIQVIIHQFNVFTNKYYHEEFKPSLELYRNFFNNLHGHNVK
VHMFDTGRYTFSQKFNRKQQTEVLPDANVCVIDAVAKVLNFTPEYTLDIEDVAFDLLQPT
IITTLQWTQSTVFVHDVQSVPVVTEDIVILMPVTYKVNFVFVNNIFKSGLFTILLMIIIW
LSTILLKFDKQTWNLCTIFNLIFSAIVNRQPSRSHERILFFLITILSFIYANDLYVSLTN
MGINPLTEVVYDTFEQIDQSGCIPCVDEDMFEVVFDGASGSKLNLKEKTVTVAARTTGDG
IPIASMCVLLAMESRYSCAIVPRSIAERVEFETHLMHFRYWLKIAKPIVLSDSYTLLYHP
AWASKHIMNNLIERLRETGHLKYWYTGIEKMPYLSMSLNESTFDSPEEETNSNELFNQLI
ICIGIGYAIGIIALIGELLVYQCKKSKEKKSRGDNLQKKKWKNILPKMIKKCVVHFKSKQ
KKLNVCSQI

>TRINITY_DN1172_c0_g2_i1.p1
MYMTRALVAMFIMLTNETHSHPEIHWFESIASRLLPSHDVHTAFVIHPRNASTADVINNE
FLAKIMETMPSVAVEIEDDRVQIKAVDFVVSKESSSLLFIFYSDYSGDNAHIFAAMRAMN
KLVDFSVNYILIILRTSSNLTGGIERILQHAWNQSMSNILIVENRLRTKTRTLAGRSSDN
SHFLTCGLLKCHGTIRKIKEDRPVQVIMHQFNFFTKKFYHQQATSDVRLFPNFADNMHGH
AIRIQYSDTTNDMIDSITRTLNVTTLAVTGFPSDQPADSYEDFLNTSLVDIFSLVVLFND
TEFSKSRLITIRPIVMLMPNEYEFNNEILNGSLVSGTYILLILMAVWIVTVLLKFHENIW
KFFAIFSLIFSIGMSREPSKNHERILFIVVTTLGFMYSNEIYASFTNLGIDPLVEKEYDT
FEQIDEVGLPIISTEGDINSIYAEADGAKLNLRKKTASPDAFKDIDCAEMAALHHNVSCL
MYKAVAEDKYWFYRDGGRHRLKIGKPIFCFAMLTAAFRHGLPGKKKMNVIVERYREMGLM
ARYYSLNQATIPGNEEIEDNDAENKSTSEFLRQIIVLTFLGHSFAVIVFIGECLVYSCSR
SPETNEEKVEVNQYGSVKREMKRQESWSPVVFRIIHYCRPKKIFSSCCGQKCVNCGGKIG
NRFVIY

>TRINITY_DN85400_c0_g1_i1.p1
MDNGVIKWKPLEFGVINKYTTALLFIVYADYSGDNGQIYEVMREVNQLPDLSINYLLVIL
RTSGNVVRGIENILQHAWNESMSNILIVENQQVKKIHKNKEVSADDTKFGCKKLACYGVN
SKIIDDSSVQVIMHQFNFFAKIFYHQVFQSGIEIFPNFGKNRHGHPLVVWPPRNFYRPVV
KNMAPVLNFTILEVYDKMKADMLYGAEIMFDDNPILPNFTVPDLMRSIELVMLIPNTYKL
NTTLINKSIAIMSLLFAIIGTISLLAVLLKLDQKIWNTSNLFAMMFSITVSSKPSRTNQR
ILFLLIVILGFLYSSDVYSSLTNIGTDPLLIARTYNTFEDIDETGLYLKMTNFDFHIFIG
AEDAKLNLKHKVFIYNELFADEMNNPTNFCYLLTKKKAFHFKNKCASMNRQELWTVGKPI
FGYYKRNIYFHHGLPGQQQLRNTMTRFRESGLLNRWFSDTDNG

>TRINITY_DN14609_c0_g1_i1.p1+TRINITY_DN14609_c0_g1_i3.p2
MFVIKYLVIFCIIILFDELHSQPQMDWFDSIRTLFRTHKIHTALIIHSNTPDHSEVQDKL
FSKIIKSIPSISFKMGHEHVLLENLHIGALSKLSTSLLFIHQTQYSGDNGQLYRVMHSIN
KLVDFSVNCYLLLILRTSSNFRKEIEESLQQAWNRSMLNIAIAEFHLAADVHGPTKGTVG
LDQLTTFSYGRSGWYDRGNLETNKNLSRMTIHQFNPFINKFYHREVSTDLELFPNFAKDM
NGLRLKVPIHHQPPFTFVTFRKNGEVEKMSGPNIILMQTIAEKINATPVFMRDPNMAFWL
SNFTVADLIDHSFKWDITAHLCVRFTGHIIEESMRTQIIIRHDLGVLMPVKTHINNKIIN
NILESSALTLVMMLAIWLAAILLKFDRKFWKLSTIFRWIFSISVHHQPSRNFERIFFFVV
VMLGFIYANNIYASLTNLGVDPLVENDYETWEDIDNSGLTPMIRNPIFQRTFVNATGAQL
NLKRKTIRIITTANCLQAVLVRRTACCILYKNEANYYIQWSRTKSGKNQLKLAAPIFWSH
HATFLFRQSLPGKKNINTVIKRCQEAGLLAKWYSETFRSFGSMAENSTHLTDDLHTLRGQ
LIVVAALGHSLAALVLIGELLTHRFRNSFKKKCRRTKK

>TRINITY_DN1317_c0_g1_i14.p3
MRKLIILLCISAHTGQSYCQLIRPNVIYESVIKGVHDYYNNTCIILLHATEDPIESQEES
ENLQRLQAYLSKAYIRTAVMQISTFIDRVGGSYYHIKRPLFVLLNDDDDVRNQFAFEIAP
WIDMSYPNWLIFLRPETSIEGFFDKIYVQFDCTMMVSKPDENLESPGEIITEVYQIDRGE
KLRTGLFATWSRETGIKLPRWSLYQRRSDLQGHLFRVMSIEDPPQSMIVHDDNGQVTGLR
GFFGGLMELLQESMNCTLVYLETNEWGYLRDNGTWTGAVGSLIDNVSDIVAAELIMTRDRVDA
IKFTTPVYSTKIRTYIKRPSLSALKWGAYFIPFELNVWIAIVVMITISTATISLVNSAIS
VFASQWKDNEDCPRNVPDIFFAVFGVFCSQGMSVSIFDPLRISHFVIHLTGVIILAAYSA
ALISALAVKTFVLPFTTMDGLLKDNTYRFGVVRDSADYSLFQNTTDEILGILFDKLLVKE
KELPNNYLEGLSLVCNEDKYAFMTVDNAVTQLQSTAGCVLVPLDTISQTSIAFGLRPGSP
YRGILDSHLLLLRDSGVMQRLLNSHWAMTGDNVESAWESVEVEDILPLAVMLLSGVFMGF
TILSIETLVKRNAKIIKKEKKIVNKFFKNAKFPPDQINRVKKINN

>TRINITY_DN2314_c0_g1_i13.p3+TRINITY_DN2314_c0_g1_i12.p1
MKLLPGFRYFSLFRIVGFMASGENILVWDSEHEDFIPIWKFSLFRNLILKHRNLSLGVEK
ARLEGQTLRIGYHAEVNLMTFANNGTKISGLLGDLWTMLSDLLNFTIAAIEIPEAQFGTQ
SSASHVGLMGILRRNEVDIVPRVAFYLNTNELIDYSTPLWTNRFRVFVRPQFDSDDSWIFK
TFPWPCWISIITSIALFSLFGALSDRLNAARFQRSSLGHLLSEHFFYTFGVFCNQGDMPAT
MERSRIMAFFRRTCAWLIISIFSTSLVASMTHKEMHLPFTGISSLLANTDYKLVLTTASLA
FSKFHDFILPNFTSPKYRRRFEYTRIAEDMYRKGCHGSGKTAIFESEDRYRAWATRTCTFI
PTKETYFSTWITTGMTKGFEYKRPIDNGILKLIEVGLLTALKDRWLIPPLTWPPDKYVVVG
MKQVYIIFTVLSIGVVVSLVIFTVEHIVVIHRRYHLRKKWDEQLRKRARRLKVVWIRRNSF
ENKNVLGERNAFFL

>TRINITY_DN2362_c0_g1_i118.p2+TRINITY_DN2362_c0_g1_i156.p1+TRINITY_DN2362_c0_g1_i125.p1
MRHTHRIVWYFSFGQSVQCHRSGTTTRPIEIIMKFANYIVLILLIFSRLCIIKSHLMNMTK
SQQSDLRIDSLGRLLSYIFKEYYSGCDIKIIYDDKTIEQQPGVLQGLYSSLSFGSLIQRSA
DAALNQTPRAIKDKCYNYLIFLNDVYSIGNVIEEETVNKVLLVTESTPWTVKEFLKSFISR
SYTNLVIITHSMSRRTEEGSFLLYTHRLYTDGSGSSKPVLSTSWIRDHMTHKNIDLFPAKL
SGGFKGHRLLISTAHKPPFAIRTDRVSHDQIGWDGIDIRMIRLLGKALNFTADFRDPTTST
SPVYAALMDVEKRETTLAIGGIYRTNNVTARFDSSFSHVEDCAAFISEASLALPKYRAIMG
PFQGAVWALVVIAYVIAVIPLTTNTNYSILSLVTHPSRFMHMFWYVFSTFTNSFVVKNPLL
DAGIAKNSTSLLIGIYWVFTIIITSCYTGSIMAFITVPVFPEPIDTPEQLLEENYEIGTLD
HDGWEVWFNWTQIDEPVAKKLLKNLQYVSTVKAGIGNITAAFFWSYAFIGSKILLEYIVQE
QFTPSWTTMRSPMHISKECLLNFGVTFVLPKDSIYTEEFNKVIIRARQSGLAQKIIRDVEW
DVQRTAEGLLLPVSVEYKSRKIPVQDRSLALDDTQGMFLLLSAGTLLAFLTLSIECCIYLW
RKRHLKDVGHKTDVSTIVSEATTPKMNHFRGLDMWAPDRLTPRRRRFSINSI

>TRINITY_DN14816_c0_g2_i5.p1
MWCVVLLGLTGNFVGGDRNVMIDFQRASWLDDQDFKGMIDYSFGGSRCCNIFVEGVTDG
VNALFHQFIKLYGHDYTVNNINRRCNAYLLLAEKPRSLINAVKKVPTAIALTEILIIFNS
EIEENSLLFNASFYKNANVNLISPTGRWSLSEMFLLPRVFKKVSRNSNMKHNKGIVDLEG
RQLQVATFYVPPMSYLSTSENRTVNEVEGEFFSSNDTMEWDGVEVKLFVIMAKHLNFTWM
IRKPNGGYRYGRAKNSTWQGGMIGQLFRKEVDLAFGGIWFTYDPYRYVNLSVPWYQVSIH
FLVPRPHPIINFWALTTPITLEVWIAVVVTIAMQSLNIWCKARINPKVPSSKKSFSNTLT
ELIGRLVGSWAPRKTVGLRVQLQLWHFAGLLIVTAYSSSLAARLTTPDYEQRIDTADQFL
KANLTWGREGPIPKFDDYFEEQYREKMRERFQSENSPDERQSKIEQGNYAIVGKIIRSIF
FPENDIHSSDLHNYRVMKEGFGKYYVCFATQPWLVLSIDRMMTRLIEHANIYIHLLVANR
PLYT

>TRINITY_DN844_c0_g1_i1.p2
MRDTRSIITWLSLTLLTLGRSHRMDKVMENFITDVSSSFLISSSFTGFFCMQPDDAGEFS
REISRKYLLHNMASFNDSDLADIDQAVAHNNYFVVDLDCPDGVDFLLKVNMRKLFIAPAK
WLLLRDSRDQDRLTGLPSLQSMVEITEDKLISVLSRFDIFPDSEVIVGQRLNKTTVELSS
IYRPSSDHSVIIEDLGSWEDGSGFRLCSHDHSSRRRVNLRGTVLKTSLVMTDLNTLNHLT
DYQDKLIDAVTKASYMWIVYLAERMNATFNFTVERTWGYKNEDGNWNGMIGLLDRGEINI
GGTATFMISQRIGVVDYVQLYTPTGSRFLFRRPPLSYVSNIFTLPFARSVWIAIVVFLSI
SFVFLYIAMKWEWEKIQVIPVEFRLGGDLERKPTVTDNLLVLLGAIFQQGFSCEPRTIST
RIVVLMVLIIALSLYAAYTANIVALLQSTADSINTLDDLMNSPLKIGIFDIVYNRYYFGA
FEDPVRKEFYERLVKDKPAVWMSLEDGIRKVKEGLFAFHVDLGFGYQMMQETYTEDEKCG
IEEIDYLNVYDPLLVIERQSPFREIIRVGALWIAETGLKHRVASKFFTQKPPCSGSTSFV
SVGIIDCYVAMIAIVYGCAISIGILLLECLWRKWIGGLRKPENNSPETFPKSSLTADDLS
VTQSSRSLQIEEILR

>TRINITY_DN844_c0_g1_i1.p1
MNLNKGKNIVIKMFGMALIYILIFNIETSDTHELDKVVMNLIVDVINSLYHPSLSATVFM
CENTDNVKGVSEFLSKHYKLHTIVILSKNHQLNLNDFKLSHKNFYVLDLDCPGSTELIVE
INKHKMFSAPGKWLILQESRSSLSPNETQIKNIFENLNVFPDSEVTIAQRIEDTLVKLLS
IYRPNAIASLIIEYRGLWSNKNLLQLQNNEETSRKRTNIMRTQLRAACVITNPDTMNHWE
DFKDRKVDGVSKVGRALTKLLADRMNATVHFTFTPTWGYQSPNGSWDGMIGGLLRDEIDL
GGTGIFITEPRLTVVSYIHLYTPTRVRFIFRRPPLSFISNLFILPFSGNVWFAIVIFCCL
GYTVLYFSLAREWKIIEKIAYSDRLWGDLEIKPAFGDNFLIVIGAITQQGSAYEPRTGPA
RIAVFMLLVTCLSLYAAYTANIVALLQSSSDSIKNVKDLMESPLELGLQDIVYNHYYMGK
FEDPLRKEFYERRIKHLNDPYMSTEDGIHKVRTELFAFHTDLVMGYDVVKSTYEEDEKCG
FEEIDYLYVSDPTFIIQRQSPYVEIFRVGGLWLEETGLAQRFIDKIYHKKPECNNQKKFI
SVGTVDCYAAYLVIAYGLGVTLAILVCEILWFKNFDKKFPEIDDEAGNRDVNSIASGTIS
DGTSEEDLNSRRIEEIL

>TRINITY_DN844_c0_g1_i1.p3
MRRIIALVMIILSAGVNGDHEMDSVIQTFIIDILTSLYTSSSFTVFHCARPDTIAEFSRI
MSRQYQLHEVASISEPHTFDFIKSPLAHQNFYVVDLNCPGVHELLIQANDTGSFMAPTKW
MILQDSQIHKDTIANESFSSAVISQVELGSLFGDFDVFPDSEVIVGRRISDNTIKILSLY
RPSHSRGLVIEDRGIWNSIDGIQLSDHDVSSRRRTDLQQTLLKACVVVTHPDTMNHLEDL
KDKQVDVVTKVGYALSKLLAARMNVTVTFTFATSWGYKEKNGSWSGMIGSIDRNDVDFGA
TATFIVPSRIGVVDYIQLYTPNRVRFVFRRPPLSHVSNLFTLPFARSVWIGIFALSCMSF
VILYLSMAWEWTTVKHLSQNEKLIGDLERKPAFGDNFLILMGAITQQGSVYEPRSIPARI
VIFMLLIFCLSLYAAYAANIVALLQSTSDSIKSVEDLMNSPLKLGIQDIVYNRHYFGSFE
DPLRKEFYERRVQKQPDIWLPLADGISRMRNELFAFHTDLTTGYDVVQSTYGEDEKCGFE
EIDYLYVSDPAFAIKRKSPYREIFRVGGIWLDETGLKQRYIRMMYNKKPPCNNQKKFAGV
GTIECYAAYLTIVYGVVFTFGVLILEIIWSKSRFNAVVSNTLEVNREELESSEHTSSADG
NRENPVDYVVD


Niemann-Pick Type C2 proteins and Niemann-Pick Type C2 like proteins - 3 sequences identified


>TRINITY_DN1392_c0_g1_i25.p2
MARIICAFVVCLSTLVSAAEFRDCGSAVGKYTSVTISNCGASDSECILTRGSNATIEISF
NTDESADAVTAVVHGIVASVPMPYPISHPDACANPDTGITCPLKKGGSYSYRKTFPVLAQ
YPKVRVQVKWELQNEKKQDIICILIPAKIQ

>TRINITY_DN3293_c0_g1_i2.p1
MKSFLVIFGVVCVALVRAEVVQFQPCVYPEGTPINCTVHELRIKPCPESAAAKPCRVKRG
TDASIEFDYSTNFSANTLQGRAYWANSLVDLPFLGMTTDACLSTPCPVNPDTKQTYKMSL
HIDHKYPARSYDVKWKLWNQQEQECCIVFQIKLVK

>TRINITY_DN3311_c0_g2_i3.p1
MFGKTAILFTTVLCFVTFGESTDVLKCKNGGSFDTIKSIVITKCEQPPCLLKRGTRVELV
QQFVPEKNVEKLTTSVHATLLGVPLPFVGVDGTDACPNIFDADGKPGCPLKAGTQYYYKN
GFPVLNFYPTVDLVVAWALLENNVPLTCFEIPAKIIR


Odorant binding proteins (OBPs) - 13 sequences identified


>TRINITY_DN1164_c0_g1_i21.p5
MRKYVGFLCLILQVSIGHCGPVGRPDFVSDEMIALAASVVNACQTQTGVATADIEAVRNG
QWLNSTPLKCYMYCLWEQFGLVDDKRELSLNGMLTFFQRIPAYRAEVQTAIRECKKIGKF
FADGDNCQYAYTFNLCYSKLSPRTYYLF

>TRINITY_DN1164_c0_g1_i104.p3
MAKHKLSAIILFCLLSYISTGPIPKEFQEVAGDIRKVCIEETGTTVDLIERAGKGDFAED
DKLKCYLKCLFAQFGLISKKGLNFEQLVKVAPPDMKDMAKQLGVTCKDIKMNAAGDQCDL
SYHMSKCFFNTFPDQYFIM

>TRINITY_DN1280_c0_g1_i7.p2
MNTSTVVLVFCALAVTFVSGGDMKAEMHAQVEKCIIETGVDPSVLKSLHETGGANADENV
KCLGACIMKGLGVMAADGTVNLDKAKSLVPSDAPDHDALLAAVEECHAEKGANDCETAHA
IGMCMHKKHVGPMD

>TRINITY_DN1429_c0_g2_i1.p1 
MKSGLFVVALVGAFAVAAGGPPDKDCPLMKALKESIDACIDKLSEESVKLMEKDAFADNE
EIRCFHACVMTHSGLMTDGKMDIPALEEMLSGNPDDEEEAQKIIEIMKMCKPEAEISDNE
CEVAGNYVKCFQAKKVN

>TRINITY_DN1508_c0_g1_i17.p2
MKFLVIAVLVCIVGALASEQRETPEARRQRYRDACRAETGADQADIDKARKGEWADKENL
RCYTLCMLKKGNLMNDEGVLDEIVTRDTLARKLPAEQINDIMAKCKDLKGSNACGTAQRI
MKCYNEQKTHLM

>TRINITY_DN1508_c0_g1_i21.p3
MKVFVVILSTCLIGALAQELTEAQKQKVRENRDACITETGADREEVNKANKGEWADNAKI
RCFTLCMLKKWGMMNDAGVLDEAAARQKMGLQMKPEKVEEIMTKCKYLKGDTACDTAYMM
MKCYTDNRAVTV

>TRINITY_DN27232_c0_g2_i1.p1
MKLLVILLIFHVAFAAGAFRPADIVRFQRAVEKCRISEDVSDEVLERVLNGEIVDDPHFN
CFAACLLEEFQLLKPDGSFNDELAVTKIPQDADFAQQLTDAIKTCSARRDPDKCTTAHLL
FVCMYENNIPTLLFG

>TRINITY_DN6524_c0_g1_i15.p1
MRIIGVSLALLSLVLFVRGDDKDPHGPIREKCKDQFGLSSDDLKAAMEDPSDVGCYILCF
FKDLSIMDDSGKFDPDAALDAIEDSAKDDAKPVLSSCDSKVKKSTTKDPCARALEVVTCF
KEEAPELYKNLGIFHPLG

>TRINITY_DN878_c1_g1_i138.p8_ partial
MERGFPANKYENFVSNYMNVELDDCVAACAMRRLGTMSDSGTFTGEEAKNLMVKSEAEVN
EDAEMDAAIDSCAKMYGDGPDPCTTVRNLQACYKILFVQIQGNHWSINGFVNQALLLTFE
NYPDSYPGGKGGASVNNTEVVLKLLP

>TRINITY_DN977_c0_g2_i3.p1
MSGIHQLLLILVVGGVSCSPDDCTVSQEWRDAKEECQKEMDMDDECFWRCTHDEIHVLND
AGELSEDIIRNVFRKLVDGAPLQEALDKAASRCFSEIGDEVKGCDQSAMFHKCLWKDQDY
VQAAKDANHCIEIV

>TRINITY_DN193_c0_g1_i5.p1
MKSAFISGLVIVLVVLNFDNVGAKMTIPQVTNMLMPMRKTCMQKTGASAELVDAPKTGPM
PDDPVLQCYYACLLKMIKVLTKEGLPNVDSMVKQMDVMLPADDITARLKEVIALCTPAVT
STDSCEGTWQFIKCFYETDKNVCFFP

>TRINITY_DN536_c0_g1_i10.p4
MVKYIVSAFIAVCLVAAIRAGEIPPEFKEIAPEVRRVCLEESGAENEWVVKANKGDFTDD
PKFKCYLKCTLAQFGAVSRKGVNFDALTKLAPPAYKEILDKVISACKDTKPTIPGDVCDQ
VYEASKCFYRAAPDNYFVM

>TRINITY_DN582_c0_g1_i11.p7
MARHMVCCFLIGMAMQALLVSAGRPDFITDDMMAMVADDKARCMSEHGTTEALIDEVNTG
ALPNNRALTCYMDCLFAAFGVIDEGELEVDMLVGFLPDHMQDAARDLLETCAKQPGADPC
DKVFEIAKCVQAKRPDLWFMI


Odorant receptors (ORs) - 222 sequences identified


>TRINITY_DN31_c0_g1_i104.p6
METQKARGKYENTDSEANINYVVKISRTLLTPIGIYPLHGSGTAISDFLVTIQIIIVFSL
MLFLLIPHLIFTYWDAEDLTKLMKIIAAQVFNSLALIKFWTLIINKKPLRWCLGELQDSW
KSVSCEEDKEVMIKNAKTGRFLTVAYLSLSYGGALPYHIVMPLVAERIVKPDNTTQIPLP
YPCDYVFFVPEDSPGYEMLFVTQIIISSLILSTNCGIYSLIATYIVHACCLFEMVGRHLD
QVGKAVEGEMMERLSEVIDRHIFAMKYALTLEKSLNIVFLSEMLGCTVIICFLEYGILLD
FAEGNYLGMVTYVVLMTSILVNVFILSYIGDRLKEQSSKICEHTYDLEWHSLPKNMVNNL
LFIMVRSNQPVTLTAGKLFDVSLVGFADVVKTSAAYLNFLRAVV

>TRINITY_DN31_c0_g1_i104.p16
MLRTAPAPVLESSYRLKYISNGEYEFQYTRLLLTALGIWPKIFTNATRVEKIFAFLIFGI
FILTLTLSVIPFVLFTSIKVKTMNDRLVFLGPLGFHLTNSVKYIFMMRHADAMKKCLSHM
KNDWMRAITAEEQRVMLKSANLGRSLTRLCALFMYSGGVFFQAMAVFKPKEIDEFNVTIR
QHVLPRYDYFVDAQISPVFEITYATHVLCIIFLYTIEITACNLAAVFVGHICGQVQVMKV
KLNKLQQFEKFGSPKRLDNPIASIIHCHVNLLKQV

>TRINITY_DN31_c0_g1_i104.p13
MSPRLSETMTSTARPSPQISKCNGEYELQYTRWLLIALGIWSRTSDNAAQTEKACSRLTS
CVFVFAATITVIPCLMFSLITVKTMEERLVFIGPLGFHVINILKWLFIMCRADSMKKCIN
HMRTDWLEAVTREEQNVMLKSADLGRRLTRMCAIFMYSGAIFFQAKTIFAPEGIAVNETS
RRHVLPRYNYILNWQLSPAFEIAYSTHTTLMVFLYTIEIVTCNLTAVFASHICGQVQVMK
LKLKRLEDFSICGRSESVVHCIAAVIHCHVRILTQVNCRMEFVVWC

>TRINITY_DN31_c0_g1_i104.p15
MNISKSKVDSKTLRKTNRYYHSDIQRTFRMTKWLLTPLGVWLLISKNPTRIHIYTSITLI
GTWMLVILWVILPSTRYLAFVEKDRNVRVTKIGPVSYVYKTVILYSVIILTANRIKKCIE
HVKSDWRQLAREDDRQIMIKNLDFSRKITIICGIFMYSGGLSYHSIMQVWSGSKINDLNK
TIRPLVYPGNDDFLDSQATPAYELIFTGQFIMAFICCTITTSSCNITATLVGHTLGQIQI
LRMRIKKIIDEDDTCHCDSQQRIGAVIRAHVSVLRCR

>TRINITY_DN31_c0_g1_i138.p5
MVHQPSKLSQQTPTHDKKARINHELQYTHWLLTVLGIWPLISNNMTRLAKVSSLVLIAIN
IFAVAFVLIPLVMFMATRVKTLRGRFTFTGPVSFRISNFLKLVMMAHRADSIKECIDQIK
NDWVEVVIKNEQEAMLKSVELGRKLTMICAAFMFSSGTFFHVGMPLLRPRKVNAFNVTIR
PHLYPGYDVFVDSQATPAYEIIFAAHCFCAASGYTIVTAACNLAAVFVSHISGQVEVIRL
KLERLHGSGDNKGIDFNEQIASIVRSHVKILRFSEHVKTTLREICLVEILFSTVVICWLE
FYCMTEWHNSEAISIVTYFLLLVSLTFNIFIYCYIGQILKDQCESVGLMTYLIDWHRIPS
KNILSLAFTISMARCPKTITAGGLMHLTIQSFGDVMKTSLAYLNMIRAVTA

>TRINITY_DN31_c0_g1_i199.p1
MDEKAFYITTPKKDQRQDQNLGRNSFKADADYAIDIIKWLLKPLGLWPKTLNTTCFEKMT
AIFLMSICTFLLAFLIVPGSLFTFVKIKNPAVRLKLTGPLSFCVMGIMKYYSLAAERHNI
ANCIRHMTADWQKIVSTRDRAIMLAYAQFGRYGATICTGFMYSGALFYAVILPYVSTGAK
NEANVTIRSLAYPSYYVLFDPQESPAYELVFSTHCLCAFVMHSITSATCSLAVVFAMHAC
GQLEILIMWLNDLVDGGGDKHRRDDDADERFSEIIDQHVRTLSFIIRAEGVLREICLVEI
CGCTLNICFIGYYLMMEWAQADAMGMTTYTILLISFVFNIFLFCYVGELLTEECKKVGQT
TYMMEWYRLPEKKALGLTLVISTAQHPVTITAGGMIALSLSSFCAVIRTAVTYLNLLRTL
MD

>TRINITY_DN31_c0_g1_i111.p3
MKNQSSMLSSLPESRKRSRRDFKRATNINRWLLTPLGIWLRETDVNITEKVLSGCTITIC
YFLIFFLLIPCALHTFLVEKIPRRQMKMIGPMSFCVMAIIKYFFMIMRREKILVCFNHLD
VDWRRVERPEDRQIMMNDAKVGRFIASLCATFTYSGGFFFRTILPFAVPRKVLPDNTTMR
PLIYPVYRALFNSQRTPVYEIVFATQWFSGLVMYTITVAVCSVAAVLTLHACGQLKIVMS
RIDDFVRSSLDTEAMLTHKLGEIVELHDRALQLVVKIEGILNEICFVEFIGCTMNICFLG
YYTLTEFQQGQRSTIAIVTYSFLMISFTFNIFIFCYIGELLNQQGEKVGTTAYMIEWYKL
PGKSACNLILLLAMSNCPTTITAGKMVELSYATFCNVLKTAMAYFNLLKSVIL

>TRINITY_DN31_c0_g1_i104.p2
MIIAPFQIPQCLSDITTPSMTSSAFSLVFEPTDRSKCDFAFSTQITRLIATPIGLWPLDL
PANIFKRFIFEFLVVIASYSLICFFIVACGMHAFFVETNIHLRMKILGPLSFCFMAISKY
SFFLVRRDQIRDCLNHIDIDWRRFDDFDDREIMLTTARIGRFVGTLSACFMYGGGIFYRT
ILPLSIGTRVTPDNITIRPLICKVYEPLFGGQLSPSYELCFTGQWFAGFVVYTVTISTCS
FASVFVLHACGQLEIVMARLRGLVDGKERIKTTVDQRIAEVVVIHLRALRFIFRIESVLN
EVCLVEIVGCTWNICFLSYCLLTDVSDHMGIISVITMCLLFTSFTFNIFIFCYIGDMLTQ
QGRKIGTTVWMIDWYRLPNERARDLILLLAMSNYPTGLTAGKMIDLSYTSFCSVFKTAAA
YFNFIRTMII

>TRINITY_DN31_c0_g1_i34.p1
MRDEFAVLGAIPAPSEQSKSDMKYSTQFNRLFLTPIGIWPTRSDAHIIEKFFSEFLVFLS
CFLIFFLLIPCSLHTFITKQDPKLKMKMIGPLSFCLMSITKYLFSVARKREISHCLEHID
TDWRRVRYIDDREIMLTSAKLGRFIACLCAVFMYGGGFFYHTIMPFAAGNFVTPDNITIR
PLTYAVYDPLFSAQTTPAYEIVFTIQWLSGFVNYSVTIGACSLAAVFVLHICGQLKIVSS
RLESFVKGRTDERRNLQSRLAEIIELHLRALGFEYFINSEGQSESIRNFSRFIIRVERIL
NEICLIEFIGCTMNICFLGYYFMTEFEQSATIATVTYCVLLVSFTFNIFIFCYIGEMLTQ
QGYEVGRTAYMIKWYELPAESARGLILLLAMTKNPMSITAGKMAELSFRSFCGVLKTAAA
YLNLLRTVIM

>TRINITY_DN31_c0_g1_i69.p1
MRDEFAVLGAIPAPSEQSKSDMKYSTQFNRLFLTPIGIWPTRSDAHIIEKFFSEFLVFLS
CFLIFFLLIPCSLHTFITKQDPKLKMKMIGPLSFCLMSITKYLFSVARKREISHCLEHID
TDWRRVRYIDDREIMLTSAKLGRFIACLCAVFMYGGGFFYHTIMPFAAGNFVTPDNITIR
PLTYAVYDPLFSAQTTPAYEIVFTIQWLSGFVNYSVTIGACSLAAVFVLHICGQLKIVSS
RLESFVKGRTDERRNLQSRLAEIIELHLRALGFEYFINSEGQSESIRNFSRFIIRVERIL
NEICLIEFIGCTMNICFLGYYFMTEFDQHLASGLITYCILLVSFAFNIFIFCYIGETLTQ
QEDKVGRAAYMIDWYELPPKTARDLILLLAMTKNSINITAGKMAELSLQTFGGVLRTAAG
YLNLLRTLMM

>TRINITY_DN31_c0_g1_i69.p3
MRDEHSVLGVIPAPSGRSKADLRYSTELSRWFLAPIGIWPPKSDAHIIEKIISELLVFLS
CFLICFQLVPCLLHVFIKEQNPKRKMKMTGPLSFSFISISKYLFMIVRKQQIYYCLEHID
VDWRRVAHLDDREIMLMKAKLGRFVAWLCAAFMYGGALFFHTVIPFAARSAVTPDNITLR
PLVYTIYDPLFSAQTTPSYEIVFTIQCVSGFVVCSVTTGACSLAAVFVLHICGQLTIVRS
RLDSFVRGRKDENKNVERRMAEIIELHLRALRFAIRIEGILTEVCFIELVGCTMNICFLG
YYFMTEFDQHLASGLITYCILLVSFAFNIFIFCYIGETLTQQEDKVGRAAYMIDWYELPP
KTARDLILLLAMTKNSINITAGKMAELSLQTFGGVSFSFHS

>TRINITY_DN31_c0_g1_i145.p3
MLALAPTLFTIHCLCVNMSPTSSKKIPKTRFSRKHNACIEHELQYTRWVLKSLGIWSMVS
DDTTNLDRIASFILIILNLFAIVFILIPCLLHMLLKETNPRRRLHLVGPIGFRISNILKY
FSIMFRVDIIKQCLNHVENDWSYIDSEVEQKLVMNNINVGRNLTRLCAIFMFSAGVFYHT
VMPLLRKKRINAFNMTIRPHAYPGYDFFVDSQASPTYEIIFVLHCIFAVAGYFMTIAACN
LAATFVTHICGQVQIINVKLQNLTRCNEKSSIAERIASVIKCHVKVLRLSRMIEKILREI
CMVEVVASTLIICLLEYYCMTEWKDSETASLITYFLLLTALTFNIFIFCYIGEILKDQCQ
VVGEITYMVEWYQIPSKNSLKLALIIAMARVPQKITAGGMMELTIQSFGSVIKTSVAYLN
ILRAMAD

>TRINITY_DN31_c0_g1_i157.p6
MSLKFSELSFPSKSQTYHHCELQYTQWLLTALGIWSMVSTNITRKAKVSSLFLVCLILFA
IAFTILPCIVFVTVRMTTMRSRLVFFGPLGFRITNLLKYLFMMYRANMLKACVCCIEADW
AGATRKDQLVMAKSAELGRKLTKLCAFFMYSSGIFFHVMTFLRPKRTDAFNVTIRPHVLP
GYDFIVNSQLTPTYEIIFGINCLCGAAIYTVVIATCNLAAVFVGHVSGQVQVIRLKLLKL
EKYDQDFEKSANIGNDIAYIVRCHVKILRFVENVRDLLREICLVEVVHSTTVICWLDFFV
LTGWKNSEVIFIVTYILLLISLTFNIFMFCYIGEILKNQCASMGHMTYMINWHNMPKENI
SSLSLIIAMARYPCTITAGGMMELTIRSFGHVMKTSLGYFQMLRTVAA

>TRINITY_DN31_c0_g1_i104.p1
MRKSPLPQPGPKYFFKLKLRSMPSQYICIVQTSMTSEPSQQALPFPIVYQHEANINYELQ
YTRWLLTVLGVWPMMTNDVTKRTKIFSILLIGISILAIAFILVPITVFMFVKMKTLRTRL
GFIGPIGFRISNMFKIIMMMYRARVIKECINQVKFDWLSVTIRDEENAMFRSVILGRTLT
IVCGIFMLSGGVFFHIVMPLLKPRKFNAFNVTIRPHAYPGYDFFVDSQATPAYEIIFSAH
FLCATSGYVVVTASCNLAAVFVSHISGQVQVIKLKLARLQQNDGEKTEDLSRQIASIVKS
HVRILKFSDKIKMVFREICLVEVVLSTIVICWLEFYCITEWKNSATISIVGYCVILGSFS
FNVFIYCYIGQILTDQCESIGQMAYMIDWHRIPPRNILSLSMIISMARYPRHITAGGMID
LTIRSFGDVMKTSIAYLNVLTAITA

>TRINITY_DN31_c0_g1_i104.p12
MSDLAIPAKEINAIVLTRWLLTPLGGWPLMKKSPSTGELFIAIILQFFCYSFILFALIPA
IFHIVFREKNLSAKIALCGPVGFFMMNMLKYSAIIRHRKSIKKCIEMIETDWKKVHNDKE
WNIMRKNQLIGRKLTIVCASFIYTGGMSYHTVMPFLMGSPASSEYCGDDRPLVFPGYDVL
FDPLITPVYEIVYLSHCFAALIIYTITTVSCNIAASFVTHASGQIEIIVEKLNSLVGEGI
GPDQKCLHKKMGDIVRHHGRVIRFTRNIETAVREICLVEVFASTIIICLLEYYCLTVEKY
VETIGILTYFILLMSLTFNIFVFCFIGELLKESLIYLNILRHMNL

>TRINITY_DN31_c0_g1_i104.p4
MSQLSSAADMDFAGIKPIRYTRWLLTIVGIWPVIKRYSTPQDHFLAIIVRLVCYLLAFFA
MIPGLYFMFFRKATSVKDKVALVGPVGFWVMVTMKYTIMIYRQKGIKKCIEHIETDWQRI
KSQEEHDIVFKNFLISKKITIICASFIYSGGLSYHTVVPFVVGSAVTTDREDRPLIFPGY
DDAFDVYATPVYHFVFLSHCLGAFIMYTVSIISCNLAASFCIHACSQLQIVILKLNGLVE
RGYNECSESLRDKLKSIVWNHVRVQRYAADIERVLREICLVEILTSVIIICWLEYFVLKT
WDDSETIGILTYFILLMSLTFNIFVFCFIGELLKEQWNETGKSAYLLDWDRVSPKIARAI
ILIIATAQVPKKITAGGLLELTYTSFTSVMKSSLIYLNILRHMNL

>TRINITY_DN31_c0_g1_i104.p8
MNLSIKYTRWLLTIVGIWPVIKKDSTSKDKILAFFIKLMWFCILSFGIIPGMYFMFFRKA
TTAQDRMAVVGPIGFWTMVSMKYSLMVYRQQAIKKCIEHIETDWLRIKDEREYDVVFKNF
LISRKLTLICAWFIYSGGLGFHTVVPFVLGNAYTTKRPDRPLVFPGYEDAFDVHATPIYH
LVFFSHCAGAFVIYTVTIIGCNLAASFVTHACSQLQIVMMKLNGLVVDNYKEDTQSLQDK
LKSIVWNHVRVQRYAGDIENVLRGICLVEIFTSIIVICYVEWSLLKTWNESETVGIIVFI
ILLISLTFNIFVFCHIGELLKEQWSDAGEAAYLVEWYRLSPKIATAMVLIIATAQVPKKI
TAGGVMELTYASFTSVMKSSVVYLNILRQMNL

>TRINITY_DN31_c0_g1_i111.p5
MNLSIKYTRWLLTIVGIWPVIKKDSTSKDKILAFFIKLMWFCILSFGIIPGMYFMFFRKA
TTAQDRMAVVGPIGFWTMVSMKYSLMVYRQQAIKKCIEHIETDWLRIKDEREYDVVFKNF
LISRKLTLICAWFIYSGGLGFHTVVPFVLGNAYTTKRPDRPLVFPGYEDAFDVHATPIYH
LVFFSHCAGAFVIYTVTIIGCNLAASFVTHACSQLQIVMMKLNGLVVDNYKEDTQSLQDK
LKSIVWNHVRVQRYAGDIENVLRGICLVEIFTSIIVICYVEWSLLKTWNESETVGIIVFI
ILLISLTFNIFVFCHIGELLKEQVVKKIFFDIFRTIIQYSQWSDAGEAAYLVEWYRLSPK
IATAMVLIIATAQVPKKITAGGVMELTYASFTSVMKSSVVYLNILRQMNL

>TRINITY_DN31_c0_g1_i104.p5
MTMSVDKVKNSSEEIETIQLTRWLLITLGLWPFVTDNSTIIETFLGIIIQILSYGLLFFT
IVPTTYHIFMREQNLDAKITLIGPICFFTTNFLKYCAIVYHREDIKQCLNSLKTDWQLLT
TQSDRDIMMKSVSTGRNLTIFFAIFMYSGGMFYHTFMPFLIGSPVTNAKNTSTRPLVYAG
YDILFDPYISPVYEIVFFSHCLTAMVVHTIVTVSCNLAASFVAHACGQIQIIIVRLNSLI
DDIAQDSARSHRKMASIIDYHARVIRFTVDVEVILREICMIEVVASTFVICLLEYYILAT
WNGSEIIGILTYLVLLVALSVNVFIFCFIGEKLTQQCYEVSKAVYMIKWYRLPPDVAIAL
VLFLANAQVPRKITAGGYMDLSLNSFVKVLKTSVVYLNLLRTVEN

>TRINITY_DN31_c0_g1_i104.p7
MSVTLEITPEEIKSLQFTKWLLTPLGVWPFVKRGSTLTEIRLAILLQLFCHSLLAFVIIP
SAFHIFARESNLNVRIALFGPVGFVVTNLLKYCAIIHHRTGIRRCIKYIENDWQELQNQH
HRDIMMRNVSTGRNLTVLCATFMYSGGMLYHTLMPFLLTNPIAAEKNSSNRPIVYPGYDA
VFGVYVSPTYEIIFLSHCLTAMIIYTITTVSCNLAASFVTHACGQIQILIVRLDSLVNSE
GDRSERYLKRKLGDIIHYHAKVLRFTVDIEEILREICLVEVVASTLIICLLEYYCMTTWS
ESETIGICTYFILLISLSFNIFIFCYIGELLKGQFSDAGTRTYLTEWYRLPPKCGLMLLL
IIATARVPRKITAGGLIDLSLNSFVTVIKTSLVYLNLLRTVET

>TRINITY_DN65_c2_g1_i21.p1
MKTSDYQPLNAFKLNLTVWKYAGIWPAGVKSQSLRYLYYIYNSISPTIWFGSFFVLQFIH
IIQVIADLEQVMHSIYLMISYCAMACKYHSILWYRRRLETLFDSLNDPVFKPRLPSHVDV
MNESMRIVRRDSIIFLSSGICATIFWTFWPLIDRKSEDNELAYQMWCPLDISQSPTFEIV
YTYQTIAITYNTMFNTMTDTVICGLLKMMSGHLDVLIEDYGMIFEDMFICPGEETPRTVA
GKKLVELGKGKGEGKTSAEGVRAVQGRQIQKSDDEGRDLVIPPVIVPQLSQTDLKTRVSS
CVKLALAVEGFANEVKDIFQAGILVQFIASCLIVCASLFALTILPTKSFQFFSLAQYLAC
MLIQIFLYCWRGNEVSLKFSDLSDAIYMCDWTTCDGKFRRSMDIIMSRSQKPVILLIGGL
FSLSVETFISILKSAYSFFMFFKEVKQQMSN

>TRINITY_DN1010_c0_g1_i228.p1
MMKTKHQGLVADLMPNIRLMQISGHFMFNYYGEGKKLMHKVYCSVHLFLIVLQFALCGIN
LAMESGDVDDLTANTITVLFFLHSVVKVIYFAVRSKLFYRTLAIWNNPNSHPLFAESNAR
YHSIALTKMRRLLFCVGAATVLSVVCWTGITFFEDPHKAITDPITNETRIVEIPRLMVRS
FYPFDARHGMAHIAMLIFQFYWLLITMVDANSLDVLFCSWLLFACEQLQHLKAIMKPLME
LSATLDTVVPNSSELFKAGSADHLRETNGTQPSATPQQGDNMLDLDLRGIYSNRQDFTAT
FRQAAGMQFNGGVGPNGLTKKQEMLVRSAIKYWVERHKHVVRLVTAIGDAYGVALLFHML
ITTITLTLLAYQATKVNGVNVYAATTIGYLLYSLGQVFLFCIFGNRLIEESSSVMEAAYS
CHWYDGSEEAKTFVQIVCQQCQKAMSISGAKFFTVSLDLFASVRMAFIINFRHSSLLHST
IK

>TRINITY_DN782_c0_g1_i11.p4
MGGKNNLKFHWNLTSYCLRILALWPLLRAESFMSKIFDYGHLIAVGMMALQQGLSMLMTC
YIKCENFVAAAESIGPMMALFIALGKICIYRYNKSPLRKLSISLEECLNNPNSEEYNYLG
AYMKYGNIASTSVFGSILVLMVGYFSLPLMRSTHELPFLAYYPWNCQNSTLGYAISYLHQ
VILTSVLACACSTEFTFVWYVSHCCARLKVVQDKLRTLSVRNFGRKFGHELQKVISGIVE
IHANVLDDVILINTSFTYIVLMLFLAAVIAICCAGLTITSKTTESTIILLFMVLAIYYAQ
QLLFYYLPGDLLAQETLAVGEAAYASSWEILDAKHQKTIGLILVRSKLPPRLLVGNLNPL
LMENYMSFLATTASYFTSIRAVTDKD

>TRINITY_DN650_c0_g1_i13.p1
MDFWDQDYFRVVKITTCLVGQWPYQTLTELIFFRSVLFVLVVMHLIPRIRALVLYSDNPE
IVLSVSSFLVIDTIFVCKILLHSYNLTKVSQPSSPSIFKTDIACLFQMKYLLGKLHDNWS
IFSEDELQVLHQWSAAGKKISFIYLGTVLGSCGIWITRPLQLRLGQVFTKANETIRVFPV
PVDYGSINVDKYYWSISLLTEFTSLLIGLGVVACDLLFFMYSYHAFGLFATLGYQIEHLP
IDSDSGLNEEMHVKRCVKLHYRIIEFAEEIDELYRWIFFTVIGFNMILISMTGVELAVNL
TSVQDAVAYISLITSPFGHLFVECLMGQRLIDSSLGVQEYIYNAQWYASSIKSQKMIGLL
LMRSQLPCQLTAGKFLVMNFATFNAIVRTSASYFTVLMATQ

>TRINITY_DN650_c0_g1_i87.p1
MDFWDQDYFRVVKITTCLVGQWPYQTLTELIFFRSVLFVLVVMHLIPRIRALVLYSDNPE
IVLSVSSFLVIDTIFVCKILLHSYNLTKMKYLLGKLHDNWSIFSEDELQVLHQWSAAGKK
ISFIYLGTVLGSCGIWITRPLQLRLGQVFTKANETIRVFPVPVDYGSINVDKYYWSISLL
TEFTSLLIGLGVVACDLLFFMYSYHAFGLFATLGYQIEHLPIDSDSGLNEEMHVKRCVKL
HYRIIEFAEEIDELYRWIFFTVIGFNMILISMTGVELAVNLTSVQDAVAYISLITSPFGH
LFVECLMGQRLIDSSLGVQEYIYNAQWYASSIKSQKMIGLLLMRSQLPCQLTAGKFLVMN
FATFNAIVRTSASYFTVLMATQ

>TRINITY_DN650_c0_g1_i94.p1
MDFWDQGYFRVAKISTCLFGQWPYQSSKEIIFSRLIILSLVIIHLIPRIRALVLYGDDP
DVVLSASCPLIIDVVFVIKTLNNSYNFRRMKNLLNRIYENWRLFSTNELQILHQYSTAGQ
KLTTVYLVVVLGSAGLFITQPLQLQLVHIIIKTNETMRLFPVPVDYGSINVDKYYWSLTL
LTEFTTVLIALGIVSCDALLLMYSYHTFGLFAILGYTIEQLLTDDGNGLSDEMHVKKCIK
LHCRIIEFAKELEDLYRWTFFAVVGFNMILISIMAVEVVVNVGSVAKMIQYGSLTVSPFG
HLYLECLIGQRLIDDSLGIQSYISNAQWYATSIKAQKMIGMFLMRSQFPCQLTAGKLLVM
NFETFNAIVRTSASYFTVLLATQ

>TRINITY_DN411_c0_g1_i110.p3
MSVCKRSTCNMDFWDQRYYSTTKTLSCLMGLWPYQSKTQLIVHRSIIFLLFIIQVIPEIL
AVFLNSADLDVIMDSVGTFIMDAGFLINAFTYFWNFKKMKILLDNVKENWKIFPKNEGQQ
ILEKYARDGGKLAILYAAGICASGIFFTTEPLQWRLLNTMLNANFSVPLFCTPMEYPMID
VEKYYYVILFIQEISVAVVISMVVVYDLLFFLFSQHVCGLFAGLGYAIENLPVDRHSRSD
DRGFRYVKRCIQIHSRAIRFSNSLEDLVVWNFFFMMGLNMIIMSLTAVQVVSNTNAIGRL
LKNCVFVISQLVHLFITCFMCQRIIDHSSDLQAKITNSRWCFSTVKTQQLIKLMILRSQI
PNQLTAGKLMVMSLETFTVIVKTSASYFTVFLAMQ

>TRINITY_DN411_c0_g1_i199.p1+TRINITY_DN411_c0_g1_i198.p3
MSVCKRSTCNMDFWDQRYYSTTKTLSCLMGLWPYQSKTQLIVHRSIIFLLFIIQVIPEIL
AVFLNSADLDVIMDSVGTFIMDAGFLINAFTYFWNFKKMKILLDNVKENWKIFPKNEGQQ
ILEKYARDGGKLAILYAAGICASGIFFTTEPLQWRLLNTMLNANFSVPLFCTPMEYPMID
VEKYYYVILFIQEISVAVVISMVVVYDLLFFLFSQHVCGLFAGLGYAIENLPVDRHSRSD
DRGFRYVKRCIQIHSRAIRFSNSLEDLVVWNFFFMMGLNMIIMSLTAVQVVSNTNAIGRL
LKNCVFVISQLVHLFITCFMCQRIIDHSSDLQAKITNSRWCFSTVKTQQLIKLMILRSQI
PNQLTAGKLMVMSLETFTVIVKTSASYFTVMEFWNQRHYSCLKVLSCLLGLWPYQSSREI
LIYRTAAVVLFILQTTPQILALKSYYYDFQLVMESMTYFMIEITFIVNFVTYLFQFNKMR
NMLDMIREDWGIFTEDNGLRILHTYASQGQKFSVLYAGSLYVSGVFTTLKPLQLRLMNIL
FKSNISVPKFFIPMDYGMINVDKYYYGLLCLSEMSVSIIVVMVLAYDLFFFLCAQHICGL
FTALGVAVEKIPTDCQLLVDGTYNYLKTCVTVHKRILRFVNLLDEILRWNTFILLGFTMI
DLSMIELQLALHLDDIGEVLKNLVFIGSVMTRFFIICFVAQRVTDHSVDFQNNLINSRWC
DISLKSRHLIKFFIMRSQRPCQLTTGKVLVMSFQLFTVVVKASGSYFTMLLAMQGH

>TRINITY_DN138_c0_g2_i2.p1
MADGGKFWNHPYYKMMKDVTTFMGQWPYQSMRRHITMAIITFSILSMMLTVQISAFWVNR
HNMEVVLDCSVPFVTDLVLVTKYANNCYHYNVMIELFEKIKCNWTVLPKNNGLHILHDYS
AFGRKFVKIYMMAMWFSCVSYITEPLQERLTVHLLYPNVTLPKRFSMPFEFGPINVDTWY
YQLWCATSFGILTRLTVIGSTDLIMFTFSEHANGLLKGLGYAIDHLPPRDDSTNDDECYE
YMKRCAMIHGRAIEFAENVRDIYLWSFLGIVGLNMILISITGVQIVNSMDNWKKMAKFVV
NLITQIIHLFADCFVGQRVMDASSDLKETITNAKWYNASLRTQKLIPLMLLRAQHPVVLT
AGKVVVMGMNTFATVLKTAASYVTVFLAMQ

>TRINITY_DN40_c3_g1_i14.p1
MKETADFFDHPYYKFTKTMTSLVGQWPHQTTKELIIHRSCLFVIISLQLMPQFFAVYVYR
NDFKILLDTLSPFIVDATLLVKVVNSYFHSENLIHLLNLIKENWTIFPQSSEQRVLHYHS
DLCSKASLLYLGAMYFGTFQFATEPLQRKLLYALIDNNVTVEKVFAIPMEFPSTIDMGYW
YYPILLISTFFIMVFLTVVGSCDLLLFLYSEHAVGLFKALGYAIEHLPPNDSEGNNYSFE
YLKSCAAVHSRAIYFAEQVRDIYLWAFFGVIGLNTIILSITGVQVVINKEATEKVIKYFI
FVIMQSMHLFAECYAAQRLMDASYEIKERLTSSVWYIHSLKTQRLLPLMIMRSQSPIVLT
AGKMIVMNMDTYAVVLKTAASYFTIFLAMQ

>TRINITY_DN138_c0_g3_i2.p1
MADGGKFWNHPYYKMMKDVTTFMGQWPYQSMRRHITMAIITFSILSMMLTVQISAFWVNR
HNMEVVLDCSVPFVTDLVLVTKYANNCYHYNVMIELFEKIKCNWTVLPKNNGLHILHDYS
AFGRKFVKIYMTAIWLSVVSYITEPLQERLMVHLLYPNVTLPKRFSMPFEFGPIDVDTWY
YQLWCATSFGILTRMTVIGSCDLLMFIFAEHTNGLLRGLGYAIEHLPPYDESASNDESFD
YMRRCIITHSRAIEFAEHVRDIYLWSFFGVIGFNMILMSITGVQIVNNMDDSKKLIKFVV
NMIMQMMHLFVECLVAQRVMDASFDLKETITNAKWYDASTKTQKLIPLMLLRAQNPVVLT
AGKVIVMGMDTYAVVLKTAASYFTVFVAMQ

>TRINITY_DN196_c0_g1_i101.p1
MGRDLDFWDHPYYKIMKTAATTVGIWPCQSIKDIIIYRFRLFFICIVQIQPQLNYLLEQI
REDWSIFSKNNGLYLLHYHSNFARKLSMVYMAGVYIGGLCYSTEPLQQIMLYHLLYSNIT
LQRRFSMPMDFGPINLGIWYYPLLLGSAFCILMILTVIGSCDLLLFMYAEHACGLFKGLG
YAIEHLPSYNTTAKYDNSYDYMRRCALIHCRAINFAESVRDIFLWSFFGVIGLNMIIISL
TAVQVMNNLNAVEKVLKYTIFVSMQMVHLFVECFTAQRLMDASFQLKETLTNAKWYNASR
RTQRLIPLMLIRSQSPIVLTAGKIIVMNMSTFATVLKTAASYFTVLLAMQ

>TRINITY_DN196_c0_g1_i112.p2
MGRDLDFWDHPYYKIMKTAATTVGIWPCQSIKDIIIYRFRLFFICIVQIQPQISAFWKYR
NDLEIVLDTIAPFIVDIVFTLKLINVCYHFKKLNYLLEQIREDWSIFSKNNGLYLLHYHS
NFARKLSMVYMAGVYIGGLCYSTEPLQQIMLYHLLYSNITLQRRFSMPMDFGPINLGIWY
YPLLLGSAFCILMILTVIGSCDLLLFMYAEHACGLFKGLGYAIEHLPSYNTTAKYDNSYD
YMRRCALIHCRAINFAESVRDIFLWSFFGVIGLNMIIISLTAVQVMNNLNAVEKVLKYTI
FVSMQMVHLFVECFTAQRLMDASFQLKETLTNAKWYNASRRTQRLIPLMLIRSQSPIVLT
AGKIIVMNMSTFATVLKTAASYFTVLLAMQ

>TRINITY_DN196_c0_g1_i170.p2
MGRDLDFWDHPYYKIMKTAATTVGIWPCQSIKDIIIYRFRLFFICIVQIQPQISAFWKYR
NDLEIVLDTIAPFIVDIVFTLKLINVCYHFKKLNYLLEQIREDWSIFSKNNGLYLLHYHS
NFARKLSMVYMAGVYIGGLCYSTEPLQQIMLYHLLYSNITLQRRFSMPMDFGPINLGIWY
YPLLLGSAFCILMILTVIGSCDLLLFMYAEHACGLFKGLGYAIEHLPSYNTTAKYDNSYD
YMRRCALIHCRAINFAESVRDIFLWSFFGVIGLNMIIISLTAVQMVHLFVECFTAQRLMD
ASFQLKETLTNAKWYNASRRTQRLIPLMLIRSQSPIVLTAGKIIVMNMSTFATVLKTAAS
YFTVLLAMQ

>TRINITY_DN196_c0_g1_i1.p1
MGLPQVIFITSFWGCENSKTVRAMTSDFWDHPYYTPAKFCTSIVGQWPQQTRRKLILHRS
LLFVMVILQITSRVLAVVINRDDSEVVVDALGPLIIDVVFAIKLGNSCYHFKKMKFLSRK
IQENWNIFEPHNGLQQLHYHSNFGRQISTLYLVGVYMGTVSFTTEPLQEQMIYSLLYPNI
TVAKRFPTPMYFGSLDLDTYYYPLFIASTFCTFLVMTVVGSCDVLLFMYAEHACGLFRGL
GYAIENLPPQEENETSDLSFYYLRSCIVVHKRAIEFAECIRDIYLWNFFGVIGLNMILMS
VTGVQVVTNLDAMEKVVKYAVFVFMQMVHLFIECLAAQRLMDASFELKETLTNAKWYMAS
KKTHKLILLMLMRSQIPIVLSAGKMIVMNMDTYAIVSP

>TRINITY_DN1068_c0_g1_i12.p1
MSSPKDTMGFWDQLYFKPMKIVSCWAGQWPYQSPIERTIIRTALASAVGSQIISQIAAVA
EHSNDLDFFMELVPPFVVEVTCFTKMINCFFFLGKIKILLEQLQENWKLFPTGRENELLR
EHSLLGFQMSMLFLGTLYTSGFVFGTQPFQAMILHFVFKSNGSMPRQFLFPANWGPIDSD
KYYFPLVILSAMSIYCVVTMLVAIDCVFYTCCGHACGLFTALGYSIENFNFNDDLMSGDT
GFAFLRRCIQIHNRVLEFTNIIEDVLTFNFLIMLGSVTMAMSLTAVQMVINFNAVVKLLK
NLAFAVTQITQLAIKCWIAQRVMDKSLNVKFSLINSKWYLAPPKTQKLIGLMIMRSEIPC
QITAGKVIVMCLETFSSIVRLSASYFTMFLALR

>TRINITY_DN572_c2_g1_i106.p2
MDMIHDEVDFWDQPYYWLTKTVLRASGYWPYQSPRERIICRAILQFLYWIQIIPEIAVVI
RHFDDADLVMETLSSFLIDVVVMANVCTFVVHGDKIRNLLEQIKQNWRIFPKNNGLSLLH
QHSESGKIRSIVYAAYLGAAWVVFVSEPVHFRLIRLVIPSNKTLVLRFAIPVDYGPLDVE
KYYYTILLVGAISILAIVILVIAADVLLFLYSHHACGLLAAVGFAIENLPVADASEKKTR
DHEYQYMKKCVILHSRSIQFSDTVEEIFRWNIFMTIGINMIVISMTAFQVVTNFNTLPRL
VKTLVFAVGSILHLFIQCYMSEQIINHSLGIGHSLMNAKWYCATSETKQLMQFMLMRSHV
PCQLTAGSMLLISLDTFSSVIRTSVSYFMVFMDMQ

>TRINITY_DN506_c0_g1_i17.p1
MEMISDERDFWDQPYYWLTKTVLRATGYWPYQSPRERIVCRTILYFLYWIQVIPEIVVVV
RHAGDADLVMETLSSFLIAIGAIANMCTFVFYADKIRDLLDQIKENWKIFPKDNGLPLLH
QYSQSGRIRSIVYAAYLWAACLVFVSEPIHFRLIRLFIPSNKTIPMGFAIPVDYGPLNTE
KHYYTILVVDSISIFAIVTLIIAADVLLFVYSHHACGLLTALGFAIENLPVDGAPSRHTK
DDEYQYMKNCVILHSRFIQFSDTIEEIFCWNFFTTIGLNMIVISMTAFQVVTNLNTLSRL
FKTLVFAVASVMHLFIQCYMSQQIIDHSLDIEQSLMNAPWYHAKSRTKQLMQFMMMRSQV
PCQLTAGRMMLMSLDTFSSVIRTSVSYFMVFMDMQ

>TRINITY_DN1542_c0_g1_i29.p1
MRHRGSVDEPNGGEDFWDQSYYWFTKTIFRAIGHWPYQSRMELVMCRIALHFAYWIQVIP
QIVAVVCHYDNFDLVIEAMSSFIIDVAVMCNLSTFFFNSDKIQLLLEQVKEDWTIFPMNN
GLKLLHEYTELGKQRVILYSVGLYAAWFMFVSEPLYIKIFRLFRPSNKTVPLRFPIPVDY
GPLDVEKYYYVILAVSAISIFGVVTVVVSADILLFLYSQHACGVFAALGVAIENLPVNVT
TRKQTNDYEYQYLRKCVIIHHRILEFSNTIESIFCWNFLMTIGLNMIVISMTAVQAVTNL
DAVALLLKTLMFMIATTSHLFIQCFMSQQITESSLGVQQSVINAKWYFSTAQSKHLLQFM
IMRSQIPCQLTAGRVILMSLNTFSSIIRTSATYFTIFLDMQ

>TRINITY_DN1542_c0_g1_i9.p1
MRHRGSVDEPNGGEDFWDQSYYWFTKTIFRAIGHWPYQSRMELVMCRIALHFAYWIQVIP
QIVAVVCHYDNFDLVIEAMSSFIIDVAVMCNLSTFFFNSDKIQLLLEQVKEDWTIFPMNN
GLKLLHEYTELGKQRVILYSVGLYAAWFMFVSEPLYIKIFRLFRPSNKTVPLRFPIPVDY
GPLDVEKYYYVILAVSAISIFGVVTVVVSADILLFLYSQHACGVFAALGVAIENLPVNVT
TRKQTNDYEYQYLRKCVIIHHRILEFSNTIESIFCWNFLMTIGLNMIVISMTAVQVQIDM
NCSAVTNLDAVALLLKTLMFMIATTSHLFIQCFMSQQITESSLGVQQSVINAKWYFSTAQ
SKHLLQFMIMRSQIPCQLTAGRVILMSLNTFSSIIRTSATYFTIFLDMQ

>TRINITY_DN373_c0_g1_i127.p6+TRINITY_DN373_c0_g1_i199.p6
MSFFSLNILFFQVLGLWFPEDTSPLWQIILYRIYNAIAVTSICTFALSQFFAVLTCFHDP
KELTNASFLLVTVIAVGGKMFNMTLCRNEIGRMIKLFDVEPFKAVDDYEVAIQWQFHRTV
KLYTSVYGILTTVTCTLITLLSLVRDMPRRQLLLRAEYPFDDSVSTGYWVSYIHQLYSHY
LGAIFNVTFDTFVAALMLATSAQLDILKYRFVVMPSAMEKECSESNHKVNNEEVVEMESK
YLANQTNHHLAIFQFSKWTNDTFTVSIFLQYCASSLVFCISVFTLTNLAPFSKEFNSLLL
YVGCMLVQIFILCHAANDVTIRSENMADGVYKMDWTSLSVSSKRSLVIIMARTLSPIKYT
SGHVVSLSLISFSS

>TRINITY_DN1349_c0_g1_i21.p1
MSFFSLNILSFRILGLWFPEDTSSVWQIFLYRIYNAFAVTAMCTFVLSQFFALLTCLNDT
KELTNASFMLLTMIAVAGKMFNMTVYRYEISKMVKLFDLEPFKSMDENEVVIKSKFHRSV
KRFTSVYGTLGTATCTLITLFSLIRDMPRRQLLFKARYPFDDSASVGYWVSYIHQLYSHY
MGAVVNMTFDTFVSALMLATSAQLEVLKYRFVMMPSVMENERSGIGCKGDSEEIEKMETK
YLGNHTNHHLAIFEFSKMTNDTFTGSIFLQYCASSLVLCVSVFTLTQLKPLSKEFNSLLM
YVGCMLVQIFIFCDAANDVTIRSETMAEGIYKMDWTSLSVNSQKSLVLIMARTLRPIRYT
SGHVVSLSLVSFSSLLKMSYSVYNILTQSSE

>TRINITY_DN2246_c0_g1_i26.p1+TRINITY_DN2246_c0_g1_i9.p1
MSFFSMSIFCFQCTGLWFPQATTSPWLINLYKIYNALIVTAMFTFALTQFFAVLTCFHDP
KELTNASFMLLTILASTGKVLNMTVHREKISRMVTLFNREPFKPRDDNELAIKSRFHRSV
RIFTTIYGVLTTTTCSLITVLSLFRDMPRCQLPFKAKYPFDHSASVGFWIAYLHQLVSHY
MGAIVNIAFDTFIPALMMATSAQLEILKYRFTTMTQTIDKECSKAIGEGDHNQVMKMETK
YLTNYTNHHLDIVQFSTDTNNTFAGSIFLQYCASCLVLCVSVFTIAHLKPLSKEFNSLVM
YVACMLVQIFLFCDAADDVTIRSETIGDAVYEMDWTSLSVSSKRSLVLIMARTLSPITYT
SGHVVSLSLVSFNSLLKLSYSVYNILNHSSE

>TRINITY_DN642_c0_g1_i109.p4+TRINITY_DN642_c0_g1_i26.p3
MSLFSISIFFFRIMGLWFPDEETSTWKTKLYKIYNGFTVMMMCTFTLTQFLALPSCIHDA
EELTNASFMLLTMIAVTGKMWNMTLHRKQISKMVKLFDVEPFKTLNDDEVTIKLKFQRSI
KLFTILYGMLTDATCSMLTLSSIIRDIPHRQLLFKAWYPWDRSYSVGFWYAYIHQTVSHY
IGANVNVAFDTFIPGLMMATTAQLEIIKYRIISIPKAIEKELSKSVCGANAEQLIKLETR
YLTDCSRHHLAILEFSKSTNATFTGSIFLQYCASSLVLCVSVFSLSHMKPLSKEFNSLLMY
VACMLVQIFIFCDAANEVTIKSQTIADAIYDMDWTSLSVNSKKSLVLIMVRTLRPIMYTS
GHVISLSLVSFSSLLKLSYSVYNILNHSSQESA

>TRINITY_DN145_c0_g1_i2.p2+TRINITY_DN145_c0_g1_i1.p1
MYTRGATKTPPGYTHRSVLNMFIILSKLCGIWNFDESTSVILRFFYFIYKTIIYTIIMIF
FSTLFAHLLLNYGDLLIATDDACYLAGISVIIFKLFIFARQHGNIQNLIEEVYRPLDVLS
QSSDDVGVQRLLKVTFFYERILLYFFIILAGFLVIALMVFVPKSDGELPIKTSFPFDTTI
SPGHEIAMCLQTAAITFGLYSIVAMDSLAINICRCLSIQLLTLASNYQTCIVHVYNRCRL
KPSSLTSSPSKEPSVLKANEDLIMSGFVPFRREEEREHRDSFVKRFTLCGINHQRIIRTI
DEFNVIFSSCMLMQVFSSFSMICFAGFQAVLGSSSKESVLKFIIYLGAALSQLVNWCWSG
NQLMYQSTSLFESQWQSGWEHQLDNHEVKTLMLMSMMRTKNPLQLRAGNYYTMSMHTLIS
VRKQRVSLIFDICHQPTSIELCDMFAKILRNSYSFFALLRTVTEAV

>TRINITY_DN67_c0_g1_i10.p3+TRINITY_DN67_c0_g1_i87.p1
MVLLRENFIQLQYFGLWKPLWWPSNKFKSRAYGLYTIQILIMMYCFTISETLSLFDSIDN
IEDFSSICFMLLTMIATCVKAMVILLRRSEIIDILTALDTYPFKPMNIDEERIQEYFNKR
IRVFTYLYGGTVECSVWIMSISAFFQGIPFGVLPYKAWLPYDYSKSTVYWFTFCAQLVIV
ITVANICIGCDTVMPGFYTIVSAQFNILRCRLEKVIDAFDAECALKPREMISIHRERCKK
RIITCVQYHRAIIEIAQKINSITSSIIFVQYLASSIIICLIIFILSQMPLFSSQFLYFAV
YLTCMLFQIFLFCASANEATTECENLIMGIYNTKWYNLSHSAKTYLTLMMVRTLRPVIFK
SGHIIVLSLSSFSNLLKHSYTAYNVLQQSAN

>TRINITY_DN67_c0_g1_i10.p2+TRINITY_DN67_c0_g1_i110.p1
MRYVDFTRSSLHHSTRCTQEGNMESLRNSFLLLQYCGMWPSHHWSPNSFKFRIYSLYTFC
ILAMINAFVVSELFCLSAIRSIEDFADNCFMLMSMAAASGKGIIILMMKDELITVLNALD
HYPHKPMHVDEENIQNMFTRRIRMSISAFFQGIPFGVLPCKGWIPYDYAKPELYWFTFCL
QLFITIISANTCIGSDTVMPGFYTLICAQFSILKCRLQKAVDESESEVSAKSSEICEKKI
IHCIQYHRAIFEISERINSVSSGIIFVQYSASSFIICLSIFMVSQMPPFSTQWLYFTVYL
MSMMLQIFLFCASAHEATTECQSIILSIYSTKWYHLGRRARSYLNLMMVRTLRPVIFKSG
SIIVLSINSFSNLLKQSYSAYTVIRQQTLK

>TRINITY_DN826_c0_g1_i147.p4
MKEQGDPYLVQNNSLRRVPPNFHIQISLTMIKYFGTWPPKDKFRLLYLVYSALIFIFMLG
VYLSVQFINLIIIWGDVQCMVASAFLLMTNSVHAYKILVILRNQKRIQKILSMLESEKFS
KDTDKFERIFTWYAWQGIYHHMRYQSLGTMAVFCWGFTPILAAISGEVRRLPMEAWYPYD
TKDTPAFQITCAHQSFAITLGCFHNISMDTLITGLLNVACCQLEVVKHNILELDVAERLR
NIEEAMLKQKLHNSIQHSIDVMGFIVEVKNIFGHVVLVQLLVNCIIICLTAFHITQMTVF
IPVETFGMITHMCCMTYQIFIYCWHGNELSLQSQSLSQTAFSSNWWKFDKKMNNDLRIVI
TRFCKPITFMAGPLLELSLQTFVSILRLSYSFFTLLKSTTGTH

>TRINITY_DN67_c0_g1_i10.p7+TRINITY_DN67_c0_g1_i10.p5
MEALQDSFTLLQYCGMWPPLHWSSNSVKSKIYHLYTICDNYPHTSVHVDEQKIQKKFNRR
IRLIFLFYAGQFEIGVWFMSIFVYLQKLPFGVLPYKAWIPWDYSAPKMYWFLYWFQMISV
IIGANVVSASDTLISGFMILICGQLNILKCRLERVIEEFGIEADSKSKRIRSDLEKIWER
RITACVEYHCAIFEMATKINSLFSIVIFLQYTASSIILCVSVLIMSQIPVSSPKFMSLFS
YVWCMILEIFMLCASGNTATIECENLNQDLYCTKWHRLTNRTEKYLLLLMARTLRPIVFV
SGHIVVLSLESFAKV

>TRINITY_DN67_c0_g1_i179.p2+TRINITY_DN67_c0_g1_i132.p2
MEALQDSFTLLQYCGMWPPLHWSSNSVKSKIYHLYTICILAMINWFIVTEVFSLSEIGSV
EDIADNCFMLMSMIAASGKTAIILIKREEVIDILNALDNYPHTSVHVDEQKIQKKFNRRI
RLIFLFYAGQFEIGVWFMSTLVYMQKLPFGVLPYKAWIPWDYSAPKMYWFLYWLQMTTVI
VGANVVSACDTLISGFMVLICGQFNILRCRLERTIAEFKIEFSSKPDSLQRRAENIFERR
IVACTKYHYAILEMAQKINSIFTIIIFIQYTASSIILCVSVLIMSQMPVTSAKFMSLFTY
VWCMVLEIFMLCASANAATVECESMIQNIYYTVWYRVPEKVKKCLLLMMVRTLRPILFTS
GYIIVLSLQSFTKLLKLSYSIYTVLQQSMK

>TRINITY_DN760_c0_g1_i1.p4
MSIHIILLLAIEESPPMALLKENFLSLHYFGIWPSVDWRPRTWKPIVYSLYTCYIIFSIY
WFTISGSVYLLLISDDIEDFSDTSFMLLSMLAICAKVIIAISKRSEIIDVLTALENHPHK
PVNLETQLLQDRADGRIRFYTIGYGGITEVTVCYGTIAPFFQNIPYGFLPYKAWTPYNYS
SPAIYWCTYCQQLISVFFAANLNIGFDTIIFGILIQICTQFNMLKCRLRMMIEEFDAKQI
MMKSVGDPMILRTYEKYMSDYIKYHIAIFRISEKINSLFNSIIFVQYSASVIIICVSVLL
ASQMPVSSPKFMTVAMYVACMLLQIFMFCAAGNEATLECESLITAIYNTKWYLLTPSMKK
CLGLMMLRTLRPIIFVSNHIVVLSLESFCILLKASYTAYTMLQQFSN

>TRINITY_DN760_c1_g1_i2.p1
MALLRESFLSLQYCGIWPPLHLDSGSWQYRAYFLYTIYVGAVMYWFTLSELINLLITTDD
VEEFSDSCFMLLSMTAVCAKILIILVKRSDIKDITVALERYPHKAMNSKEQDIQDEYDGQ
VRFLTSFYGVATEITVWSMSIFTFFQEIPFGVLPYKAWIPYDYSGPRVYWLTYCQQLLSV
IIGANVNIGFDTIVPGFILQICAQFNILKCRLHPVITYFKDEEHSKEKSTDVSILSENHL
VECIKYHRDIFKMAKKINSIFTSVILVQYAASSIIICVSVLLISKMPLFSPKFLALFMYL
SCMLMQIFMFCAAGNEATIQCQSMIDGICGTKWYLLGNRMKKYLLLMMLRTLRPVRFVSG
FIITLSLDSFCALLKTSYSAYTVLQRCS

>TRINITY_DN760_c0_g1_i3.p2
MALLRESFLSLQYCGIWPPLHLDSGSWQYRAYFLYTIYVGAVMYWFTLSELINLLFTPDD
VQDFSDNCFMLLTTAAVCAKIFIILKKRSEIRDVPVALESYPHKPMNVEEQKIQDEYDGH
VRFLTLFYGVATEITVWGMTIFTFFQEIPFGVLPYKAWIPYDYSEPSVYWFTYYQQLLSV
LFAAHLNIGFDTIFPGFMLQICAQFNILKCRLHRIVNHFDDVQCLKGKSSDTLELYENHL
IDCIKYHRDIFELADKINSIFTSIIFVQYSASLIIICVSVLLISQMPVFSPKFFALFLYL
SCMLLQIFMFCATGNEATVQCQGMINAISGTKWYFLRSHIQKYLVLMMVRTLRPVRFVSG
YIMVLSLDSFCVLVKMSYSTHTVLQRSSS

>TRINITY_DN760_c1_g2_i12.p1
MALLRESFLSLQYCGIWPPLHLDSGSWQYRAYFLYTIYVGAVMYWFTLSELINLLFTPDD
VQDFSDNCFMLLTTAAVCAKIFIILKKRSEIRDVPVALESYPHKPMNVEEQKIQDEYDG
HVRFLTLCYGVATEITVWCMTIFTFFQGIPFGVLPYKAWIPYDYSEPRVYWFTYYQQLLS
VLLAANLDIGFDTIIPGFMLQICAQFNILKCRLHRVVNYFDDMEFSQKRSSETLVFYENR
LVDCIKYHRDIFEMADKINSLFTSIIFVQYAASFIIICASVLLISQMPLFSPKFLALFMY
LSCMLLQIFMFCAAGNEATIQCQNMINGISGSRWYLLGSRMKKYLVLMMLRTLRPVRFVS
GFVIVLSLDSFCLLIKKSYSAYTVLQRSSS

>TRINITY_DN198_c0_g1_i109.p1+TRINITY_DN198_c0_g1_i107.p5
MVLLRDSFLALQCVGLWPSILWDSSGIKTRIYVAYTIFMVIIIHWFTFSESLSLVTEEVE
DVQDFSNNCFMLLSMISICVKAIVILSRRSDIIGLLTALEMYPHKPISREEVTIQNDFNQ
QIRLYTLLYAGHLAVFAWLISILTFFQGIPFGVLPYKAWIPYDYSDPIVYWFTFSLQVFS
LFAGANMNIGFDTVVPGFFMQICAQFNILKCRLRTTIDEFENVVLSVSEKTTSESADVYE
RRIIACVDFYQSVLEMSEKVNSIFNPIIFVQYSASSIIICVSVFMISQVPLFSPQFMSLF
MYVSSMLLQIFMLCAFGNEVTIECESLTVSIYNTKWYTLTNRAQKYLILMMARTLKPVVF
MSGHIITLSLNSFRNLLKQSYSAYTLLQQFSD

>TRINITY_DN900_c0_g1_i60.p4
MGLLQENFIYLRVNGLWSPIEWSSNNWKLQVYRLYTTFLITATYWFGITESINLFIIVDT
IEDFSDNSFMLLTTIVICVKANMILSKKWEIRALIAAFEGHPHKPMNTDEEMIQATFNAR
IRLISCIFGAVGEISVLIMTVSVFFQGIPYGELPYKAWMPYDYSEPLMYWSTFCLQLLVV
IFLANATIGFDTLLVGMLVLICAQFNILKYRLEKAIDEVERTSILTSDERISDVMKTCER
RIIECVKYHREILRISEKMNSLFAGVIFVQYAASTIVICISVFMISQVPVLSTKILFIFC
YLLCMLVQISSLCIAAHQATFESQQLLIEIFHLKWYVLSNRARGYLILMMVRTLRPVVFT
SGHIAVLSVESFGTLLKRSYTAYTVLQKSNS

>TRINITY_DN900_c0_g1_i104.p6+TRINITY_DN67_c0_g1_i87.p2
MSFHFPHFLLSGAGKQKSIWEIDIWRKEDNEPRILNDIQLGYTPSQYTGAHRQGVNIMVL
LRENFIQLQYVGLWRPPCWPPNDIRSRVYWFYTMYILIIIHCFTLSEALSLFTVIESIED
FSDNCFMLLTVLAICVKSVVTLARRSEIIDILTALDTYPFKPMNIDEERIQEYFNKRIRV
FTYLYGGTVECSVWIMSISAFFQGIPFGVLPYKAWLPYDYSKSTVYWFTFCAQLVIV
ITVANICIGCDTVMPGFYTIVSAQFNILRCRLEKVIDAFDAECALKPREMISIHRERCKK
RIITCVQYHRAIIEIAQKINSITSSIIFVQYLASSIIICLIIFILSQMPLFSSQFLYFAV
YLTCMLFQIFLFCASANEATTECENLIMGIYNTKWYNLSHSAKTYLTLMMVRTLRPVIFK
SGHIIVLSLSSFSNLLKHSYTAYNVLQQSAN

>TRINITY_DN1129_c1_g1_i20.p2_Or
MFDEKKLPEIALTYLKYGTSLLCTWPPSTRATKSEKLSIDAMWWLLCILAWCLVLPVLYT
AYLTRGNFMEFTKNICFGASIAHGIIKMIICKYQRKKYQKLLEEIENYLLHATPREREVL
NGCVKRAAPVYLSFNITGFVAAASYVWGPLVLDQDLPMDVVYPFEIHYYPVFQIVYTFQA
ISTMQCAAVGPLDAQVCMLFWFTIARLKLLAHDVKSIASVGDLNACVRVHQSILRFNEQA
CDVARPIIMTTLLMATLSIAFGAMHVIGHEPFEVKAQFVGLDIGYGAQLYLSAWAAENLM
TAMENLKWALYDSSWSENSKSLSRSFLFVLQKLNKIPTVSVGGFIPELSLNYYAVYLSKT
MSFFTTLRIMLQKMEEEKR

>TRINITY_DN1129_c1_g1_i20.p3
MTEKKLPELAIIYLKFGTTLLCSWPLKPQAGSLEKIFYGVKWLFLLFILMVCDLPILYTA
YLRRNDFMELTKYLCFAGSMSHGLIKMIICRCYHREYQELFAIMDHYFEHATPQEREALN
ACVRKAAPVHMTANMIGFVAAVSYVCGPLVLDQDLPTEAVYPFAINYSPMFQIIYTLQSI
AVLQCSAVGPLDGQVCVLFWFTIARLQLLEHDMRNIASVEELNSCIRKHQSILRFNKKAT
DVARPIVMTTVAMATVTVAFGAVHLIGDEPLEMKIQFIGLDIGYGIQLYLSAWAAENFMK
AINDVKWALYDSPWLQSSRSTNQSVIIVLQRLNEIPIISVGGFIPELSLNYYAVYLSKTM
SFFTTLRIMLQKMDE

>TRINITY_DN16_c2_g1_i10.p1
MTPDSELEERFRQAQDVLSQVSLPLVHLGLWPLHPTVGSRLKLFIYFLYHG
SRMIFELIELVTVLDDLQQVVDNLMTTSTQIVLMSRVTTFRFHWLSRKIINTMNQLHTSD
NFNDSMETEIFIEHRESSKSFQKFMLPPVILCTVSWYMTPLGYHIIGILQNTTVPLVAPY
RMPAFIDMSRSDVAVGVYIYELPMLYSGVLYLTTYSIHLTFINDICAHLIILSHRIRSVK
MDRSSDIRKVIGRFVEKHIVIMKVANQLDNCTSLYLLFELFSTTLLIGLCSYNIVVNIST
SEKVLLFNYLLYMLIIVFLVYINCSMGQRLDTEAANLFVTLGECEWHNLPRSFQKAQIMC
MLQARTPLQMTAGHFYKFSLESFTSILKTSMAYVSMLRRII

>TRINITY_DN16_c0_g1_i162.p1
MDISASERAEVVKHELKEFHRFRRNIKYWAFFSGSWPIKDPNLFYRCLPFIVFISTSLIS
IQQFRFVLAHITNIGMMVGGFSLGTSFLSVAMKVVLFKFHRERILEIQSILDSFQKESLS
DENLKYFFLGKLPGFRRLVKILSICVLFGCVFCIIGPALFFIAQIRRNIRPLKYTLPTPA
AYPWNTHDLGLLYILTFLYESYNVVAIGVVTLGIDGLFAFYVFLIIGQLRILGEEMASLT
VTSHYKVIVREWVTKFLVLKRCCGMLQKIYGPIILWQVVTNSTVICAVLFQITHVSGISI
GRYLLIFGYSGTKIMQTYLYSWAGSSLTAESEALRNSVYFSKWTEKKFQRFRTSVLIILT
QKPLVIVAAACVYISLDMFLMTLNTAVSYFFLLQTFEEKAS

>TRINITY_DN247_c0_g1_i125.p6
MTSSFFFRLTRMEFSDLPRFEDFVSGVFSVLGHLKVWRKNDISPVRRIFDFLLVAYLMFF
NVLLISSEFLDVGNCYDLSSFAAHINPLFLHCLGFFKWSYCILHHRDIVELVECMERCHN
LSMKINLQDIELQRYKLKLLTCQKNSTLFMNAWFCVAIGGVIQWCTNPVIYDFYEQYYDG
KIIQSNAMRRLPYPGLFLWEINSISRYITSFVFQLWGGIGSTVGVAVFDVLTLTFMMYIC
VQLEYLKDTLTDKSIERKCVYNKIQIYELEKKLKNCVQHHSEILIFIIKLEKFTTGPMFV
QCIGTITALCLISFEASTIQFNGSIEPIMKTIMMVEYWSSIVAELFLYCYIASKIGQLGM
DVGQAVYASKWEQSYVAYSMDIESKRTISTITTIIQFSIMRAQRPILITGGGFYILCLPT
FKALVGLSVSNALILRQLQEDN

>TRINITY_DN230_c0_g1_i85.p1
MGKDLLKSYTSYAESVKQLSIISGIWPFKNPSIYYRLFSYLIGLGLFTISCTTMNFAYIN
IHNLNRMMKGMSISLSYFNGIVKVMCYLIYREELIDLNDTISEILRKQQQDEQLLSRALS
SFTLFKVLSVLLMCAAFLVLGMYFITPLIIMANQYTHGVTPIRYLLPYPAAYPYHIPGGS
ALYLLHYVVESYGCFCFFSTSSSTDNLFALYSARIIGHLRALTYEMQHFSFKAEYEKHLQ
KLIKIHRQLMRCCEMLQVIHGPIVLSMMVTTSIILCCIIFQISQMKTISAKQIIFFVVYM
CVKLLQTLIYAWAGVLVTTECENFRDVVYSTGWENIGTKTAGYYVRTILMQKPIRLKACS
YTFISINVLTGILNTSLSYFFLLHSLDDEQ

>TRINITY_DN16_c0_g1_i176.p3_partial
HLVLERVTGFRRLTWMLTILVVNGCFMYFLIPIISMAVQIWNNVQPIKYILPMPALYPWE
IYPGGMMYIATYIFETYNILCLGIVTCGVDSLFGYYIFHIIGQLRVLGYEMINCNTMDNT
VDFMRKWVTQSQVLNGCCECLQTIYSPIIVWQIITNSAVICTVLFQMSQMSGISIGRYIL
IIGYSGTKIMQTYIYSWAGSALTVESEGLKEMVYFSNWVNAKSQYFKTSILFILTQRPLQ
ITAANCLIVSTDMFLMTLNTAVSYFFLLKTFEERES

>TRINITY_DN16_c0_g1_i140.p3_partial
MKDIELREHQILTSTIKFWLSYSGIWPIHNPGILYRIIPIFAISCNIILSIALFRFAIAH
ISNINLMVKGVSLGTSLATIAFKILVFTLSRESIVKVFGICRNYHEETLNDENLRYLTLD
KVSGFQRSSRILCFLVACGAVSYCIAPVIFIIIQFRDHVQAIKYILPLPAFYPWIITPGG
ALYKVTYLFEVYNLMCLLFTTCGVDTLFGYYILHITGQLRVLGYQITHLNRSDGYHQSIR
RFINKFEDLKECCEILQEIYGPVILWQIITNSVIICTVLFQISQVRPFSVKSD

>TRINITY_DN16_c0_g1_i269.p3_partial
MLWFNKTVTELCNEFLRDGELKKFVLDDVKIFRSFFIVHASLCTFSGTIPIITSLVSVVH
QIRNDIHPIKYNLILPGTYPWNVSVNQFVHGLHFGFEAYSLMWNFYVGALVDVLFSFTIL
QMTIPLRGMAHAITNMRDDRNYGNILHKCLIQYRTLIKCRCIVEKTYGPIIVFIAITGPV
ALCSLAWQVTQMDSMTNMQKMRFAAHGIAKTLQVWSYSWSATNLRGQSENFLESVYCSQW
LGNRTFMNTVLTILMQRPLIIRAGHMPDVSLNMFVFVSITFFVS

>TRINITY_DN16_c0_g1_i162.p7_partial
MADDPRAEKYFQIRKTIQKLVFFMGVWPSENSGSFYRCLHYVPVTLYCNAIMIILNSIAH
HLDNAKIITLNFGVIAVYLLCALKVLCLAVNVKKMMWFYETIDDLCNQFLKDGQLQKFVL
NDVTVYRFFFWFHTSLCGFSGTVPLVMSMVSVMNQKIHDIHPVKYNLIIPGMYPWNASIN
EIVYGLHFGLESYTLMWTFYVGALVDVLFSFSLLQMTIPLRGMSHAIIHVCDGEDYGSAL
HRCLVQYRTLIQCRNIIENTYGPIILGVAITGPIALCSLAWQVTQVCDFK

>TRINITY_DN16_c0_g1_i140.p1
MSDSEKLRTYVAYREHLRWLLDFAGLWPSENSSLAYRMLPYLQIFVGCGAALKIGNFIAH
HITSIRIVTRAMSIMTSIVLNMFRVVCLARNREPLIKARKILDNYFDELLAHEKIRDVVL
HDVKLFRRLSLFYTVLTFFALFGYVLTPLIIIINQHIRHIQPVKYPLILLGMYPWNVPDN
ILIYSIHYVFEAFALFTVFYVSSGTDAFLPLLVFQVKGKLRAMAHRLTQLDEKDSIDDDI
NQCIRDYTALMECRDILEKTFGPIILLLMSNNAIILCALIFQFTQMKAITIVQIIQFAAY
ICGKTTQTFLYSWSGTLLTSKSDEYLNAVYASNWYGNRRGMKSVLITLNQRPLTMTAWHM
SVVSVDMFVMVLNTTMSYFLLLQTIEQG

>TRINITY_DN16_c0_g1_i299.p2
MSKKGQRFEFTAFRWTTKFLLYCIGLWPVKAPGLFYRSLPYICFFASFFAGLAVIRFIYH
YITRVAVSLRGMTIGTSLMLSMLKISSIMINRKRGLELHRTLDEYFSAALSDERFAQRVL
VGITTVRRLCWTLIPTIFITVGGYVLKPITSIVVQKRNNVEHVEYTLIYPGLYPWNVSDG
FFYQLHFFIEIIASITVWCVTCGMDALFAYYVFQIIGQLRVMSYRLTHVEDQKDMDVIIK
ECTQQYVELLKCRDSLQDIFGPVILWMMGTTAIVLCALIYQLSSQLKDLSIARWIWILAY
FIPKVTQAYIYGWCGSYLNSESEKYRSAIYHTNWLAAKKNTMSSIVIMLSQRPINLVVYK
FFYLTVNMFLMILKTTLSYYFLLKHIEQKS

>TRINITY_DN16_c0_g1_i216.p1
MSADEKLSEYFVFRQTTKALVSIIGLWPLKNPSLFYRLLPYACIFVCSVTSFAILGFVFR
HITHISIVVRGMSIGTSIMSGVIKISCVLLYRERAAELHYCLDERFSECLRVKQLSKLIL
IDITKVRRLCWILISNVSIAVVIYILSPIINIVNQKRQNNGPVHYPLIYPGVYPWDVSHG
IIYQIHYIIETLASVTIFCIIAGLDALFACYIFQVNGRLRVMSYRLTHFDENEDMEVVIK
ECVDEYEVLLRCRDSMQKIFGPMILWMMGTNAVILCALIFQLSQDMRNISIFHWIRILSY
LLLKVLQTFLYSWSGSTLITQSQKYRQAIYDADWQSKRNIGSSIVIMLCQRPLNLLACKI
FILSLDIFVMILNTTASYYFLLRTLEQKS

>TRINITY_DN16_c0_g1_i140.p4_partial
MSGDRKCSEYFAYRQTTKVLLYTMGLWPVKNPSLFYRLLPYTCIFVSSVATFAILGFILH
HIAHVPILVKGMSIGTSLMSGIIKILCLLIHRKEAANLHYILDKNFSAGLSDKTLSKLIL
SGITTVRQLCWTLIPTVFLTIGVYIVTPILNIIHQKRHSIHPVKYSLIYPGVYPWNIPYG
IIYHIHFIIETLASITIFCVTCGVDALFAYYVFQIIGQLRIMSHRLTHPNPQENMGLVIK
RCVEEYELLLLCRDSMQKIFGPIILWMMGTNAVVLCALIFQLSQVNYQNHYHS

>TRINITY_DN1087_c0_g1_i37.p1
MVEDQLKEVKQLFAWNRMVFVIIGLWPLEPTFCFFHAWLVYFAFHLFMGLTDLVLVFGSL
DRVVENVSETALESMIIVKMIVLKYSGTLREAVVMAKDGIMEDIFLEPKEKAIYTFYNAI
AKKFFKWAVAFAFISAILYHLKPMETRLKAALANETVPLLLPYRSHLPFELTDMTIYILI
YVYQSPMIYVHTFHTAAVCFLITLVLSACGHLAILARRIRSIKPNSSGNMELKLGNSIRR
YLEIVRFAKLIDKSFRFILLEELVTTTVCLGLASYNVLVVMNCDCSIPSTTFTSFCGVLQ
NADLADTTTFITFVMYVFTMLLIIYGYCFAGEYLITESMNVRDAYYHCDWPELPSSYRKS
LTLCLIGTEKPLTLRAGKFYTFSMAGFMGIMKTAMAYVSMLRTLVL

>TRINITY_DN1087_c0_g1_i48.p1
MVEDQLKEVKQLFAWNRMVFVIIGLWPLEPTFCFFHAWLVYFAFHLFMGLTDLVLVFGSL
DRVVENVSETALESMIIVKMIVLKYSGTLREAVVMAKDGIMEDIFLEPKEKAIYTFYNAI
AKKFFKWAVAFAFISAILYHLKPMETRLKAALANETVPLLLPYRSHLPFELTDMTIYILI
YVYQSPMIYVHTFHTAAVCFLITLVLSACGHLAILARRIRSIKPNSSGNMELKLGNSIRR
YLEIVRFAKLIDKSFRFILLEELVTTTVCLGLASYNVLVNADLADTTTFITFVMYVFTML
LIIYGYCFAGEYLITESMNVRDAYYHCDWPELPSSYRKSLTLCLIGTEKPLTLRAGKFYT
FSMAGFMGIMKTAMAYVSMLRTLVL

>TRINITY_DN1087_c0_g1_i14.p2Or
MIEYVANVNGGTFESAEDVIKILHPILRFGGLWPLDPPGFRYLFFLVPYIITKFFGFLDL
IDVFGKLELTIENIAEETLVIVTVSRLLWVKFSPLLPNLISTVRDGMRAENFDSDEERRL
YLEYNVTTKVVVKFVIAMGMAGTIAYHVRPLIFRMLASVQGQTNISYVLPYRAQVFFDYQ
DPRLYSLVYFLQSITIFIHFFVTATIGLLFMLCFHCCGELSALQHRIKAINFEAKNERHS
PELIVKDFVERHMKIIEIAKNIDKASQVVLLEELATMTIILALSSYCAMLNLTNAEVFLS
FSMWCTSTLSIIYAYCYIGEALITESDNVHQAYYTSRWYDFSEEYKKSLTICMVGSSRPL
LLTAGGFYTYSKVSFTAILKSAAAYLSMLRNLAEP

>TRINITY_DN1087_c0_g1_i1.p1
MPTKIEDINENKLIDEDFMAAGNLLKWLKWFCTIGGLWPLENTYIRAGVWTLYLTLHLVM
EYAELFAAFGNFNATVFSVVEVSMQTMVYAKLIVFRHSPMLRRLIDATKDELAESLYENY
EEKKLYLKYNSLSKLYYKVSIPYVMTAASVYYMRPIVTSLLIGNFGSNDSMILPFRITLP
YTIVDTRMYWMTYAYLLPMIYLLACHNGWICVLITVQLHICGQLSIVEHRIRNIVHVTDH
DASHAIFKSLVDRHSKSIWMAKTFDDSFHFILLVDLIVMTLLLGLTSYVIIIGHGGVESS
TGPVFGIAGTATLLLIYGYCIVGESLISESNKVHAAYYECMWYESSANFKKALMICMLSS
QEPLRMTAGKFFVFSLTGFTDILKTAMGYVSMLRKVSQ

>TRINITY_DN1087_c0_g1_i28.p1
MSLQNVDVNEKEKIDEDFKAIDNLIIWQKYFLTIGGLWPLEKTYSRAGVWTGYLGLHLTM
QYSKLFTLFGNFNTLVISVLESTMQSMVFTKLIVFRHSKTLCELLEAMKEEYSGNMYENH
EEKKLYLKFHDLSKWYYKLSVPYIMCGASLYYSRPILVTLLTGGFGTNNSMTFPFQIKLP
YTVLSMQTYAMTYAYLSPMIYLLACQNAWICLLITIQLHICGQLSIVEHRIRTMASENDN
QGSNTIFKSVIDLHTRSIWMAKSFDDSFSFVLLVDLVVMTLMLGLMSYIIIIGEEVDEGA
IGPVYVFCGLATLALIYGYCIVGEALINESSKIHTACTECMWYEASPSFKKGVMICLLES
QEPLRMTAGKFFVFSLPGFTNVIKTAMGYLSMLRKVTQ

>TRINITY_DN1156_c0_g1_i2.p4
MTGKMQELWPMKITYFCLSWAGFATVKTQSDRKLLNILLSVFVIMSITVLYLVVLDLYYD
IKEGRDSQEIIAALFPVVLTFLTSFKLISLAVRRRLYERLLQTTREKLWTQSWTEYGKNV
LLQCGRQAYLFFIIFGVVAYICGAAFVVGPIVLMRTDNITSPSDRRLPHEIRIGLPGHET
PFYEIFYAINVFGITVVTILYFCFDYYLVLMNIFLVGQFDILNNRFEVIYEHKKDQGGGF
GTSPILQEFKKCVKQHQYLIWLAGEMESLYKISNLAHVLTYSFVICIAGYQLLLAKRLFF
IIKYGIFFFGCLLQLSSITLTCHNIKIASEEIANGIYRSNWYYENCSEEGRALCKNFILV
FMKTQYPCCLTAWGFFPITLDTLKSVVTTAFSYLTLMRKNMA

>TRINITY_DN1156_c0_g1_i2.p3
MTSNNRGKLPMRVIYFFLSCAGFGVVETEYDRKILNISLGAFLLLSTTSIYFSATNFYLK
FKRGIMSDTIEASFPVMTSCLTHFKLLLFTFQRTPYERLLWLTNQTLWVESFTEYGKIVL
EKCERRAQIFLFVFVILGHASGFGWIFEPLVLNMRSNHTRHLPTEVIVGVPLFESPNYEI
FFAINVLGIYTITILYFCFDFYLVLVNIFVVGQFAILRERFETIYSVKPDKSAMRNHHEN
EKMNQRPLATVDYNYILLELKSCAKQHQFLISVVNEVENIHNLMNLAQVLMISLIICLAG
YPLLMPGSAITIIKNGVFICSCLIQLFTYTLSCHNIMIASSELAHGIYFSRWYHENHTEI
GRSLSKTFIIVFLKTQSPCYLTAWRFFPITLDTLKSVTIGLQRCGYHDKISEAKKIQPKH


>TRINITY_DN45_c0_g1_i119.p4+TRINITY_DN45_c0_g1_i44.p7
MTFDSGEILPVKISFFLLYISGFGIPETYKERQILNLWALYTILMVCVGVATHASDLYHE
WGSLQGVTYAGMAILVTTVVSIKYFTILMKRPWYESLMRLARDTLWTHAETDHEKTVMKK
CEKHALIYVSAFAYLAGSSAVLYIVEPMIYNSLNNITTPRDRMLIFKIWQDWPVYETPNF
EMVYILQALVVLQLSALYSTFESFLVLVNTFITGQFSLLRYRLEILYNNQLDDRVTGDYM
RKRDIQRKTNSLAFVSQEFKSCIRQHQFLIYVTEELEGLYTVINLASVLVHSILICYQII
MPDNALVRRVKCVVFATGCISQLFFFSFTCTNLTFGSLSVGDGPYNSAWYNANSSEVGRS
LTKDYSIMIMRAQRPCRLTGGGFFYVTLDTVKSVSVSSIIFALTWHFLTSTSVLGINNCF
LVFNGD

>TRINITY_DN45_c0_g1_i1.p3+TRINITY_DN45_c0_g1_i207.p2
MIDHAMDSPYGEKILPEVSFKSGVEKITPMNSTPSDSMASLPGDSWAVRLTALFVRCCGF
WAEDTKFGRKAMDVIVTYSLIALLFAFCVTSNDLYNCYGDFDRFTYCGLNVVTVGFGFYK
LVAFSMKRRMFLHLIYYAKKNFWFCDYDEYGTEVMNGCMKRCLGIIIFAVFMCHLTIIIH
YIKPLIANQGMNESDRILPFQLWIDLPVTLTPWYEILYIIEMFSGYHCCICYFCFDNFLC
QINITLVGQFLILQKEFRSIYDERFALMSKDESYIHARLIKCVEKHQALIAFTEKVKELY
RDVILGVVVLLSLLICLELFQLMTTVGEMLARIHYCVYAGGSIAQLYFFALTCNDLTEAS
LAISNAAYDVRWFLMKSADKKNALVKDLQTVIMRSQKACSLTVGGFAPVTLMTFTSICNR
AFSFLTLMRQSLDY

>TRINITY_DN45_c1_g1_i12.p1+TRINITY_DN45_c0_g1_i119.p9
MIFTRIISPIMAASLGKILSIRIIAFFMRFAGFWTAATPIGRKILKFATVFALMANLIMV
YIVLIDIYYCHSHFDEIANGFLNFSISGMSSYKLAVLMPFRERFIELISYAKKNFWYRNY
DRYGVNVMNVCFKKCTYMVAFISCMCSMTLVTFMVEPLIVDRQRNQTERNLPVNLHFDFM
PISTTPWYEMLYIMQFPSAFYCCVCFLCFDTFLCGINMTLVGQFMILQKELRCIYDYTES
SMADEDTVNLRFSNFVRKHQALISCADNVKELYKNIIIGFVFFLSISIAMELFQIMMSTN
LFIRLRAIIYFCNTTGELYLFTLVCNSLAEVSFDISHAAYDVRWFSITSDRVKKELMSGL
TTVIMRSQKPCQMMVGNFSPVTLKTFTSICNMAFSGLTLMRTSLQREL

>TRINITY_DN45_c0_g1_i1.p1
MLSQPVETLPIRLTKFFLSAAGFTIATTKREKLLVDVIVTYSTIALAFACCVTGMDIYNC
WGSFYEFVYSFIGFGTCFIVQSKFAVFMLKRKKYLDLMRYTSEILWTTHHTEYGKGIIKE
CEKQAMYFIVLFTFLAQGVSLCYTVQPILLNIGRNETDRLFPFTFWVDLPIYMSPWFEIA
FVVQVLCCYHTSICYFCFDNYLALTNIFITGQLKILKNRLETLFDVHNPDANEPHGIKKW
CLVRGRGFRKTTHELKNCVKQHQTLIDLVDQVEDIYSFINLLQVLVFSFLICLVGYQLIL
PGNSTMRRILFIVYFGGCFTQLFTFAFTCNNLTLASLDVGEGPWHSKWNTKIRCKEGRAI
VRDLQMVIMRAQKSCKLTAFGFFPVTLNTFKSMLSTAFSYLTLMRNSEEIIE

>TRINITY_DN45_c0_g1_i44.p1
MTSHQRDFLPARISFFLLYLVGFGIRETDQDRKILNFWTYYTIFIVTLGTISIYSDFYHE
WGSLDGVAYAGITMLTATIINVKYYSTLMKRTYYERLMRLTRDKLWGHARNDYDKEVLEK
SEKHALLYVGAFAYLASSTGVLYIVEPIIYHLWNNITVPSDRMLIIKVWQDWPAYESPNF
EMIYIVQVFIVIHLCLLYSCFESFLVLTNTFITGQFTILKYRLEILYGHHLMDRITSSNV
NSGVMDEGKDILILVSQEFKNCIRQHQFLISVTEELEGLYTIINLASVLVHSTLICLCGY
QLVMPENPLMRRIKFGIYVIGCISQLFFFSFTCTNLTTGSLTVADGPYNSAWYNKNSSEL
GRTLTRDYSIMIMRAQRPCRLTGGGFFYITLDTVKSVLTTAFSYLTLMRQSSMN

>TRINITY_DN45_c0_g1_i119.p1
MTVDQREALPVRLTYFLLYIVGFGTENSAEKRRLRDLWLANSLFLAALAFPTISMDFYYT
RGSFREMAYTGLNVLTTFVIILKFFCLLSKRSQYENLLRISRDSLWGNAKTKYETNVLHQ
CENQAMFFVIFFAIFANSTALLYIIEAVLYNVGHNMTDVTERRFPFKIWLDLPIYETPNF
HIFFFLQMMMAFYAGIMYCCYDNYLVLVNVFIAGQFTILKYRLQLLYTTKTVQSIITRNN
GGRTSSGDLKFAVREFKNCVKQHQFLIWIVSELETLYSLINLMSVLVYSFILCLAGYQLI
MPGNILIRRIKFVAYIGGSLSQLLSFSYSCHNLSVASVDVYEGLYHSKWYEHCHSERSRS
LIGDFIIMIMRAQRPCHLTGGGFFPITLDTMKSVLTTAFSYLTLIRQSSGVTND

>TRINITY_DN45_c0_g1_i149.p2
MKSTIQGLPMRITFFFLFIAGFGIAKTDRDRKLLNFCLMWSCSTVVVAFSVTIVDLYYVW
GSFNDMAYSAVNLLTDIIINAKFFTFMFNRPQYEHLLQIACDSLWAKPRTEFERRVLKEC
ENQAMFFVILFATAAQTSGIIYFIEPVLLNIQNNSTDVKERLFPFKIWFNLPIYETPNFQ
MFFLMEMFVTYHSTILYFCFDNYLALVNLFITGQFAILKYRLEILYNHNIESVTTSNEAK
QKLNEQNDSLISISEEFKNCIKQHQYLIEFVEQLENIYTMVNLASVLSYSLIICLAGYQL
IMPGNSLMRRIKFVVFISGCLTQLLSFSFTCNNVSVGSVNISEGPYNSSWYIQNCSAKGR
SLTRDLILTIMRSQRPCCLTAAGFFPVTLDTLKSVLTTAFSYLTLIRQSIH

>TRINITY_DN45_c0_g1_i165.p1
MRASPENNLSIRVITYLLKLVGLWTSSTAIGRKILKFATIFALTTNLILVYLIALDMYYG
DNNFDDVANGVLNFSITGMSSFKIAVIIPFRERFIGLISHVKETFWYGTYDRDGLRIMNE
CFTKCTYMVVVISIMCFMTLMMFMVEPFIVDRQKGNIDRHFPVNLHFRFIPASTTPWYEI
LYIIEFTTASYCIICFLCFDTFLCGMNMTLVGQFMILQKELRCIYDYTESSMADEDTVNL
RFSNFVRKHQALISCADNVKELYKNIIIGFVFFLSISIAMELFQIMMVRNLFIRLRAIIY
FCNTTGELYLFTLVCNSLAEVSFDISHAAYDVRWFSITSDRVKKELMSGLTTVIMRSQKP
CQMMVGNFSPVTLKTFTSICNMAFSGLTLMRTSLQREL

>TRINITY_DN45_c1_g1_i106.p1
MRASPENNLSIRVITYLLKLVGLWTSSTAIGRKILKFATIFALTTNLILVYLIALDMYYG
DNNFDDVANGVLNFSITGMSSFKIAVIIPFRERFIGLISHVKETFWYGTYDRDGLRIMNE
CFTKCTYMVVVISIMCFMTLMMFMVEPFIVDRQKGNIDRHFPVNLHFRFIPASMTPWYEI
IFTVEFISVFYICICYFCFDVFLYGVNLTLVGEFQILQEDLKSVCNFDELSDPLSKYGDC
VHSQFTKCVDQHQLLIHCAHTLKELYKNCVASFVVIISCLLALGIYQLMTIHSKLLAQIH
ACIYVTNAVAELYLFILTCDNLAEASSEVALAAYEVPWITIKSDVLRGKLVNNLRFVIMR
SQKASQVTVGDFSPVTLQTFTSICNLAFSVFTLMRQGSSDQLNI

>TRINITY_DN45_c1_g1_i43.p1
MAQTPGHSMAVKITALFMRCSGIWAEDTALGKRIMNLVTTYSISSLLFAFAVTTNDLYHC
FGDFGKMAYCALNVSIVGMGLFKQIIFSSKRRIFLDIINYSKENFWFRSYDKYGTRVMKE
CTMKSGGIIITIVLLCHSTLIFYYVKPLIANQGKNESDRVLPFKIWINLPVTMTPWYEIL
YVVEMISAYHCCVCYFCFDNFLCQINVTLVGQFLILQEDLRNICGQPGDLSLNDETCIYM
RFRQCVVRHKDLINFITIVRELYKHTILGIVIVLSILICLQLFQLMTTTGELLSQIHSFV
YVCNSIVQLFFFMLTCNDLAEASVDLSEAAYDVKWFFMRSTDLKRKLVNDLRVVIRRSQK
PCHLAVGGFSSVTLQTFTSICNTSFSYLTLMRQTGQRD

>TRINITY_DN319_c0_g1_i125.p3
MLSSVSTISSMNVITVLFCLYKVVSFALKRRQFLDLVRYAQRHFWYIEYEDDGAAVMKEC
MTRLTGIVCFAIFMCHLTISIHYIRPLIENQGRNDSDREFPFRLYSNWPIKQSPWYEILY
IAQIFSTWPCCYTYFCFDNFLSQMNITATAQFMILQKELREVCDHRDDSIVPYELCIRSR
FVRCIRRHQQLINFVEDIKELYRSVMLGIVILLSFLICMEMFQLMTSASSTALFTFHYCV
YVGGSITQLYFYTLTCDNLTGASLAISDAAYDVRWYFIESVAVKNKLIKDLSMVIMRSQR
ACSLTVGGFAPVTLQTFTSICHTAFSFLALIRQTLQEEE

>TRINITY_DN319_c0_g1_i108.p2
MTAHPANSWAVTLTAFFLKCCGFWPANSKFGKQVMDGLVVYTITSVVGALFFTLVDLYKC
YGDMDKFTYSTMITFTGIFGTYKVISFAFKRKSFLDLVCYAKKHFWNVEYQDYGADVMKE
CMRRLAGIVTFAIFMCHLTVVLHYVIPLLENRGKNESDRVFPFRLYSDLPITLSPWYEIL
YVGQIITTWPCCYCYFCFDNFLCQLNITAVGQFIILQQEIRQICDNPKRSHSSYEDNVRS
RFVRCVRRHQQLIDFVEDVKEIYRSVILGVVILLSFLICLEMFQLMTSTTSTKITTFHYC
VYVGGSITQLYFYTMTCDNLTGASLGVSNAAYDVQWFSLEPEAVKNQLVKDLSMVIMRSQ
RACSLTIGGFAPVTLQTFTSICHTAFSFLALIRQTLEKDGS

>TRINITY_DN5855_c0_g1_i1.p2
MPEKWNKDAEYDLGFYKLINRVLGIYPFECQEVFSIIRMITVLTINWIMLCEQLIDLISG
CGRTEEIIESIVGALSYPVAIAKIILPRLYWRNMKRILESAVEDWTRRNDANARRTMMEW
VTIGRFIFILEITSLCMLLTYTTISHFPFSLLTQNSAENDSAMMDRSLPWGSGCWLPSST
SNHMFLVAYFATCVQQIVGSLSNMGFDVSLFIILSHMCGQIEILKPASFDESKNPREVYR
DFIDRHNHLLNLCDLFERTFNVIILIHMVLYLGLVTIVLLNTFVAWYSQNIAMVIKAVFE
LMIIYVQLFVYCYAGEKLTNQLENLRYEVYSSPWYTLPKKSMRDVCFILRRLNDPFYLTC
GKFSRMNMDYFKNIVKVTASYCSVIRLMFYD

>TRINITY_DN993_c0_g2_i3.p1
MTMDLGKETPVPWNDDTKYALGLYRRYLTLLGIWPLERNRVLPTLRLMFFILIQMSLNIT
YITNLMTTGYCGRILDLVEIITILSLSNISVLKLLVPWRYSSKMHFVLNSMVEDWAKVYN
RRSHDTMMKYAYKGRTVCVLQLFITAFLILRNILHKLPATVAITSGNVTALSRIVPYGPA
CWVSPTMSVHYYNAYYSLICIHWLSASLAYIGTDIYLFGLGMHMCGQFELLAGDLETISG
DESVEEQHQKISKFIRRHNHLLNVAESIEEVFNIPVLVEVINNTVIISISGIILLWAYKL
RSRAMAIPKLIRIYLFYVEIFMVSYVGQALSEQTEKLQEAVYNIPWYKIPTHHMKALIII
MMRVKYPFQLTAGKIADMNYETYKNVIKSTFSYFSVFRLVLEQ

>TRINITY_DN287_c1_g2_i1.p1
MDTKPNIWNDNVNYALGLHRILSQVLGLWPLNNRDWFSILRNSIVILILIILIISLVGNW
IINGYCGIMTELLDAITIIACSFIGAIQMTFILKHRKSYSNIIIAAMEDWSGVQDHNTSY
GTMRGYARMGRIVAFVQMCGAYLSIIPVILTNLPRNVEVHDDLHNMSIFLKTMPGVPKCW
VPRDIPTGTYYAYHLFTCFALIIGATVFSGCTVFTFGLAMHLVGQFESLNQTLNEITGHE
LDVILHSKLAKLSKRHNHLLELAKGFHTATNFIVFVVLGSNTFIICVSEVMLLWALNTGD
SKTAIDMIIRIALMYVQIFLYSYIGEKFSVQAGKFQFILYNSPWYKMSPNVVKNLKFIMM
RNNIPLRFTAGKVCVMDFENFKNILKSMLSYFSILRLIFNVE

>TRINITY_DN397_c0_g1_i116.p7_partial
MAVLKILLPWIHRERVSFIVNSALQDWSHVEGKKPREIMRQYASIGRLVFIVQMLGAYMT
IIPLILTSLPRLVEVGHVDNTSVFLRNIPIGPRCWVSLEISELTYYFYYTFVCIHLFFLA
TAYLGGDVFAFGLAMHLCGQFQLLYRSLDELNGDEPESTQRVKISTFSRRHNQLLKLAND
FEAAFHMLIFLELGANTFIISISGTGRGLFEPKELIDTRYSMEFLQSSIFFHRNYFTLSL
QNRRYPDNISNGNQNLPDVHPNIHVQLHRRAFVHASGEITSCCLQQSLVQNVVNYRQRYE
IHNDAK

>TRINITY_DN397_c0_g1_i145.p5
MSISLTKKLLTKGNCGSETEYVDALSLILCGFLTVMKVAIPRIYQKNMMAIVDSAINDWS
SVVSNNRHRVMKKYANIGRIVFLVQMSGAYTAGFPLIFLKLPFVSALWNEPVDNGTLRGV
PMGPRCWISDDISTYHYVGEYFVQSVQLFIVCTAYIGCDTYFFGIAMHVCGQFQVLHMNL
RGLSATDDSLRWRQMLRDFVKRHNHLLQMAFNFEETYNVIILAQVAVDILLICISGIALL
MSLNSGDFVVISGLTIRIYLVYVQLFMYSYVGESLSANATNLSVGVYNSPWYNMPLDIVK
DMKFIIMRTNYYFHLTAGKLYCMNIENFKILLTKIASCFSVLRLVFHEST

>TRINITY_DN1447_c0_g1_i19.p2
MAHQTQWNKNTKYALDLYKHAIRTAGLWPLDDRASLRVFLVATIQITLMAVFVRNIVIKG
NCGGITEFVDAITLIGTSTMAVIKIILSWLHQKRVSSILKAVVQDWAHVENNKSRHIMLR
YAYVGRVVFMVQMFGVYMTIIPLILTNLPNLADFKHPDNASIIGRSIPIGPECWVDPEMS
SIRYCAYYIFVCIHLFLLATVYLGVDVFAFGLAMHLCGQFELLSRSLDELDVNKSESTQR
KIVTQFSKRHSVLLKLAGDFEAVFHMLIFFELGTNTFIISISEIIFLWAFKIGDTQIIAA
MITRIYLMYIQIFMFSHIGEHLTTRAQQLQVAIYNSPWYKISPFIARDMKFIMMRNNQLF
HLTAGKIWHMNYENF

>TRINITY_DN1179_c0_g1_i34.p1
MNMCRSSEHTSSTVYVLLYKNCISSGCFSENMFAETSIPMEYDKELHLQWNMDVHYALVF
SKWWCKAFGIWPWQDNEVLRILQTGSIVLTLMIDNALSLTQLITKGTCGLITDLVDTLSG
IVIFSITITKILILSFHQQQLCYIISSMMHDWLNIRERKSLDIMRRYAYWGRLAFILQTA
PVVADVILTIWSDPPNMESEISENNSSLKRSLILAPSCWIPITMSRSVYLLYYYFHLIAA
IFVAVTYAGYIPFMFSTVIHICGQFEILEESIKNLSDGDDYSIQRYKIKKYSQRHNHLIL
LGNRVRSVVNIIILSVILGNTVLICASGLAVLADVKMGITSSVVLSWVARIYVMYIEIFI
YGYIGEKMSSYADRLQGTLYNCPWYNMPTNNVKDIEFMIMRNNLFCHLTAGKIFIMNYES
FTKITKNLFSFFSILRIMLGGH

>TRINITY_DN2362_c0_g1_i149.p2
MEYSKQLHPQWNVDIHYALDFSKWWCKALGIWPWRNNDVSCIMQASSIVLIVITAAAVSS
IQLLTKGNCGVITDLLDSLASIIVFSGTAIKILSLLFHQQYMRYIISSIIDDWWNNSGTK
SRKIMRRYTYWGRAAFILQIAGTFAGMVLTTWTDPPSLKTEMFENDSSVIRHLLLAPSCW
IPVTMPLNIYLLYYNVIFIAMICSALTYAGCDAFMFNAALHICGQFEILEANIASFSDED
DYSMQKYKIRKFSKRHDELIQLGKHMDTLINVVIFSELVSNSVLICASGIVVMEHIKAGN
VNRVVFSWIARIYVWHMEFFMYCYVGEKLSSHADKLRSTLFNCPWYTMSTHIAKDIKFMM
MRNNYFCHLTAGEFLMMNYESFAKITKAMFSLFSVLRFMLQ

>TRINITY_DN510_c0_g2_i1.p2
MAYNNKLPLQWNVDVHYALIFSKSWCEALGIWPWRDNEILRSVHTSIICLMMIIDGALSF
IQLLTKGACGVINDLMNTLISLLVSSTGTIKIFTLWLHQEDLRYIISSTIDDWLNIKGKK
SLEIMHQYAYWGRLAFILQTAPIFIALGLIIWIDPLTMKIDNSETNSSLIRHVILAPSCW
ISNAMPLNVYLLYYCFNLINITTIAFIYAGCDAFMFNITLHICGQFEILEANMENFTVED
DYSTHTNKIREYSRRHNHLIQLGRRMDSVVNVIILSEILSNTILICASGIGVLVNMKVGN
MNSVVISWATRIYILYIQLFIYCYVGNKLSSHADTLRGIIYNCSWYNMSTHNVKDLQFMI
MRNNDFCHLTGGKIVIMNYETFTKISKNVFSFFSILRIILESN

>TRINITY_DN510_c0_g2_i1.p4
MKYDDNLHQHWNVDVHYALVFSKWWCKSLGIWPWQHNELLSIVQTSSIGLMVIIGGVLSS
TQLLTKGNCGVTTDLLDTLTGIMIFYISFIKIFCLWFHQQQLRYIILSIIHDWLHIREAQ
SRKIMHQYAHWGRLAFILQTTSVSVAVIMAVWIDPPNVTSGISKSDNSSIRPLILAPSCW
IPITMPIHIYLLYYYVNFIAAICVALVYAGCDALMFSAALHICGQFEILEASIETLSDGD
DYLTQKVKIKSYSKRHNHLIRLGKRMDTLANIIILSELLTNSVLICTSGNTILVNMKVGN
MNSVVISWATRIYILYIQLFIYCYVGNKLSSHADTLRGIIYNCSWYNMSTHNVKDLQFMI
MRNNDFCHLTGGKIVIMNYETFTKISKNVFSFFSILRIILESN

>TRINITY_DN510_c0_g1_i3.p1
MKDNIELHLQWNVDVHYALDLPKWWCKALGIWPWQRNIFCIVQTSTIILIAMTTVILSST
QLLIKGNCGEVTDLLEILSGIIVFSETAFKIISLWLGQQQMRYIISSIIDDWSNATRQES
RDIMYRHTYWGRVAFILQTTGALGAMFLAVWIDRPSITREISGNYSSRNMLLAPSCWIPA
TMSLNVYLLYYNLVFVMVFWAVLTYAGCDAFMFNATLHICSQFEILEADIQKLSDEDDYS
IQKYKIKKYSKRHNQLIELGHHMDALVSGIILSELLSNTAIICASGISLLINVKSGNVDR
IVISCAARVYVWYMQFFMYCYVGEKLSSYANRLRNAVYNCSWCNMSKDIARDMKFMIMRN
HYFCQLTGGKIIIMNHQSFAKITKIIFSFFSILRFMIESNG

>TRINITY_DN510_c0_g1_i1.p1
MQHNINLHSQWNVDVHYALDFPKWWCKTLGIWPWQRNIFCIVQTSGIILTSVITTILSSV
QLLTKGNCGEMIDLLEIMSGIIVYAETAFKVLSLWLGQQQMRYIISSIIDDWSNATGKES
RDIMYRNAYWGRLVFILQIAGAVLAISLPAWTERPTIIREISQTNRSRNLLMAPSCWVPA
TMPLSIYLLYYYFVFLSTLWAALTYVGCDAFIFNTVLHICGQFEILEADIQKFNDGDDYS
MQRCKIKEYSKRHNQLIELGQHMDALINIIILAQLLSNSIITCVTGVSLLVSIERGTVDR
MVMSYAARLSVRYMELFMYCYVGEKLSSHADKLRSALYDCSWYNMSKHTVKDMIFMIMRN
NFSCRLTGGHFFVMNHQSFAKITRIMFSFFSVLRFMLELN

>TRINITY_DN555_c0_g1_i77.p4
MDFWDQDYFRISKIISSLVGQWPNQSVKELFFSRGILVTLTVIQLIPRTRAVVLHSDDPE
VILDAVGPFIIDTVFVIKTLTNWYNFKKMKSMLSQMKENWKIFTDSEMEILHQHTAAGKR
LSLIYLGSVFSGGAVFATEPLQLRLVHTFIKTNATLPLFPMPVDYGSIDVAKYYWWLFLL
AEVTTFLIVFAIISCDLLFFIYSYHVFGLFAALGYAIEHLPVDSNRDSTEGIAHVKRCVQ
IHYRATEFADALEELYIWNFLAVVGLNMIIISVTGVQIVVNLDATEKVIQYGSLTISQLG
HLFVECLLGQRLIDYSLGIQEHVSNARWYYSSVKSQKMLGLLLMRSQWPCQLTAGKFLVM
NFQTFNMIIRTSASYFTVLLATQ

>TRINITY_DN2624_c0_g1_i8.p1
MECEVKIHELEWNRDMHYALGFSKLWCRTIGVWPWQRNEPASIVRFGVFFGIEAAAVISL
VEELSVYGNCGSLADLIEGLTALFIFMITALKVLLPWLQQGQMRSIIQSAMEDWANVCEP
RARQIMDQYALLGRLIYIIQISATFVGCMDLIILRPPTLSTERASNISSARTLIFGPSCW
APNSMPRSLYLFHYHLVSMCLCSTIIIYPGWNSFMASAALHLCGQFEVLNASLEERPDDQ
NDVDQKRRIKKFSIRHDKLLTLGNQLNETVDLIAISEVLSNGFLICLSGIALLSDITKGK
FDNVDINFALRISVWYCEIFIYSYIGEKLASEGEKLQSTIYNYPWYDLSVSSIKDIQYIM
MRNNSFCYLTAGGIIVMNNETFKEITKIMFSCFSVLKLVLD

>TRINITY_DN993_c0_g2_i3.p2_partial
MGHIIQSEMEDWSNVSDSRSHRIMTQYAFWGRLAYTVQITAALLITIQTTISQPPTFTTE
IIGNNSSSPRNIMMGPSCWIPDTTPISLYLLHYFLIFLSFPTAAIIYPGSDAFMFSTALH
LCGQFEILTQSLESVTDNDSYLNQKRCIKKYSKRHNELLMLGKELNELFSLIIFSELFCN
GVLICLSGIALFARIKSGKVDNDDINYGLRIYIWYCELFMYSFVGEKLASHAENLHRTIY
TCPWYNMSVDIAKDVKFIMMRNNFFCYLTAGGVFVMNHEAFKKISKIMFSCFSVLKLVLD


>TRINITY_DN7284_c0_g1_i4.p1
MSNMRFALFFGIEVAAVVSLLERLFVHGNCGSMTSFVDGMTGVLGLTVAALKILCPWIQQ
ERMRYVMQSVMEDWSNVCDKRSRKIMNQYAFWGRLTFSAQIIAVLVTVIGFSAARPPNFT
TEAFRNTSSSTRNLLLGPSCWIPDTMSMSLYLLHYFLVCVAAYIATVTFPGFDALIFSAA
LHLCGQFEVLNQKLEDMSDGESHWEQKRRIEEYSKRHNKLLTLGNEVNNIVSLIMFSEFF
CNGLLISLSGISILTSVKNGKVDSDDISFGIRICIWYGELFMYSYVGEKLASQADKSHST
IYNCPWYSMSVNIAKEIKIIMMRNNSFCYLTAGGIFVINYEAFKEISRIMFSCFSVLKVK
LE

>TRINITY_DN571_c2_g2_i1.p1
MEHKLTTHELQWNRDMHYALDFSKLWCKTVGVWPLQRNKLSNMRFTMCFGIEIAAVVSLL
QRLFIHGNCGSVTGFIDGISAILGLTNAALKVFCPWLQRDRMHYIIQSVMEDWSNVYDNR
RRQIMCRYAFWGRLAFSCQIIAALMIVLEFSVTRPPCFTSETFRNAGLSTRNLLLGPSCW
IPDAMSIRLYLLYYFLVFFGLYSAAIILPGSDAFMFSAALHLCGQFELLNESLEHMPDDE
SDLDRKRRIREYSRRHNKLLTLGNMLNDAVRLIMFSELFINGVLISLSGIAILTSVKKGK
VDSYDVNFGVRIIIWYGELFIYSYIGEKLARQSEKLQNTLYNCPWYSMSVNVAKEIKFIM
MRNNSFCYLTAGGILVMNYETFKDITRIMFSCFSVLKVKLE

>TRINITY_DN571_c0_g1_i16.p4
MVDELSIRSIKILRWMRWTMSAIGVGSNKRNFKFYISFFCIGYQWILLFADIATHMGNPA
YIIDNLADTIGVIIVGLCFSVVCLHKTSIHNVIEFIQNNSENRGNDKQRVIVDIYNSTIE
KLFGILRVYMIPCAIFSALLPILVRRPADNAKLLKEYPLPLHLYEYYTITNEVTYFATYI
FRVLLIVIDVIVRLNLDFLYVITIFSLSGQIAVLVNDIENFETIDPLRLESAIADVTASY
QNLIRIGREIRKIFSFYLCGSLLLSTFILCLTSYQLLDNIMKGNYFDAAMSFLWSFAILV
EILVSCALGEYLIAQSSGLETAFYNCQWYDASCSFRKMLVVSLTRSQIPLSLSAGGFTIV
GFPTFTAVMKTTAGYLSLLRTVM

>TRINITY_DN571_c0_g1_i47.p2
MVDELSIRSIKILRWMRWTMSAIGVGSNKRNFKFYISFFCIGYQWILLFADIATHMGNPA
YIIDNLADTIGNNSENRGNDKQRVIVDIYNSTIEKLFGILRVYMIPCAIFSALLPILVRR
PADNAKLLKEYPLPLHLYEYYTITNEVTYFATYIFRVLLIVIDVIVRLNLDFLYVITIFS
LSGQIAVLVNDIENFETIDPLRLESAIADVTASYQNLIRIGREIRKIFSFYLCGSLLLST
FILCLTSYQLLDNIMKGNYFDAAMSFLWSFAILVEILVSCALGEYLIAQSSGLETAFYNC
QWYDASCSFRKMLVVSLTRSQIPLSLSAGGFTIVGFPTFTAVMKTTAGYLSLLRTVM

>TRINITY_DN571_c0_g1_i16.p2
MSSGQTQARNGWILNEDNHHQSFSQHNQEDFDKAIKVLKWNKWLLSALGLWPRNPNSIIF
VINFGYFVYNMMCEYLDLFLFIDNLEHVIENLTENMAFTQILVRMAMLKLYNRQLGDVIN
EVFKDYDAKTYRNPAESKVFLDYMNKAKLFVKLLCAFVTMTAVSYYAKPITSPAPLAENE
DRAVNATMPFVLPYQFHVFHEIDDFRTYAITYASQLPFVFVSGLGQTAADCLMVTLVFHV
SGRLSVLAMRISSVRTDVDRCRAELGEIIIEHNRLLKMGQNIKEAFSETLLAHLVGATAL
VCIIGYQLLVNYAKGQTADLATFFVFIFLVFLVLYSHCVVAESLVTESNKVCEAYYDCLW
YEMTPETAKVIILCMARSQKSLGLTAGKFASFGLRTLTDVVKTAMAYLSVLRSFLLE

>TRINITY_DN571_c0_g1_i16.p3
MMPDAKLDEKFRKAKKVWHNVSLSLVWMGMWPINVTTSGRIKLTAYLTYWVIKLSMEITE
LLMVLGSLDTVIDNFAVTGVELVGFSRVITWRFSSVMYKVIREIEQFREYSNFNDSVEIE
IFIRHSQSSQRFHRFLIWPMCVCTLSWYFTPLMDYLSASLHNETIPLQPPYRFPPIFDIS
QSYIAIIVYLFDFPLMYTGLCGTSTYSTHFLLINEICAQLSILAHRIRNFDPERCTDISE
AVGRIVDKHVTLIRVTKNLNDSTTVYLVIELLNTTVLIALCSYNVLINLKDSFLVGLITF
ASFLLALMIMIFTDCYMGECLQTEAVNLFQAFRECDVHKWPMSWRKSLIICTLRAQIPLE
MTAGKFFKFTLSGFINILRSSMAYISMLRAML

>TRINITY_DN571_c0_g1_i16.p5+TRINITY_DN571_c0_g1_i78.p6
MKWMMSNIGIETSTWGVRFYVSLFGVVYQVIMTYTNLFVNINDIEYVLAILMDSVGLLTS
AFCLGSLSYYNDSIITIIEVMKNQCHPRHYKHAKEREVLEKYNLVIDTLFTIATYYLVPY
LCLVCIIPVLSRLSDASSVDSSVNSSVTSSSKTYPLPLDLYQLYHINNEWTYFLSFIFIA
LLLVNNTFIRVNIDFLYILTIFHLCGQISLLSSRIENLSTSDPRALQKDLGLVINHHNQI
IWMNKRISSIFSFYLAAFLLTSTFLLCLTNYQGLVNMQRGNYVVGTRCFVCTFVISGMVF
VNCLLGNFLVVESRNLERAFYDCLWYNAPAAFQRIILMCLKQSQTSLNLNAGGFTIVSLA
TLTAVMKTSVGYLSLLRAVI

>TRINITY_DN39_c1_g1_i1.p1+TRINITY_DN20870_c0_g1_i1.p1_partial
MEYKLRTHELEWNRDMHYALGFSKLWCRALGIWPWKRNKISTARFALLFGLEVAAVVSLL
ERLLTHGNCGSVTNFIDVMAAILGFTVAALKVFCPWMQQERMRFIIQSLMEDWSSVGDNR
SRQIMSQYAFCGRLAFTAQIIPAAVIALEFSITRAPSLTSDTFRNNSLSTHNLLVGPSCW
IPDTMPMSLYLLHYFLVFFGLYSAILIFPGCDAFVFSVVLHLCGQFEVLNQSFENVPHDE
SDLDHKRRIREYSRRHNKLLTLGNELNDLVSLIIFSELFSNGIVICLSGIVILSNIKRGN
VSDDDINYGVRIYIWYCELFMYSYVGEQLASQSEKIQKTIYGCPWYSMSVNTAKEIKFIM
MRNNSFCYLTAGGILV

>TRINITY_DN70_c0_g1_i75.p5_partial
MIFFVIGEAVISTSQLDLQLLSYVSCNFLSFVKIIVIRANWCNMHSVIDDLTSAWKTISE
PQVLKIMKARAKLGRKICIYQMSTTYFVCLPSIIMTLPPFLPAVNDTMNSTVSVVRSYPL
QTSQMFADLSTGPYVIMFVYQIIQIYLTSTANMGNDVCFFGIAINLTAQFECLSVTCEGI
DERRNASRESGFSAVIRRQIELIDLAKKLEGTFNVIILCIISTNCIQICLYGILLIRSAR
IGDFVVVINAAICVIVLGFQIFLYCYAGDSLSRAIENVGTTAYNCLWYEMSPKSKTVVLF
ILLRTSRIFSLTAGKMYRMDLDSFKNIVKAIGSYFSVMQAMFEE

>TRINITY_DN70_c0_g1_i198.p2
MAEPIKKISKESGVRYAFGMYEVILRVMGIWPMTCQTIGAQCLTIFALITQITMVLFMLG
ETILAASQVDPQLMSFGSCNFLAFTKILVIRLNWRKMYSVIDDLMGVWNESHGAEALRIM
RARAKLGRDVGFYQLCPTYIVLFPIIIGALPQFAPMVNGTMNSTSPVLRSFPLHTGRMFA
GISTTLYVIMFSYQIIQLFMTCTGNVGNDVCFFSIALHLTAQLECLAVTCENLVEHRQNL
SKSNIFAGVIDRHVRLIEYAEYLESTFNFIILCIVTANCSQICFYGILVIRTARAGDFVV
CINTIICMIIHALQIFMYSYAGECMSRAIENVSTTAYKCLWYDMSPPNRQNVLFTLVRRN
RIYSLTAGKVYRMDLDSFKNIVKAIGSYFSVMQAMFEE

>TRINITY_DN70_c0_g1_i198.p1
MRDSSRQSTRNLFFLYSHVLTIYGVWPLSDDTIFLKTRIAFAVGQMVCNPQTSIVTYLLI
LRRRSSSGISEGRSAVFHIFQIYLAIIAIIKMIVRCGSSEDMVDTFLMLVVSILVGSKCI
LLYVHRNQLGSVVVSSAKDWDMTKSESYRKMMSERANFCQIVTKLFYSLGMFVLLVYVVK
VMVLDVINVTESPVNGTDISQKNYLLPGGCIFDGYGNSVYYFVVINQALQLSVTCSINLG
GDAFYVAMTLHLCEQCEILKLKFKKFGRYDSLEKNRRHLNCLIARHQDLMGRAETLEDVY
NEIILMQMLMSVLLISVGGFSFLVSLNDGDIIGATKNICIMQFMLTQSYIYTFPADDLKE
QADGLLCALYSSQWCDMPTNIMKDMVFMMMRISIPPYYTAGKFFYMTRQSYMTVVKTAAS
YLSVLRIMIE

>TRINITY_DN70_c0_g1_i218.p3
MRDSSRQSTRNLFFLYSHVLTIYGVWPLSDDTIFLKTRIAFAVGQMIYLAIIAIIKMIVR
CGSSEDMVDTFLMLVVSILVGSKCILLYVHRNQLGSVVVSSAKDWDMTKSESYRKMMSER
ANFCQIVTKLFYSLGMFVLLVYVVKVMVLDVINVTESPVNGTDISQKNYLLPGGCIFDGY
GNSVYYFVVINQALQLSVTCSINLGGDAFYVAMTLHLCEQCEILKLKFKKFGRYDSLEKN
RRHLNCLIARHQDLMGRAETLEDVYNEIILMQMLMSVLLISVGGFSFLVSLNDGDIIGAT
KNICIMQFMLTQSYIYTFPADDLKEQADGLLCALYSSQWCDMPTNIMKDMVFMMMRISIP
PYYTAGKFFYMTRQSYMTVVKTAASYLSVLRIMIE

>TRINITY_DN70_c0_g1_i236.p1
MCCMSSKITRNCLPCILMQLNAMELQDWTPGTSYELLMYKLIMWPLGIWPLNKGEILSKV
RLLLAASTQATTFICLSLEIMNNCRGVEIVLDLFVLSVFSLLACIKGLIVNHHINDMNDN
LTSAILDWSLLSRTENPGNRELMMNYARLGRLVCFSLMIPASSGTLSWIILALPLPMFTP
PNSSNIIKNFPLQTACTFDPITTSRFYYLIFVLQMYQLVTTCLGNCGNDVFFFGLSMHTC
GQLEILQNDFADIDIGQEEPGTSKKLKDMVNRHVHLIELVDKLESTFSMIILAQLIMSAV
LICIMGLQVIIALKTDDMFAAIKANIVLSSLMSQLFLYSYGGDCLTTQTTSVVHAIYKCS
WYDTSSLMRKNIAFIMMRANKPIYVTAGNFFYMTLSTFMDILKASVSYMSVLRIAIDV

>TRINITY_DN70_c0_g1_i43.p4_partial
TITRLYVYYIYASVALYMCSPLVPKILDCILHLNESSPIIFLYEAEYFVDRREYTTWILL
HSYVVTLLEATVVVAFDSLYFHLAEHACSMDYLLRFSQRMGQLARDIDDRRDQCTSKKRE
DAHVAVLKCITQHMRALKFVYLLKTTYTEALFFILGINMLAISITGYQTVTKLDEPSEVL
RFGSYTIGQLIHLYILSWPGQKLMDHSAQIHKTAFQGCWYNLPLDLQKFLILVMMRGSKT
CTLTAGGLFVMSLQSFCLVKTIYFRYQTDFSVCCQLLTCCFIGRL

>TRINITY_DN70_c0_g1_i74.p3_partial
LLLEIQKDWQRTLSPADVEILKRNAKQNRSITHTYIYYIYATTLMYLLGPMVPKVLDVVM
PLNESRPTVEIYQTEYFVNPVKYEIPILVHAYVISPFPSTIVVAFDALYCNCVNHACSML
EIIGRRLENMVEDIDNTNQNLFSLSEESIHNSLRSCIRQHRKSLQFAQLLRTTYSKCFLS
IVVINTVALTITGYQVVQNLDDMSEIIRYGTFSIGQIVHLLFLSQPAQRLMDHSGQIHSL
AYQGYWYNIPMRSKKMLILIMMRSRKPSVLTAGKLYVMSLQSFARVIKTSMSYFTVLLSA
R

>TRINITY_DN70_c0_g1_i28.p4+TRINITY_DN70_c0_g1_i74.p6
MKQEKKLLMQIKAHRQAHVSDEESQLFQAHDGRSKKITYGYVFYVTFTTVLYMIAPTIPR
ILDYIAPLNETRPAIYLYEAEYFVDREEYNNWIMIHSILVTPVPATIIVAFDLLYYHLVE
HACNLFSIGSKRMSKLPNYLDQQTGQEISANIDDTRDSFRKCIIQHVTALKFVGVLETVY
TKALFFILGINMMSISIAGLQAVSKLDDPKEAIRLGIYTIALLIHLYFLSWPGQQLIDHS
EYIHTAAYQGCWYNTPLHSQKLVMLTMMRSLNPCKLTAGGFYIMSLPNFCAVVKTSLSYL
TMLVSLQ

>TRINITY_DN553_c0_g1_i22.p1
METTAQFTIIWNENITYAFGLYRLITQSLGIWPFTCHNFAPKCQVLIVCGFQFTMMMSLL
GEMHLNCGEVSDRIQMISLCSCAFMTIVKVVIIRFNNHQMHEIMMSAFRDWLSVKTLNED
PKMRSCAKLGRTICLFQIIAAYITTIPIIFSGFLVPTISNTTNSTDSDINILPLSTTCLF
QKLPGDLYISVYIIQCIQLLITCTGNVGCDCYFFGVTMHLSGQIEKLADDLERLGKDDAD
IDCHDEFVSLVKRQRHLLNLADNLETTFNIIILVELMALTYQICLIALQMVVNIRMGNSL
VIMNNIIMLQILYLQLFLYSYAGERLSSGLENLGSAIYSSAWCHLPTKITKDIIFVMMRC
HKSFVLTAGKLCVMNLESFKNIIKAVGSYFSVLLAMFDK

>TRINITY_DN553_c0_g1_i22.p2
MEEQNKPPSHRNESTYSIKPYKVIAQCLGIWCMTCLNVIPNIQLIIICILVVINAISLLH
ELNPECGEVKDALKTASIGMSSCLAVIKILSIRLNSDKMLPIITSIMEDWSSIKNEDNLR
IMSSAAKIGQKILFFQLGSAYLSAIPMFLCGVQNTVVFDDKKNETEVVKLIPLENPCFYR
YIFDDFYTEIYLLQILQIIATILGNVGCDCYFFGITMHLVGQINCFGSDIEKFEPQEGES
KNHEILRVLILRHIHLMRMADNMEKTFNVAILFQVIANVLQISMAGLQLLVSIRHGDGGT
MMNFTIFITIFLVQISLYSYAGDRLSSSIGSLQISLYCCPWYQRDRKTSKDFLLMMTRYG
KPFHLTAGKIIHMNLDSYKNIIKTLGSYFSVMQAMFDE

>TRINITY_DN553_c0_g1_i75.p1
MRKKILSKEQNSSDVPFCSNKKFWNFIMNKETNFIIKINVTVGEGSVSPRTMEEGRKQLS
YDNNAMYPIRPYKIIAQCLGIWCMNCQNFIPKMQLTIVCILLVTNGISLFHELNPSCEVP
KDAILIPVSTAICCFLAVTKILSIRFNRKKMLQIITSILEDWSSPKNDADIEPLNRASKI
GRKISSFQLLSAFISTIPMFLCGMGNSAIFDATKNETEIVKAIPLANPCFYKYIFMDLYI
EIYLLQILQIIATILGNVGCDCYFFGVTMLLVGQIQCFASDIERFEPNRQSLTIVIGKHN
HLIRMADHLEKIFRAVIAFQVMANVYQICMGGLQILFSIRLGDRTTAINFTIFVIIFLVQ
LSIYSYAGESLSSSINYLQTSLYSCPWYQVTPKVSKDLIFIMARCGKPFHLTAGKIISMN
LESYKGIIKTLGSYFSVMQAMFDK

>TRINITY_DN20845_c0_g1_i1.p1+TRINITY_DN20845_c0_g1_i7.p2
MAGHRSDNSSEFFHKETFLVLKYLGFWKPEEMSKWKSILYNIYSTLILTLFMTFGLFQFL
GILLLNRPNQKVFIQNIFITLTTICVCFKSINWIHYRPKVVTILEMLKQHPFKCQTSKEC
MIYQHFSSKIRTVVIIHLPWTRSVCRSSIRDYIRHSLLRIDDANSGSGEDIEEPISAHDD
DTGKSQWHQGPLYLALVQYLMAVFNEVYNVFFFELMMQIVGQVKILKNRFQLMMTTLVKA
NGTRDHFTRNHFLPEHVLFHSCVQYHIAIVRLARDINSIFAPIMMIQYLVTSLALSSTVY
LMSETLILSREFLKLGGYWVFIFQEMLLLCYAAHRTYLEFDGIGDVLYNSDWIALSETTK
QSVMLMMVNTKKPFVFNCVGMLKLDIEAFKKVSNKNTRKNH

>TRINITY_DN613_c0_g1_i29.p2
MKVLPFSFGLFTFCGVWRPLSWSTGWKKVIYDFYSIFVVSCLYSYGLMEFADTIRSLDEI
SEFINASFMLVSVINTSCKTANLLIKRDQLIELLSILDNNLCRSRSGHEDLIQAECGRRV
KINFLFFFCIVETAVMTSTVSSIFENIPERTLPFRVWVPYYNNSELAYWCLYLQQVIVGH
GFQSTIAIGNDTLVAGMMLLTCAQLQILKHRQENLPRVLEEIRKEQNLDDNTLQRQLLNE
IIYHHKTILKFATTANDLFSTIIFIQYAISCYVLCISVYRVAQMEVTNPEYPFTVFYLLC
MTTQIFYFCWYGNEVILESSSIGESLYQMTWTDLNTSVQKDLIMIMNRTTHPIVFTSGKI
IILSVESFKGIMKLSYTAFNVLQQT

>TRINITY_DN613_c0_g1_i29.p1
MDDIFKRSDFYSDIQLIKWLGQWPGQSKMTDYIRRFVAISLMISIFIPSVIKFCELRDNI
YNMMDCLPMLGLHFAGISKFLNWSYHRGKVVQLLNHMEYDWNNLKNESDSSVLDKFCHPD
RSLFTAYAIGIYGTTAVYFVTPFVPIILNIILPLNESRPHLYLYHTEYFVDQNEYYYPIQ
LHAYLAISVSVTCLVSFDQMCAMFIHHACGMFEILKLHLQNLHNTLLTNDGKNVTTAEER
AIQEIVYCLQTHNRIFEFLDVVEIWDQMIMLMVGAGNTLIITACGVGGILNHPDFWGVIR
LFLFNYGAIIHFFYNCWQGHLILNQGESIFIAAYQNDWYKLPCRVQRMLLPVMAKSIKPC
ELTAAHLFPMTLTTFGMAMRAAISYFTLFQSMK

>TRINITY_DN1908_c0_g1_i31.p3
MDFLPHSFTIFTASGLWRPLTWSSGLKRHLYNCYTFIILIVIYLFGFMEFVEAMHNFGNI
EEMVSASFMLLTTGNVFCKAVNVVNRREDIINIFQMLNDNVCQSQSQEEDRIQAKINNRI
RNNATWYFCIVQCAVVMITISSVIQNIPNRTLPFKAWIPLNYSSNNVYWYIYYYQVIAHA
AVAIISIAYDTMVPGIMLLTGAQLKIFKFRCENMSAKVEREQRKVNLSKVALENKILKES
VCHHETIVQFAMSFNDIFSTVIFVQYTVSSLVICVSVYRLAGMALNDSEFPFALFYLLCM
INQIFCFCWYGNEVIIESLGIGEAIYKMDWSSLHLRTQKELLLIMNCSMTPIVFTSGKIL
VLSLESFTAIMKLSYTAFNVLQQK

>TRINITY_DN7212_c0_g1_i14.p1+TRINITY_DN964_c1_g1_i8.p1+TRINITY_DN964_c1_g1_i13.p1
MNVEALSPNFQIFTRFGVWLPPEWSSRRRRLLYKTYSTFVTIMLYSMFIFQFIGVFGSIG
NVNDLVESIYTSATVVNLGWKMFNLLEKRGDIVRLLGLLETDVCQVQSRREEEIQEKCNQ
RIWNRTKFLCLFFETTCVTLILTSIVKNIPARSLPLKAWVPFNYVDGYFYWPVYLHQVLG
LIYVGMIHASYDTFVVGVMLILCSQLKILQHRNSEMNLLKRRTPGAVVNPKILEKEFVMN
SVKHHQLLQQFAETFNNIIIYVIFIQYSVSSFVTCVTAYKLVNLEAGDPEFAFTILYCSS
MIIQTFFYCWYGNEVILESANIGNSLYTSRWYSLETGTVRDVMMIMKKMQHSMKFSCSPL
FVLSVDSFKNVSSMGSRHEEADLIMKVTYSTFSVLAKT

>TRINITY_DN1188_c0_g1_i6.p1
MATKIIEPVTSLDVDDGTIIEGDPLSLHIFIFTACGLWSPGGWTSPWKKIFYNIYSLTII
GTICFNCILQSIDALTLTGSISDLVERLYILGAGCNLSYKAVNLITRRQDIIKLLTLPTS
RRCRVLNRDEERFKRRYHRRVRNATVLLCAVLEFTVINMLISSIRENIPERTLPIKIWLP
NNFTDDYRYWIIYGSQLIAFTYAGTFHVFYDTFIVGVMITLCGHLQILQYRNSKISSSNR
QFKNYNFGVERGELSRYVEANNISIKTKIEKNLILKAMEHYQQLLQFAKTFNEIIFYVIF
VQYSISCFIISLSVYRLVNTSSTDPTYIFTIFYCGTVVIQIFTYCWFGNEVILESANVSL
SLYNSDWYTFNSETSRDFPIMLHRVQHHIEFSCTGLFVLSIDSFKNIMKLTYSGLNLLMQ
SS

>TRINITY_DN584_c0_g1_i129.p5
MVVLTQEKDGVKGFLPGSWWVFVATGLWRPRSWQSPFLVYLYKGFSIFTIFLVYTFTTTS
ILGIIANHGGIAAVMSDFLLLSFIACCGKSINMIVCRDTIIDVIDTLQRDPCMPRDAVEE
DIQYKREHFVWINTLIYGILTEVTAMMVSVGSLLQHPEEGELPFNTWLPYYHDSGFGYRF
AYGQQIISIWFSASMAVAYDTAVPGMMMEICAKLDVLKYRFLNFRTLLETSENVSAFVNE
RRLVTECVRCHLIILRLAETINDVFNAVVFLQYSLSTLLICVSIYNLANTNIMSSEGSGI
ILYLGCMLMEIFILCAAGNELTLVSESIADAIYEMDWTELNGSTIQSLILIMTRTTHPIV
FKCGSIVDMSLESFKSLVKLSYSTFNLLQQTSA

>TRINITY_DN2017_c0_g1_i5.p1
MPKAEDPETGLIPLMNLIIQAMRYSRRKWALSEESREYSPHIVLGSTRRLAFTLMLPYSF
AVLGFWGVWLPPDWPPGWKSRLYCFYTVVMIILVYTNTLSQVIDLLLTYKSLKHFINNAF
ILLSTIGAGVKAAHCLYIRRRILEIKEKLNAYPCKPQDNQETAILQHFSRIIKILNIYYI
GLYVCTITALTTVSFFRDVPKHQLYYHAWLPFNYSSSGRFWAAYMHQVIAHGFDACMHAA
YDTIAPGIMIQGCAQFAILNHRLQMLPKLVDRVRDKLVFDSPQDEVSRRTRVMRFEVKKL
AECVRHHLEIFQLTDENNKIFGIMIFLQYSLSSVVICLSVLKLSQVNTFHPALISVILYL
ICMISQVFMPCYSGHQITLQSTKVSDAIFSMDWLDLEIATKKSLILIMQRSQKPLQFTTG
YIITLSIGSFNKLMKLSYSVFNVLHGSSSF

>TRINITY_DN2460_c0_g1_i5.p1
SHEDHPGTTPPPLLHYLQMLPYSIALLRLWGVWVPQEWWPTWRKKLYPAYTVFVICFVYA
NTLSQIIELFTTYETVKGFINKSFILLSTIAGSVKGAHCILHRQEFINLAKTLESYPCRP
ETLEEEAIQREFNKKIKHMNRRYITMHLFTITTLTIASILRDVPKGELYYKAWIPFDYTS
PPRFWSAYIHQVIAHYFDLCMHAGYDTLAPGMMIHACAQFAILGHRFRILPQRIKEQLRE
SADINECHEFKALETKKLTACVRHHLQIFEFAKTNNNIFSGMIFMQYTVSSLVLCMSTLR
LSQIHAFSPTLLSIFLYFLSMIVQIFMPCFAGNQITIASERLCNDIYSMDWTILSTSTKR
SLAMIIARAQKPLKFTSGYILTLSIDSFNSVVKTSYSAFNVLHGSSDF

>TRINITY_DN2106_c0_g1_i17.p1
MLSAVTTVMVTGASFCTDAPRGILPYKAWYPYSTLTPLGFWSAYLHQIIAHAYGASTNAA
CDTLVYGMIMQLCSQFAILRHRFQLLPKLRGTIEKNIEQREKNELAKCVRHHLRILHFAE
ECNRVFDSLICLQFLISSTVLCVSVYRLVQIDLISPDFPIVVMYLLCMLSQIFILCVSGS
HVMVESHKMVHQIYCMEWTSLTLTSKKSLIFIIGNCLRPVSITCGTILPLSINSFNQLIK
FSYSIFNVLQRSSGVSR

>TRINITY_DN563_c2_g2_i1.p1
MLPYSFVILQVLGLCRSVNWQEGWKTRLYDCYTYIMLFLLYTNALFQTIYVFTGFKNIDT
LIDDCFILLTTINSGFKATIFVRQRQEIVDLLRIYRSQMCVPRNAAEEFIRDKYDRVIHN
LSLYYISFTMCTVTFQTYSQWRQVVPRGELIYKTWLPYDNSRPLTFWISHTHQMICQFTD
ASVSCTYGVIVAALMIHITAQFVILKHRFENLAASLGFGDANGRGLSKARENDQHEEIVS
MEREKLTECIKHHLFIFECVETSNDIFSATILGQYMASSFILCGTVYKVSKMASFDSALI
GVLMYLACMLFDIFLPCYYGHKVTTASFRLSEGVYNMDWSALKIPTKKSLALIMRRCLKP
LRFTSGYVVELSLDSFGGLIKTSYSIFNLLKQQNN

>TRINITY_DN563_c2_g1_i1.p1
MAYKLFSLDRSYLENNLKILTILGSLPLSITGLWNPYNGRPKWLYHIYTILIPLFLLPIR
SMGFLRQGVLMRHDFIESTLSLVVGLSYIYGWVKMLNFVLHRANIELLSNVLNQERWLPC
SKETAQYRNEVISHTIRVTTIFTLLWICEIFICLPFFYMDEFMKSNITYEDLAIRFAVNE
NFFVGMNLRIVSILDCLLATLIAAATVSNDCCCLCQMYHITNQLRLLNFRLRQCCSIDID
FQKIETSKKSHTFNFECGYIYSQKSDLTSVGEFICCIQHYQNIVRMVKIINKVYGPILLP
QLMTSLMTISFAAIHIFVTKTVTFEEPGSALFIIAVTISCLFQLSAYCWGGDGIIRESSR
TSTAVYTCIWYEQDPNFQTNLKIFFFMCRNTLVVNAYGLFDLSLVTLKNVLVKSYSAMAL
ISKANP

>TRINITY_DN371_c0_g1_i178.p6
MKLKIFPLNFFVLQMMGFWRPPHWSSLVKIVIYHFYSCFMCFTLHSVTIYQLIEIIKSPG
SVDNFIKNSRVLLTMMNACAKSINFFKRRGDILKAIDLIASSPCCPRDAAEDLIQGRYDR
CIRRNSIIYGGIIHTAVCSRVLEAARECAPNRMLPFKSWIPYGIDSDLSFWLTYIQQNLA
AFISGYVSICYDTIVPGCMVLTCAQLQIFKSRLQQFCPIDNKIAGENPSNGDADPKLISD
CVQHHLKILQFVEATNNIFTATLFTQFSISSLVICVSVYDLSKTTPFTGDFVEVVLYLMS
MLLELYIFCLYGNDVTVESGRIANYIYDLDWPSLDTSVQKDLLIVMMRTMKPLRFTSGHI
YVLSLATFSGLLKTSYTTYSVLQQMS

>TRINITY_DN371_c0_g1_i160.p4
MHLSPVAFSPQIQQHLVTSGVMKVSLLSLNFFVLQIMGFWKPPHWSSSWKIIIYNFYSCL
MCFTLYSVTVSQLIEMIRSPGTIEDVINNSRVLLTMMNACAKSLSFITRRNDILKAIGII
ASPPCNPRDPGEIIIQEKYDRSIRMNSIIYGAFIQTSVNTVILQTAMECIPNRILPFKSW
IPYDITSDLIFWLTYIQQTVATYVTSYVNICYDTIVPGCMVQTCAQLQIFKSRLKDLCDR
DCENIKHCDDSEDKKLVSDIVEHHLKILKFAELTNSIFTSTIFTQFGISSLVICVSVYDL
SRAAPLSPYFVEVTLYLMSMMLEIYLFCFYGHNVTVESSQIGSDIYDLNWVSLKIPVQKS
LLIIMTRSMKPLIFTSGHVVVLSLASFTSLLKMSYSAYNVLQQAS

>TRINITY_DN518_c0_g1_i20.p2
MGETLDIEDFVMINRKILEVVGLYPRNFRRYICCVVFMSLIVVPEVLEIYYHRRDFDVVL
ETSSVLLTIILAILKSVIWMSREDTSDFVGFLINDYWKIANHLGKPEDIYKRAKAAKVIT
MSYSFLICNALLFFFSLPLLHLLPHRRNSHDSDMLRVPFVATYPDFCYHSPAYEVVYVSQ
LLATSTCALIILATDTLIATALLHTCGHFSIIERNMSELNFARSLEKLEERLRVIIKHHQ
LVIRFADRLEFLFNPVMFLQVFASSLIICLVGFQAQSGQVDKFPQYCSYLMMALFQLLLF
CWPGDELITQSGRVSIATLSSNWYVGPNHLRKNLQFIVLRSQKSNFLSAGKLSAMNLENF
SAILSTSLSYFMLLRSFSED

>TRINITY_DN335_c3_g1_i2.p2
MQRNDLLNSHSIKNGNQRGKSRLLDKNRSLSRLDFNDMFVIPNIFLRILGLSKIYAALED
DEENENDVISPIISTAVGLGVLGLINNFVYQRNNGVHGALEIMPTILSAFIAWFGGILLY
ASSKKIKGLLGDMKASWTEAWIENTDPILIGKAKRSIFCTLYYSLFIIALGGFYVVVPLV
RMIQKFTSAQDDQCFDVNITVLPMRYPFSINTLPIYILTVMYEVSCIFILAISYLIVDTL
FLQLTTIVCLLLQNAGKKFRDVTLDYNIDKGDQSLLREIHHIGKQHSQLLSYCRRIEETF
NPIIYLIILSTSANLCVCVIDLESSLSELELAHAATLVMHFAVVVMQPLIYCNYAEGISQ
QTNNIATMIYACQWSDKNKKFKRIVLLIMMRSQRNYKFGEYGLFKVDRHLLTQLARTAAN
FFMLLRKANT

>TRINITY_DN682_c1_g1_i33.p1
MGVKRVKSTTKREYETVPDFAELFRVCGLALRFTGIFAIDSVLTKSDNKLPDLKMVFYIF
GLAPVIFEAICEARTVIKYWDTDIYMALEICTPTMSTSICVTQGFCMYYFRKDLLQLISS
TRDLWDQQIVHEIDDKLIRKVKKSQFITEIYAILMILLATSFTLRPVVFLLMHVTLKRNE
TFDFNQLAYPSTYPFATDTMTRYILCFVLDVWIIFNAGSWWVGSDMIFLQSATHLSVQYQ
ILQHDLMMIKPGDNSSASIQQVNAIGKRHAHLLSLVKQLKRLFSPLLWGMMVTTSIHMCI
GVLSVHRELNNRNYAKIGNNTVHTIITMIQPSIYCLYANDLIDRADETSMAAYECNWVDE
SQGLKKALYLMSLRSQNGLKFRIYGSFNLDLNQLTQILIAAAKFLTMLINLSESV

>TRINITY_DN639_c0_g1_i14.p1
MMSRRQIPSTNPENSVHNFKKLFNVCRIALRVSGIIGVDTIFSTSKQTITDFKGIYYIVA
ILPPILSTSCEVRSIIHFWHLDIYLALEICTVILSSLVVLTQGFFMYLSRQELLNLIDQV
SDLWNKHLMMNTEDHIVRKARGAQTLTKIYAVMVILLGSSFTLRPFFSLLIQFITKNEND
TYDLSQTAYPAMYPFATDTVNKYLICITIELLLFVSVAAWWTGSDMVFLQMAIHLSLQYQ
ILKKDLMEIVSQGPSHQNDSLSTQRLDSIGQRHDRLLQLSRQLKQIFSPILFCLMIVTGA
NICICVISLQKEILNNNTAGIIKCLVHTSLTMIQPAIYCKYANDLNESAELVANAAFQCN
WVNESQSFKKHLQLMIFSAHRGIAFKIWGFFSVNLNQLTRIGSTAMSFFALVNSVS

>TRINITY_DN639_c0_g1_i20.p2+TRINITY_DN639_c0_g1_i32.p3
MFAKSTDPPVKTPADPVPTFESLFNVCRIAIRFSGILGIDSVLSKSSGKIRDLKIFYYFF
GICPVAVVLICEVRNMIHFWGSNISVALEICTSALSGLVVITQGFSIYYSRRDFLDFISS
ISDLWRRQVNYNSNRDIVRRLKGTRSFTQIYAILVILLASSYTLRPFCLLLVHVIFTRNE
TYDLTQTAYPALYPFAIDSMSKYITCISIEFLIFISVGAWWIAADMLFLQSATHLSSQYQ
TLNNDLMAIKTGVDVSTISDSSTIQQLNSLGKRHAHLLLLSEKLKRLFSPILMCLMLVTS
ANICICIINLQEELIRQNIAGVNKCVIHTLITMIQPAIYCIYANDLVESAEWTAMAAYES
NWVNESQNFKKSVRLITMRAQEGLKFRFWGFFNVDVHQLTQIGTLAVRFFALVNNLG

>TRINITY_DN639_c0_g1_i49.p1+TRINITY_DN639_c0_g1_i163.p2
MFAKSENSVDTAKTDSPIDFAKLFNVCRVTLRALGVFTVNEIFSKSKRKIWDMKALYYVF
WLLPTFFANFCEFRSVLSFWETDVYYALEVTTAVLSGVIVMAQGFFVYHSRNELLELIAE
LRNLWQRQLAITITDVIAKKVKRAKFFTQVYATLIILLAITYSIRPFLLLLTHVISNKNE
TYDMSQTVFQAIYPVRIDTFPRYITWITLETLVFVNVSASWIGADMIFLQLATHLSSQYQ
ILHDDLIALGTVDGPSASSQYTPVQQLNSMGKRHAHLLLLSDKFQRIFSPILLVLMLVTS
VNICICIINLQEVRFTIRRKINKCAVHTVIAMIQPAIYCVYANDLTEWAELTAIAAYACE
WVDKTRYFRHSVRLITMRAQEGLQFRIYGFFSVDLNLLTQIGVGAARFFAIINNLSGMAD

>TRINITY_DN1429_c0_g1_i12.p1
MNTRVTNVNNRDISSFRYFFSTDVFLLQFTGASSIGDVFENTPRRERWWELFVSICGIIV
PSFVLFCEFTTVYLAAKKDLNFMIEALTATFSGLLSIMKGIRLWTHRVDLFNLLQNLSKL
WESAKLNQLITSEMIKTAERTKRIRSYYCGVVIVLALSYCLRPYTLLLNHSLYAMNESYD
FSVTIYPATYPFSTGEYISYLICLAYEIIVMVCVITYWITCDGLFAQITIHLSLQFEILA
EELKQINTIHKDHSKVYVENQQLATIAQRHNEMFLHCATAEDFFNPIIFLTVLINGAHCC
FCMFSLEKELSNGDLNEIMKNLFHIMALSGQTIVYCGYADRLTHQTSKISDAIYNSAWID
QSKKFRLMLLTMLMRAQKEYIYTSYGIITLNLQRVTRIANAAMGYFALLRSMP

>TRINITY_DN120_c0_g1_i29.p1+TRINITY_DN120_c0_g4_i1.p1
MRAIPTDYILRSICAMSKQLSKGSIAPHLQFEYYFGGDVLILQCLGLYSMGSLFKTTEPS
FNLWELPPFVCGLTILFYGVSADFFNVIVEARQYSWFAIEILAIVLCASLGTYKGYRLWV
YRREFYNFIEAVHVRWDEEVAENTITERMVEAAKSIRLFRVWYGTVIAVFFGSYIVRPYV
AYSLFKLSGVNKTFDYTKTVYPAVHPFPLTTPLSFFCCVTVESIGVIFCTLYWTAADGLF
AQLTTQLAIQFQILANRLRYMPIQEITGPNHTRIVVQQLKKTVQDYLKLFKYVNELEKIY
NPVLFGTVLVNGLNLCTCLYSLQYRISNNEWGLAGKNALLTTGITAQTMMFCICAQRLND
EVAGVRQAAYDCSWTEFNSTIKNLILLIMIQTEPDYVYTAYGFIHLNMPQLTVIFTAAMR
FFTLLRNMT

>TRINITY_DN5284_c0_g1_i11.p1+TRINITY_DN179_c0_g1_i5.p1+TRINITY_DN179_c11_g1_i10.p1
MEHTGRKKLIESCFRDCVGGDVLLLQCMGLYSMGNIFRDSKPRWYYWEVIPYSIGLATIT
FALICDTRNVYDTAQVNSMLSIEVAAAVFTVTLAAFKGYRIFLRRKELYDILEVCHQRWI
IQTSRNAITESAIENAKNARLLRICYALAIIGTAGSYSLRPYILYLKFWVSETNDSFDFS
QTVYPAHYPFMLNSFTPYFLCTVWEHMGSYFLALWWISADCLFTQFSTYFAIEFNILAND
IRRIDLTTKSTSPTNTVIIVKELKRIIREHVKLFSYVHAMEEWYNPIIFATILLNGLNLC
SVLYSLQYRIAENNWRDVIKNMSHVTAVVTQTVLFCSYAQSLSDEINGFRQAVYGCSWTN
FSLTTKSVILLIMIHTEHEYKYSAYGLLDLNMPQATTIFSTAMRFFTLLRSMTHKDHI

>TRINITY_DN212_c5_g1_i1.p1+TRINITY_DN328_c1_g1_i8.p1
MSALPRDSLAPHLQFKYYLGGDILILQCSGLYSMGSIFKNVEPAFYFWEKIPFICAIGTL
VCGISCDIRKIAANIVKYSLNAIEIIAIVMCATLGTFKGYRICSYRREFHHFIKALYLDW
DKELSQNTITEKMLEDANSMRLFRTWYGTVIAAIFGSYVIRPCLAYYRFKLSGTNDTFDF
TQTVYPAMYPFTLTTPLSFFCCVTIETMGVIYLTLYWTAADGLFAQLTTQLAIQFQILAN
RLRYMPTPEMIGSHHTAMVVQRLKTTVQDYLKLFEYINELETIYNPILFSTVVVNGLNIC
TCLYSLQYRLSKHEWEMAGKNAILTTGITAQTMMFCMCAQHLNEQIAGVRQAAYNCSWTE
FNSTIKNLLLLIMIQTEPEFIYAAYGFVYLNKPQMTVIFTGAMRFFTLLRNMT

>TRINITY_DN120_c0_g1_i28.p1+TRINITY_DN328_c1_g1_i12.p3
MRAIPTDYILRSICAMSKQLSKGSIAPHLQFEYYFGGDVLILQCLGLYSMGSLFKTTEPS
FNLWELPPFVCGLTILFYGVSADFFNVIVEARQYSWFAIEILAIVLCASLGTYKGYRLWV
YRREFYNFIEAVHVRWDEEVAENTITERMVEAAKSIRLFRTWYGTVVAAIFGSYIIRPYV
AYSLFKLSGGNDTFDFTQTVYPSVHPFLLTTPQSFFCYVVMETIGVIFCTLYWTAVDGLF
AQLTTQLAIQFQILANRLRYMPTPEMIGSHHTAMVVQRLKTTVQDYLKLFEYINELETIY
NPILFSTVVVNGLNICTCLYSLQYRLSKHEWEMAGKNAILTTGITAQTMMFCMCAQHLNE
QIAGVRQAAYNCSWTEFNSTIKNLLLLIMIQTEPEFIYAAYGFVYLNKPQMTVVRIHLNI
ASYMTSNIRCNKARIE

>TRINITY_DN212_c1_g2_i3.p1+TRINITY_DN120_c0_g2_i1.p1
MSKLPGDSKPLHLQFEYYFSGDILILQSLGLYSMGGLFFGLMSDFRSVFIETRKHSLYAI
EVLAAALCCSLGIYKGYRLWIYRHEFYHFIKAFHLRWNEEISHNAITDEMVEHAKSMRRF
RIWYGTVVAAIFTAYVLRPCLVYLRFKLSGTNDTFDCTLYWTAADGLFAQLTTQLAIQFQ
ILANRLRYMPIQEITGPNHTRIVVQQLKKTVQDYLKLFKYLNKLVAIYNPILFATVLANG
LNLCTCLYSLQHRITKHEWILVGKNAILTIGVTAQTMMFCMCAQRLNDEIAGVRQAAYNC
SWPEFNSTIKNLLFSIMIQTERDYIYAAYGFVYLNRPQMTVIFTAAMRFFTLLRNVT

>TRINITY_DN212_c1_g2_i4.p1+TRINITY_DN212_c1_g1_i8.p1
MSKLPGDSKPLHLQFEYYFSGDILILQSLGLYSMGNIFNRVEANFYFWETIPFIFGVGGL
FFGLMSDFRSVFIETRKHSLYAIEVLAAALCCSLGIYKGYRLWIYRHEFYHFIKAFHLRW
NEEISHNAITDEMVEHAKSMRRFRIWYGTVVAAIFTAYVLRPCLVYLRFKLSGTNDTFDY
SQTAYPAEYPFTLSTPRSYFCCITLEAIGIYFLILYWTAADGLFGQLTTQLAIHFQILAN
RMRDIPTNEKEDLQHTKIVVERLKKTVQDYLKLFEYVTELERIYNPILFGTVLVNGLNLC
TCLYSMQYRMSNNEWGLAGKNALLTTGITAQTMMFCVCAQRLNDEVAGVRQAAYNCSWTE
FNSTIKNMILLIMIQTEPDYIYTAYGFIYLNIPQLTVIFTAAMRFFTLLRNMT

>TRINITY_DN179_c0_g1_i8.p1+TRINITY_DN7794_c0_g1_i18.p1+TRINITY_DN179_c11_g1_i6.p1
MEHTGRKKLIESCFRDCVGGDVLLLQCMGLYSMGNIFGDNEPRWYYWEVIPYSIGLAAVT
FAVICDIRNVQHAAQISFMLSIEVAAASFTAILSVFKGYRIFFRRKELYHILKSCQRRWM
LQTTRDAITEGAIENAKNARLLRMCYAVAIIGTVGSYNLRPYILYLKFRLSETNDSFDFS
QTVYPAHYPFILNSYTQYFLCAAWEHMGLYFLSLCWISADCLFTQFSTYFSIEFNILAND
IRRIDLASNSTSPRNTVIIVKELKRIIREHIELFSYVHAMEEWYNPIIFATLLLNGLNLC
SVLYSLQYRIAENNWRDVIKNMSHVTAVVTQTVLFCSYAQSLSDEINGFRQAVYGCSWTN
FSLTTKSVILLIMIHTEHEYKYSAYGLLDLNMPQATTVSRYLDKLLCSSQKII

>TRINITY_DN179_c0_g1_i15.p1+TRINITY_DN179_c0_g2_i1.p1
MEHTGRKKLIESCFRDCVGGDVLLLQCMGLYSMGNIFRDNKPRWYYWEVIPYSLGLATIT
FGLMCVTRNLYDTAQVNLMLSIEVAGATFTTILLLFKGYRILLHRTELYHILKVCYHRWI
VQTSRDAITESAIEHAKNARLLRICYALAIVGTLGSYNLRPYILYLKFRVSETNDSFDFS
QTVYPAHYPFMLNSFTPYFLCTVWEHMGSYFLALWWISADCLFTQFSTYFAIEFNILAND
IRRIDLTTKSTSPTNTVIIVKELKRIIREHVKLFSYVHAMEEWYNPIIFATILLNGLNLC
SLLYSLQYTIAANNWKDVIKNTSHVTAIIMQTILFCSYAQYLSDEINGFRQAVYECSWTN
FNLPTQAIILVIMIHTERDYTFSAYGLFNLNMGQVTTIFNTAMRFLAMLRNLT

>TRINITY_DN179_c0_g1_i23.p1_partial
MEHTGRKKLIESCFRDCVGGDVLLLQCMGLYSMGNIFRDNKPRWYYWEVIPYSLGLATIT
FGLMCVTRNLYDTAQVNLMLSIEVAGAVFTAILAVFKGYRILLRRTELYNILKVCHQRWI
VQTSRNAITVSAIENAKKTRLLRICYALSIIGAVGSYSLRPYLLYLKFHFSQTNDSFDFS
ETVYPAHYPFTLNSFTQYFLCATWENIGLYFLTLWWISADCLFAQLTTYFAVEFNILANE
IRYIDPAASTTLDTNKIMAELKRIVREHVKLFSSVLYYNQKWYNPIIFATLLLNGLNLCS
VLYSLQYRIAENNWRDVIKNMSHVTAVVTQTVLFCSYAQSL

>TRINITY_DN179_c0_g1_i4.p1_partial
MEHTGRKKLIESCFRDCVGGDVLLLQCMGLYSMGNIFRENEPRWYYWEAAPFIFGLGTIT
LALIFDIRNIYDTAQVDFMLSIEVAAATFTVALVLFKGYRIWFHRKELYHLLEVCYNRWN
MQASRNFITESAIENAKKTRLLRICYALSIIGAVGSYSLRPYLLYLKFHFSQTNDSFDFS
ETVYPAHYPFTLNSFTQYFLCATWENIGLYFLTLWWISADCLFAQLTTYFAVEFNILANE
IRYIDPAASTTLDTNKIMAELKRIVREHVKLFSSVLYYNQKWYNPIIFATLLLNGLNLCS
VLYSLQYRIAENNWRDVIKNMSHVTAVVTQTVLFCSYAQSL

>TRINITY_DN120_c0_g1_i23.p1_partial
MRAIPTDYILRSICAMSKQLSKGSIAPHLQFEYYFGGDVLILQCLGLYSMGSLFKTTEPS
FNLWELPPFVCGLTILFYGVSADFFNVIVEARQYSWFAIEILAIVLCASLGTYKGYRLWV
YRREFYNFIEAVHVRWDEEVAENTITERMVEAAKSIRLFRTWYGTVVAAIFGSYIIRPYV
AYSLFKLSGGNDTFDFTQTVYPSVHPFLLTTPQSFFCYVVMETIGVIFCTLYWTAVDGLF
AQLTTQLAIQFQILANRLRYIPTPEMIGSHHTAMVVQRLKKTVQDYLKLFEYINKLETIY
NPILLTTVLINGLNICTCLYSLQYRLSKQEWAMAGKIVILTTGITAQTMMFCMCAQRLND
EIAGVRQAAYNCSWPEFNSTIK

>TRINITY_DN120_c0_g1_i7.p1_partial
MSKPSSKGSIAPHLQFKYYFGGDVLILQCIGLYSMGSIFKNTEPSFNLWELPPFVCALGI
LLCGLVGDFSNVIVEARQYSLFAIEVLAIVLCCSLGTYKGYRLWIYRREFYNFIKAIQLR
WDEEVAENTITERMVEDAKSMRLFRTWYGTVVAAIFGSYIIRPCLAYCQFKLSGGNDTFD
FTQTVYPSVHPFLLTTPQSFFCYVVMETIGVIFCTLYWTAVDGLFAQLTTQLAIQFQILA
NRLRYIPTPEMIGSHHTAMVVQRLKKTVQDYLKLFEYINKLETIYNPILLTTVLINGLNI
CTCLYSLQYRLSKQEWAMAGKIVILTTGITAQTMMFCMCAQRLNDEIAGVRQAAYNCSWP
EFNSTIK

>TRINITY_DN328_c8_g1_i4.p1_partial
MPEFSVNSNSQYLRFEYYLGGDILILQCLGLYSMGSIFKNPETNFHFWETIPFIIGVGGL
CFGLMGDFSSVVVEMRKHSLYTIEVLAAALCSTLGIYKGYRLWVYRYQFCHFIKAFHLRW
NEEVTQNMITAKMVDGAKSMRLFRIWYSTVVAAIFMAYVLRPCLVYLRYKLSGSNDTFDY
SQTAYPAEYPFTLSTPRSFFCCITFEAIGIYFLICYWIAADGLFAQLTTHLAIHFQVIAN
RMRDIQPQGTMSSDHAQLIMQRLKKNVQDYLKLFKYVNELEKIYNPVLFGTVLVNGLNLC
TCLYSLQYRISNNEWGLAGKNALLTTGITAQTMMFCVCAQRLNDEV

>TRINITY_DN1839_c0_g1_i30.p1
MSAAEFMIRRRRTMTVVDTSERPFPLYFRYLLGGDIRMLQATGLYSMGSIMEGCQPKWYF
WEVLPFVVVIPALIFGLGCNITNIIGLVQTDYMFAIEVAAATLSSTLTTFKGYRLCAYRR
EFYCLIKTCHDQWNIQVSRNQITGGIVGTAKKARFFRIFYAFVIIVLLSTYVVQALGGYF
LNDHDPANESLKFTKTVYPTRYPFHINTPRGFFICVAIETMGMYFISLYWIIVDALFAQL
TTHLSLHFQILSEKVRKICPSETIPSSSSAIISNRLKTIVDEYLELFKYVRSLEQLYNPI
LFATVLVNGIDLCTCLYSLQYRLLENNWKDVVKNMVHACGVALQTLMFCTCAERLNNQIA
GVREAFYDCPWIQFTMPIKLSILLMITLSQREYVYSTYGFIQLNMPQVTTIFTAAMRYFT
LLRNIA

>TRINITY_DN1035_c0_g1_i25.p3
MIKDAQSTRTVRVVYLTVVMGVMSAYILRPFMAYFKYVYTGSNETFDFSSTEWPALYPFP
LDSPGPFFATLTYETIGMYFLSLFWVAADGLFAQLTTHLSIQFQILANEIRRTSPTPDFS
PYDAARIAKRLKKIVQEHLELFAYVKLLEKMYNPLLFATILVNGIDLCTCLYSLQFRLDE
ANWGDVERNLVHAMSILLQTSMFCTFAQRLNDEIAEVRQAAYESPWTEFSIPLKVLILLI
MIQTQQEYVYSAYGLLYLNMPQLTTILSAAMRYFTLLRSVT

>TRINITY_DN207_c0_g1_i101.p5
MTTRKRFSLNEYYSDFNLKWLVYFGMWNRHDDDSRKWLYYCCYSSVSIFVIFVVRTMGCV
HRVWLTKEDFMACTMSSSFAAGYLCTIMKNINLIMRRSDIVFILETFNWERNISCTREIA
THRNRCVTGAIKTTKKFTFIWAIIVTLYNVFFFYSSLVENGWSIDALPISDTPLKRIARG
HNFWIVLTLDFITWSAFTYTILAHDSLFLSLMIQTSAQLNILNHRLKNCANDRAVRYGED
TPDADVIQFDCCEINIKTESLDPNEELIKCIQHYQQIFQIVKTLQSVFGSILLPQLISSL
TMMSLIGFHVFVAKTIDLSKPPKAIFITVFFESLLCQLFAFCWSGDCIIEESDKTSTSLY
QSCWYRGNRSFRTNVKVFSSLVENPMVVSAVGLFDLSVITYKNIIIKSYSAMTVLKKAYK


>TRINITY_DN1773_c0_g1_i135.p2
MIQFDKKERPLHLYFEHLLGGDIRTMQALGLYSMGSILKHDKPKWYFWEVIPVIMVIPGL
CFGLACNMRNIFDIIKTDYMVTIDFAAATFSAALCTFKGFRLCAYRREFYQLIKTFQIYW
NVQVSRNRITRDIVEIARLTRLFRIYYSTVVIIAFSGYVIQPIGQYFLSPSPKLNGTVEF
TKTVYPARYPFILDSAPAFFLCVLLETVGMYFMMLHWLATDGVFAQITTHMSLHFQVISN
RIRDICPSTTMSPLRTAIISKRLKTIIEDYLELFKHVRVLEELYDPIMFATVLINGLVLC
TCLFSIEYSRGKNNWKDVEKNMVHAFGLALQTLMFCTCAERLNNEIAGIRQAIYDCPWTS
FSSPIKYSILLIMTLNSREYVYSTYGFIQLNMPQVTLIFTAAVRYFTVLRNFG

>TRINITY_DN1773_c0_g1_i53.p1
MIQFDKKERPLHLYFEHLLGGDIRTMQALGLYSMGSILKHDKPKWYFWEVIPVIMVIPGL
CFGLACNMRNIFDIIKTDYMGFRLCAYRREFYQLIKTFQIYWNVQVSRNRITRDIVEIAR
LTRLFRIYYSTVVIIAFSGYVIQPIGQYFLSPSPKLNGTVEFTKTVYPARYPFILDSAPA
FFLCVLLETVGMYFMMLHWLATDGVFAQITTHMSLHFQVISNRIRDICPSTTMSPLRTAI
ISKRLKTIIEDYLELFKHVRVLEELYDPIMFATVLINGLVLCTCLFSIEYSRGKNNWKDV
EKNMVHAFGLALQTLMFCTCAERLNNEIAGIRQAIYDCPWTSFSSPIKYSILLIMTLNSR
EYVYSTYGFIQLNMPQVTLIFTAAVRYFTVLRNFG

>TRINITY_DN122_c0_g1_i23.p1
MTDSDKMERPLQLYFDKLLSGDVRIMQAIGLYSMGSILKHNEPKWHFWEVIPFIIVIPAL
CFGVVCNISNILHIVKIDYLAAVDCAGATFTAILCTFKGFRLCAYRREFYDLISTFQTYW
NIGVSGNQLTKNMVKIAELSRLFRVGYSTMVIVAFSGFATQPIGEYFLKLRSKSNETIEF
TKTIYPARYPFTLNSSGRFFSCIFLESIGMYFMSLHLIAVDGIFAQITTHLSLHFQIISN
RLREICPDPAVSHLKSAIIAKRLKAIVEDYLQLFKYVRILEKLYNPIIFATVLVNGLNFC
SCLYNVQYSSAHSNWKNFEKNIMHAFGLVVQTLMFCICAEQLNHEIAGIHRALYDCPWTS
FNSSIKHAILLIMTLSSREYVYSTYGFIQLNMPQVTLIGTAAMRYFTMLRNFA

>TRINITY_DN1111_c0_g1_i16.p1
MARAPLSPKSYLQFNFNYLTFSGKMRINRTLYYISNFILIKPLRLQGLWNPYNDHRKWLY
MIYCTVMVFSIEIIRIHGYMIHAWSVHYDFERFTLSAFLALAFTCGCIKNINLLWHRSDI
KFLATALMWERGRPCSKETAIYRDKIIPEVIKQSNLFAMIWILDALFCGLFFYSECWNEH
RRTLDHILIGYTCLRRIVERWNFWILLVIDYLMFTIMSFTVLANDCLVMSLTFHLSTQLK
ILNFRLRKCFKSYRDSACNEISANVESNDLHCSQPDVEQLHSTPNQELIYCTQHYQLIVQ
MVEVMQKVYGIILFPQLASSAIMISLTGIHLFVTKTASIGHPVLAGQIILALLSIMFQLV
VYCWGGSMIICESELISSAAYKSKWYQGDREFQRNMQIFSAMTRKPLYLSAFGVFQLSLP
TLKNVKKIRREAVNGFNYLSYKGTQNQTSDLKLEASTPFYIESTC

>TRINITY_DN210_c2_g1_i12.p5
MAGSEMAQVPHHPPTYVTFNLKYLTLSGLWNPYNDYRKWFYNIYCGMIAFLVVIIRTLGY
MSHAWSVHDDFVRLTLSGFLAFAFTCGCLKNINLLWRRSDINFIATTLQWETSLPCSKET
ALYRDEMVPQTIKLSKLFTIIWILDALFCEMFFYLECLDENRRTLNDVLIGYTCLRSFVQ
TWNFWILLVTDYLMFTVVTFTVLANDCLVMSLTFHISTQLKILNFRLRKSCRSYVDSAAS
EISENGKPNIFYCPQTDVGTVRSAANQELIYCIQHYQQIVRMVDVMQSVYGIILFPQLVS
SVVMISLTGIHLFVTKTVSLSNPIPAGQTILALLSILFQLVAYCWGGNTIISESDLVSSA
TYKSNWYKADKEFQTNMLIFAAMTQNPLSLSAFGLFELSLPTLKNVLVKSYSAMALVKRA
NE

>TRINITY_DN736_c0_g2_i1.p1
MSQRKVFDNTFDKPLLIDTDYVAFNVKCLTSVGLWNPYKNHQKWLYHVYTVIVAFFIPLM
RVDGFIMAIWHLQQSFVQQTLMLVIISVFVVGVLKHMNVLWHHSDIAFVATVFTWERSMV
CSAEVAVYREKVVTQTMKIMKKSTLIWLWLAIFDLPFLYRRNVDENNRSVEQLSISFTIF
GHYLTKLNFFTVLSLDYVTVVLSAWSVITNDCMFLSLMLQMKTQFQILNFRLKRCANQVQ
DYGTADAPPNNFEGSDGTIHKRHVNTNEELRICIQHYQKMFGLMRILNKVYGAVLLPQII
SSVSLLTMMGVHVFMTQTVNFRDASDLIILMLTFTSALMEIGLYCLGGQTVMTESERTRV
AVYNSEWYLQDSEFKNNLVTFLGMAGRPFSLRAAGFFEMSLVTLKSILSKSYSATAVLQS
SLA

>TRINITY_DN736_c0_g1_i113.p1
MSQRRVSDIFEQPVVSDTHYLGFNLKCLIFCGLWNPYNSHGKWLYNAYTVVIVLLLPLVK
LEGYVMSVRSLQQSFIQQTLHIFLISVFGVGWLKHVNLLWHQSDIAFIATVFHWERSVVC
SAEVALYRNKVLTDTMKFLKKWTTIWLWLIIFDTPLIYRDNLDGNVLALPISFTIFRHYV
EEMNFFTALFIDWLTLITFSWSVIANDSLFLTLMLHMRAQLKILNFRLKRCANPVRDYQC
ATTLPSNFECPNRNVNIRQPNRIQEFIICIQHYQKLFGLMRILNRIYGSVLLPQLLSSIS
LIALIGIHVFVTKTMNPKEPSSALVLLLSLASALMEVGVYCCGGDIVIVESDLTKLAVYN
SYWYLEDTEFKTTLITFLAMAQQPFSIRAGGIFEISLVTLKSV

>TRINITY_DN736_c0_g1_i137.p5+TRINITY_DN736_c0_g1_i130.p6
MVDKVSSISEYYVAFSLKCLKVLGLWNSYNDQRKWVYLVYTIFIIFLLSSVRISGYIVMA
WTLRHDFLQQTLTLSLASAFLVGLIKNINVMLHYSDIRFIADTLHWERSMICSSDFAVYR
DQVLAKTMRKTKVITCVWVWVVILNIPVFYVDNLDQNHRTLDDLPLSFTFLRCLLKPLNF
FIVLAIDYVTFVILSMTIISNDCLFLSLMLHIETQLKILNFRLRKCTARDFQNSNRLKNM
DYHNVGCFNRNSDSQGSTVNSQFIICIQHYQKIFKMVHVLKKVYGFILLPQLLSSMTMIT
FVGIHVFVTKTVNLSDPTPAVLIALTLSSTFIQLTVYCLGGNSIIAESDRTSSAVYDTDW
YLENARFKTTLTIFQSMVKHPLGITVAGLFELSFVTLNKVDYIYHYFMHTSATLSSNFIF

>TRINITY_DN736_c0_g1_i140.p1
MVDKLLLPDSHYVAFSLKCLTFCGLWNPYSDYRKWLYNTYTIVVILLMPLTRINGYIMAA
RSLHHNFLQQTLMLFMVSVFIVGFLKHMNLLWHRSDIKFIAAVLTWERSTVSSTGVALYR
NKVVTKTMKITRSITVIWLWLVILDLPLFYRDNLQEDHRSIDDLPISFTPLRKLLEHVDF
FVVLAIDYLTLVMFCWSVISNDCLFLTLMLHIETQLKILNFRLETGTTADQPIINFETSE
KNTSAPHSVPNQQLIICIRHYQNIFRMMRVMKRVYASILLPQLLSSITLLTVVGIHVFVT
KTVNLNDPTSSIVVILTLSSAMIQLGIYCLGGNSIIVESNLTSVAAYHCQWYIEDAGFKT
NLIIFLSMVKEPLSIRAAGVFEVSFVTLKSVLAKSYSAMAVLQRAAV

>TRINITY_DN164_c0_g1_i82.p10+TRINITY_DN164_c0_g1_i200.p5
MTKGKVFPIGESYISLNLKYIAALGAWNPYDAGIKYWLYQVYILYYNYGIFPVKCIADLL
QTLDAHTMPEFTQAFASVIVHVAGAFKTFSIVYSRAEILLLARLFNWERHLECTPQMAHF
RDVLMTKASASSRKLTVVISGIVLMNSFADLYSTLTVANCTLTDYPLSYLPLKQFSSAEH
CRAVALADYMVHNFASANIIINDSFLMAVMSYITVQLKILNFRLSNCHKTFIEQLIIPED
ENKMMIINYECRRMSEKISVLDPNRELIKCIENHQKMTEIFRTFKSIYNNILLPQLLSSL
LILSLMGCQLVLTKYDTDEDVHAMVHPLIFVIWGTLELYIYCAGGNSILIESEMISSSAY
NTQWYNNDKVFRGNLSIFLSIVEKPLVISIGGVVALSKDTFKNILTKAYSFMAILKNSSG
E

>TRINITY_DN164_c0_g1_i135.p8
MGMITPSSIDTSYLRFNFKCMTLMGLWNPYETGVKYWFYQTYTMWMIGVIHIMRTMSTFS
RSLSADTPLFFIQESSIFAAEIADIIKCLAFMYHRVEISELSSLFSWERQMISGEELKHR
RDQVLKDSLFASKTFTIVIIVSGIQYFAFYFYSALMQCDHQMEKLPIGSIPMKYLIVSTK
FWPVFIMDYLSATALGIIALSQDAFLMGAMINISAQLKILNLRLTYCHVSHKSEDDCSND
HSNLGVAAIQNQSAALKANDELLNCIKFHQQIVRMLKLFKSIYSIVLLPQIFISLSMTVL
QLQLILGEQQNSTDTLIASVFLLGVVIQLLAFCWGGNIILVESEKTSYSIYASQWYNEDR
VFRNNLKIFLGAVHNPLTVTAGGLIELTAETFKNILTKGYSVAAVLKNVN

>TRINITY_DN164_c0_g1_i1.p5
MAPTESKVEKNNVFPIDKSYLYFTLNVLSCLGIWNPFMEKGRKYWLYQAYTIYYVAVIMI
LRIITVLVRALHTTNSTEFSQEFSLLVVLICDAAKGLTFVFHRSDVLEILSIFNWERHIL
GTEQVRYYRNKVLTMSMMASKTFTIAVAITLTQYFIFYFYVIWKYSDYEIGKLPIGSPPL
KYCFILTNYWVAISIDFVIFTSLGLNAVCHDAFIMGVLINLMGQLKILNFRVEKSSMTSF
VKSTADEIADNSNVTQFECVERECSDESARLDPNEELINCIRHHQKILKILEIFKHIYNK
VLLPQLSISLLLIIVCGLQMILIKEGGSLDGTLVALGFMLSAVLQLFAFCWGGNIILVES
DKTSFAIYSSQWYDRDMLYRSNIKIFLSLVRNPLIVSAGGLFDLSAVTFKNILAKAYSGV
AVLQNMED

>TRINITY_DN164_c0_g1_i1.p4
MTQKESQVEKKNVFPIDKSYLYFTLNVLSCLGIWNPYKEKGRKYWLYQIYIMYYCVVIMM
LRILTVLVRALNSTNSTQFCQEFSLLAVLICDAIKGFTFIFHRPEVLTILGIFNWERHIL
GTEQIKYYRNRVITTAMLASKIFTIAVAIFLTNYFLFYFYVIWKYSDYDVKKLPIGSPPL
KYCFILSNYWVAIGIDFVIFTALGLSAVCHDAFIMGVLINLMGQLKILNYRAERSSMTNL
VKCTDEEIAENFKFTQFECVERECNDESVTLDPNEELINCIRHHQQLLKILDIFKHVYNV
VLLPQLSVSLVLIIVSGLQMMLVKEGGNLDGTMVAVVFCITAVIQLFAFCWGGNIILVES
DKTSFAIYSSQWYDRDIVYRNNVKIFLSLVRNPLIVSAGGLFDLSAVTFKNILAKAYSGV
AVLQNVQE

>TRINITY_DN164_c0_g1_i117.p9
MNPATTEHTVKQKHFFPLTKSYLAFNFKWLTILGIWNPYKEGPKYWIYQSYWAYVVLVVM
AARLMTLLVRTIIAEDAATFLNEFSLLAVELVDTLKYIALLVHEKEVIELSEAFNWERTL
PGAERVKHYRNKVITKALSASRTFTIAIMIALVEYYPFYYYSILTHSDYKVERLPVGSIP
LKYCFITSHFWAAFIFDWFTCTWLGLLAVCEDALIMAVLINMTAQLEILNYRLERCHLTT
YALDDDEENYNSSDTSFEYFGGKFGVDSDGQPTIDPNKELINCIKFHQHIKRMLKLFGTI
FDKALLPQLFTSLLLITLLLLQMILVGI

>TRINITY_DN164_c0_g1_i1.p7
MSNMKSNMRENVFPIDKSYLYFNLNVLSVMGIWNPWDEGYKHWIYKIYEWYVIIVIMVMR
LTAILVRGISAEDTTQFLQEFSLLAVEAADTIKYIAYIFHRNEVLELCSAFNWDRHLPGT
EEITQFRNKVLTQSLSASKTFTIAIVVAVILYYCFYYYAALGYSEYKLEKLPIRTVPLKY
CFILTNFWVAFLCDYITFTWLGLIAVTHDAFIMALMINITAQLEILNFRLEKCHVEIFEL
SQVQKNEQLKLIHFECVEREMIDDSLTLDPNAELINCIRFHQHIIKMLNMFRTIYDKALL
PQLLISLLLVSMSALQMILGQQGNLSDSVGALVFLIACILQLLAFCWGGNIILVESEKTS
DSLYASHWYYRDTIFRNNVKIFLGAIKNPLIVSAGGLVDLSAETFKNILTKGYSASTVLK
NTA

>TRINITY_DN164_c0_g1_i1.p3
MGLLQRIISVVIAEIRISLPMSQYFAGFGRYKFLQKFEMKKKVFPLKKSYLYFNFQCLSW
LGIWNPYQGGLKYWLYQAYWAYVVSVIMAMRMTNILVRGINAENSVQFLQEFSLLAVETA
DTIKYMAFLFHRADVVQLSEAFNWERHLPGSNRISQYRNTVLTSSLNFSRTFTITIMITI
LQYFGFSFYSAFIVADYQVERLPIGAAPMKYCFVLTNFWVAFISDYLTFTLLGLIAVAHD
AFIMSVMINIEAQLKILNFRLERCHMTSLNDDASEDDSAVIHFECVELSRDNTMNPNTEL
MNCIKFHQQIVRILRIFKKIYDNALLPQLFISLLLITALLLQMILGRESNNADAVVALGF
LIPVILQLLAFCWGGNIILVESDKSSDSLYVSHWYERDREFRNNVKIFLGAVRNPLIVSA
GGLCDLSAVTFKNILSKAYSGVAVLQNMQNE

>TRINITY_DN116_c0_g1_i153.p2+TRINITY_DN116_c0_g1_i133.p2
MKVDFAYSCGWNRFLLSLSGFWPELRSNFVGKYWPLINAILVLGVIIIPRFAAMCLFWNE
VDAFIQFFTTQLVFINVFFKLIVLQLGNRALIDLLSMMENDLSTELTEKQYTLVFKTAKM
ARTISMFIGIGTICVIITGIVSLKLYHLDSFYIKNPDSRLSTNFFFVAYLPFNTTSIVIY
TTILSIQFYVSVISTGIHLILDSFVVMLILHICGQLQVIHETLTHLVKDIFGLEKENFKI
AYQAVLIKHQSVCRFTRSLDELFNFTWFLELLNCTLTLCFQVYTVQKLLHSDHSSIFQMG
FPLCTTLGLLSQFFLNCWTGEYLMSQSAEVGFAYYRSKWYTLFPSDARSLMMIGHQGLRP
LTLTSWKFSILSQRLFLQVMKASFSYLSMLLVITDS

>TRINITY_DN116_c0_g1_i10.p1
MTKTGGNSQVNESVYANKDFVYSYGWNRVMMHAIGGWPEDTDNFFMRNRIFLNGLALFLF
NILPQSASIPVFWGDLNAFIECLSVNLAISLSLLELVWLGIQRPTVQKLLKMMAEDWLIE
RTPEEHEEMMKMTKIIRLISSLSFYGTICLFVVFVPVQILAGLALKNDPTVDPRLSIGFL
YSCVFPFDTSSLSVFIPIWIGQFFCTYISMAGYSSPVSFLGMFVFHQCGQLKLLRLRLEG
IVDKETTENRREFWRKLGAIVERHEQLNERTSAIEENFNKIFLAAAIDCIFVTCTQGFAV
ISVLQTEGDFPVFQMLFLFVFTTYDLGHFFVYCLAGDILITESSNFGVSLYNSQWYKLAP
NEVKSVLIFTSRCILPQKITGGKFTDLSLPLFAKIVKTAASYLSVLLAMKV

>TRINITY_DN116_c0_g1_i117.p1_partial
MNDDWRTPRSPEQREIMLRTAKMSRVISLGSGIITHTLFVAYIFYKIYFGLEEMKRTDLD
PRLAVGLLHPAWLPFDTRNIHYFIPMWIGQCICTFFSMTIYAVFDCMISAMVLHICGQFS
VIGITLRDLSDDQLSSHSDSFPSKLASIIKRHEKLNDCIRVIENSFSSILLPQMLICTFT
FCFQGFALITSLVGFSSRKVTFLETAFSVTYVFYTVLHLFVYCYIGDQLLVESSSISYSA
YDSHWYNLPASKARFLLFVGYRSLRPLRITAGKYCGFSRNLFIIVLKTSMGYLSMLLTIK
RRMID

>TRINITY_DN116_c0_g1_i133.p1
MTKTGGNSQVNESVYANKDFVYSYGWNRVMMHAIGGWPEDTDNFFMRNRIFLNGLALFLF
NVLPQLASVPFFWGDFNAVIDYLSLNLAITLALVELVWLGIQRSTVQKLLKMMAEDWLMP
RTLEEHEEMMKMTKIIRLISSICFYSTICLFVAFVLSHMLSALALKNDPTVDPKLSNGFL
YTCVFPFDTSSLPVFIPIWIGQFFCSYISMAGYSSPVGFLGMFVFHQCGQLKLLRLRLEG
IVDKETTENRREFWKKLGKIVERHEQLNERTLEIEENFNQIFLAAAVDCIFITCTQTFAV
ITLLQTEGTFPVFQMLFLFICATYDLGHFFVYCLAGDILITESSNFGVSLYNSQWYELAP
NEVKAVLIFTSRCTRPQKITGGKFIDLSLPLFAKIVKTAASYLSVLLAMKV

>TRINITY_DN195_c0_g1_i18.p1
MRLDFAYCCDCNRLVMDMCGFWPKYHVNFLRKYWALITASVISIVILIPRFAAMFLFWNE
IDAVLQCFWTQLIFITMVFKLLVMHFRNAALVDLLATMEGDFLRDLSTIQYAAVLRTAKI
GRIISLFLIFSTNCNVIAGVIAMKLYHLDSLYIKNPDSRLSLDLLFASYFPFSTKAIIPY
VLVLSLQFLAAAMTSFYFIFDGFVVMLILHICGQLELIQISLRNLKKSPTLTEGKNLQMT
LGNILKQHQRVIRFVNNIEESFSWMWFLELATCSLTLCFLGYTVQKLMETDQTSIFQLSF
PICAVLSVLMKFFLNCWAGEYLISQSSEIGYAFYETEWYELSPAHARLLMMFGHKKTRPI
TLTTAKFSSLSFRLFLQVVKASVSYLSMLLVVVDRSD

>TRINITY_DN195_c0_g1_i28.p4
MRLDLAYCCDCNRLVMDTCGFWPKYRSNFLQKYWFLISASVILMAIIMPRFAAMYLLWNE
MDAVVQCFSTQIAFITMVFKLLVMHNRNTVLGEFLNDMEIDWKNVKPKLHYDTMTKMANI
ARRISIISGSMIYSANTFGVIVQKFYNLESFYLKNPDPRLTTNLFWIVYLPFGTETSINF
WIALLLQFYTSFAGSLCYFAFESLIVMMIFHLCGQLDLVALSLSQFGGDGEIHQIQDIRV
KLRSIVKRHEKLIQSARNLETAFNFSLLLVTVGCVLTFCFQGYAVIRLLAAGQLNLFQIG
FAVTITFSAVAHFYFCCWAAECLIRTSSAVGDALYYSSWYKLRHSAARYLLLIGFKKFRP
LEITSGKFAPLSLDLFLNVIKLSLSYISMLLAVQSRRTC

>TRINITY_DN195_c0_g1_i59.p1
MRLDFAYCCDCNRLVMDMCGFWPKYRSNFLQKYWFLISASVILMAIIMPRFAAMYLLWNE
MDAVVQCFSTQIAFITMVFKLLVMHNRNTALVDLLATMEEDCLKELSTIQYTAVLRTAKI
GRIISLFLILSGHCTAIAGVIAMKLYHLDSLYIKNPDSRLSLDLLFASYFPFSTKAIIPY
VLVLSLQFLAAAMTSFYFIFDGFVVMLILHICGQLELIQISLRNLKKSPTLTEGKNLQMT
LGNILKQHQRVIRFVNNIEESFSWMWFLELATCSLTLCFLGYTVQKLMETDQTSIFQLSF
PICAVLSVLMKFFLNCWAGEYLISQSSEIGCSFYETDWYKLPPADARLLMMFGHKKMRPI
TLTTAKFSILSFRLFVQVVYTIIAVSCSRNLISSLKSISFLLGLRY

>TRINITY_DN603_c0_g2_i5.p1
MAPGREGTYDGAVGLIRSSLSICGLWTYPNSSLLRRICSYLPICFINFYLFVCVVIPQMW
ALYRIRRDMELVIGNLMVSLTFCLSIIKTFFLLFRREVLGKFFEKIEEDWRSQMTENERN
ILINRWRLIQKLSISAFIMAIALPIAHNSCVYFNFVVRVITNLTDIIPGRQLVFSSVYPF
DFQASPRYELMVFFEQLEGILTCTTAIIPDVLYATFVFHACGQLEILSSRIEEVDKNSVK
NFNHFLKTSVVHHLRIIKFVENIDNLFNGFILLLILYFTLVFCSQAFMAMTVTARSGKKD
EIIMKLLFFASYTSYLMFLTFLYCWASETLSTKSAGIHNAAYNCDWINLPHNKALSLCMI
SLRSQRPLGVTAGKFLPVTLNTYAKLLKTCGGYVSMLLAMHS

>TRINITY_DN603_c0_g2_i7.p2_partial
MTENEREILTKRWKLIRYISVSAFIIALVLSLTHNSTVYFNFVVRVLTNLTDTIPGRPLV
FSSVYPFDTQPSPRYELMVFAEQLEGTLACITAIIPDVLYAAFVFHTCGELEILSSRIEG
VSENRSENFNQFLKSSVTHHLRIIKLVENIDNLFNGFILLLILYFTLVFCSQSFMAMTVT
ARSGNKDEMVLKLIFFMCYTSYLMFLTFLYCWASEALSGKSEYIRIATYNCNWIDLPPNK
AILLRLISLRSQRPLGVTAGKILPVTLNTYAKLLKTCGGYVSMLLALHN

>TRINITY_DN603_c0_g2_i8.p1
MAPGREGTYDGAVGLIRSSLSICGLWTYPNSSLLRRICSYLPICFINFYLFVCVVIPQMW
ALYRIRRDMELVIGNLMVSLTFCLSIIKTFFLLFRREVLGKFFEKIEEDWRSQMTENERN
ILINRWRLIQKLSISAFIMAIALPIAHNSCVYFNFVVRVITNLTDIIPGRQLVFSSVYPF
DFQASPRYELMVFFEQLEGILTCTTAIIPDVLYATFVFHACGQLEILSSRIEEVDKNSVK
NFNHFLKTSVVHHLRIIKLVENIDNLFNGFILLLILYFTLVFCSQSFMAMTVTARSGNKD
EMVLKLIFFMCYTSYLMFLTFLYCWASEALSGKSEYIRIATYNCNWIDLPPNKAILLRLI
SLRSQRPLGVTAGKILPVTLNTYAKVNFLLLWIFRRVVI

>TRINITY_DN603_c0_g4_i2.p1
MAPAREGTYDWAVGLLRSCLSMCGLWIYPNSSALQIMCSYIPICLVNFYLFICVVIPQMW
ALYRIRKDMELVAGNLMVSLTFCLSIFKTFFLLFKRQVLTKFFKRIEEDWQSHMTENERD
ILTRRWKLIQNVSIAAFIIAVAVPVIHNSCVYFNFAVRVLTNHTDKIPGRHLAFSSVYPF
NFQSSPRYELMVFSEQVEAILTCTTSIIPDVLYATFVFHICGQLEILSSRIEEIDKNTMK
NFTQFLKSSVAHHLRIIKFVKNVDNLFNLFILLLVLHFTVVFCAQAFLAMAVTAQGGKKD
EIILKFLFFSCYTSYLMFLTFLYCWASETLSTKSEGIQNAAFNCDWINLPPSKAILLRMI
CLRSQKPLTVTAGKFLPVTLNTYAKV

>TRINITY_DN699_c0_g1_i42.p3
MMHAIGGWPEENDNFFMKNRIFINCLALILFVILPQSAGMAVFWGDLNAFIGAFLVNLAV
NVSFLKIFWIGIQRSTVEHLLKMMAEDWLMEKTLEEHQEMMKMTKLVRLISSLSFYGTLA
LFTAYVSAQILLGFELRDDPNVDPRLSIGFLYTCVFPFDTSSLAVFIPIWLVQFFFTYVS
MAGYSSPDSFLGMFVFHQCGQLKLLRRRLERIVDEETIGSPRKFWEKLGKLVMRHEHLNE
RASEIEEEFNKVFLAIVLICILTTCTQGFTLITLLEETEGGFPVLQMIFLLVFTTYDLGH
FFMYCMAGDILITESSSIGVSLYNSQWCNLAPNERKSILILTSRCVIPQQITGGKFTILS
LPLFANVVKTAASYLSVLLAMKV

>TRINITY_DN54_c0_g1_i138.p5
MTKGNSEDLWDASTRRHFRIYKVAAQIMGVWPFTCQQTFSKTRFLLIIIILISMATMLAQ
DILKNCGNINDTLESSVLLPSAFLGIVKITLPRIYWKNIKSIVVSTAQDWSTTTSSESRK
IMEKMSLIGAAGFLFLLGGSLSLSVLTILHKAALNFELRNDNSTELHVALGAGCFRSDLP
MNMYLTYATQTVQISLMQLCVSGSDASYFQILSHLSGQLDILRLDLDQFPNSRDTKSSPI
DEFIKRHNRFLRICHHVEETFTFVLLCHLMTNLCYITSALMIVLTTWSKNDEFGDVLIFG
STTLFLYAQIFLFCFGGDVITTKTEALFHSIYSYPWYDLPASERQKVLFILTKTNYPMHF
TACKLYRLNLENFKNIVKFTASLFSLMRLFLQK

>TRINITY_DN54_c0_g1_i145.p2
MKKNLEDLWAEDARRSLRIYKIIAGIMGVWPFTCQQTFSKIRFTSLIIILMSLITMLAVD
LLIRSDNINATLESVVFGLSGFLGIVKITLPRIYWRHIESILISTAHDWSTTTSPKFREI
VNKSSLIGTASFVLLLGGSLLISGLFGLYKVTLNLRVTSRNLTGQHVLFGAGYWTSNLPL
SMNMVYVVQSIQLGVTHLSVSGNDACYCHIISHLSGQFEILSMNFSEINESGDRKYLPIN
ELVRRHNHLLRMCLHVEKVYNVVVMCHLMNNLCFTSSALMLILTTWNDKQMGQVIIFGST
TIFLYGQIFLYSLVGEVMKTRSETLRYSVYNCRWYKLPLPERRKILFILTKMQKPMDFTA
GNFYRLNLENFKNIVKFTVTLFSFLRLSLNK

>TRINITY_DN1259_c0_g1_i100.p3+TRINITY_DN1259_c0_g1_i159.p2
MDVDSEIEFERVKYLLDRMSWPLDLLGLWPKNTSVSAHLKSTIFITYLALHLTMQFLDLA
NVLGSLDLVILNLTESAFQLMAMIRILVIRHNYTTRRIIDAIEEDLFIENFKDPEELRIL
HEYSSIADKFYRIAGGVVMFTAVIYYITPLQTYLLTRIMNGTAVLVTPYRIYHFIDLSSI
KRTAIIYACQLPVMYTGVFFVISYSILLAFVMNFCGQLAILAHRVSTMKDNHSDPRFFFR
RHTQQHMKILVMTQWLNDTFRIPLLYDLLTTTVLIGLVVYQFLLHLDEAHVFGVVQLATY
ILSMTILVYTNCFMGECLHTECAALLNAYYECNWYEMSDFCKKALIICMETTQNPIHLTA
GKFHIFSLESFAQIMKSSMVYVSMLRKII

>TRINITY_DN1259_c0_g1_i119.p1
MKSREMDADAEVEYERVKNLLNRISWPLDIGGIWPKNTSLSAHLRSTIFMTYYALHISIQ
FLDFLNVIGSLELVIANLVESTFQPMVLIRLFTIRRSKLTLRIIEALEEDMAIENFKDRE
EIRILSQYASMAEKFYRIAGKMAALAAVVYYVTPVQTYLVKRLMNRNAVLINPYRIYHFV
DISSLKRTAIVYVCQCPMMYAATTLIITYAVIFSFVMIFCGQLAVLSHRILNMKKDNTDP
RVFFRRHARQHIKISVMMQWLNEAFRVALLYDRFATTVLIGLICYKLLLDIHDVNVFGIF
QLVNYVVYMTLLVYLNCFMGECLNTECTALLNAYYDCEWYDMTDFQKKALIICMRTSQEP
IRLTAGKYYVFSLDGFAQVRIPMSPSTSPPKQPHGKIVKNSEKKNLASIQSIFPCGH

>TRINITY_DN1259_c0_g1_i55.p1
MDTGPEVFLDFLFLTSLFFIPKPRRFVKVEFEKVKYLFDRISWPLGVLGIWPRKKTFSGQ
LKLTIFLTYFTCHLSMQLLDLATVMGSLELVILNLTETAFQTMAICRIIIIRFGETTGKI
IDAIDEDVVIENFKDPQELRILHRRSAMAEKFYRLGTKLAAVTALMYYMTPLQTYLLTRM
TNGTAVLVNPYRIYHFIDLSSIERAAIVYVCQFPMMYTGISFVTSYSILLAIVMNISAQL
SILTRRVSTMKSDISDPRDFFRRHTRQHIKILLVAQWLNDAFHLALLYDLFATTILLGLI
IYQFLLHVDEADAFGVFGLATYIFSMTVLVFTNCFMGECLNDECAALLNAYYECNWYEMS
PFCKKALIICMETTQEPIRLTAGKFYVFSLESFAQIMKSSMVYVSMLRTMI

>TRINITY_DN1259_c0_g1_i61.p1
MDVAIEVSFHFLFSAQFPTPTVKPSASVKVEFESVKYLLDRISWPLDVLGLWPKNTSSSA
QLKSKLFITYLAIHLFMQFLDLANVIGSLDLVVLNLTESAFQLMAMIRILIIRLNDITRR
IIDGIEEDLVIENFKDLQEIRILQGYSSIADKFYKNAGKVAAVTAFIYYITPLQIYLVSR
IMNGTAVLVTPYRIYHFIDLSSIKRTAIVYACQFPMMYTGVSFVISYGVLLAFVMNFCGQ
LAILTHRVTAMKDDHPDPRMVFHRHTQRQIKIFRMAQWVNDAFHPALLYDLFATTVLIGL
VIYQFLVHINDAEVFGIIQLATYILYMTMLVYTNCFMGECLHTECAALLNAYYECNWYEM
SDFCKKALIICMETTQNPIHLTAGKFHIFSLESFAQIMKSSMVYVSMLRKII

>TRINITY_DN1259_c0_g1_i96.p1
MWKYISISSSLLHYSIPIVKSTTSVKVEYKKAKYLLDRISWSLDLLGIWPTNKSLSARLK
STIFMSWYAVHICIQFLDFFNVIGSLELVIANLVESTFQPMVLIRLFTIRRSKLTLRIIE
AIDEDMAIENFRSREEIRIISEYTVKADRFYRLAGKMALSVAIAYYVTPMQIYLMKRAMH
REAVLINPYRIYHFVNISSVKRTIIVYICQCPMMYAAASLIITYAVIFGFVMNFCGQLAI
LTHRISNMKNDRTDPRIFFRHHAQQHIKISVMMQWLNDSFRVALLYDRLASTILIGLICY
KLLVDSDDTNIFKVFQLGNYIIYMTLLVYLNCFMGECLDTECTALRNAYYECEWYDMTHF
QKKALIICMGTCQEPIRLTAAKYYIFTLEGFSQTMKASMVYVSMLRKLL

>TRINITY_DN807_c0_g1_i10.p1
MFMFRGVYGCHCTSGGEFNVRNILVEVTVDFSLQLLALRHYYNDAPLVIESVSVFLIDTT
FLCGACTFFFKFDKMREILDRMSENWRTFPPREGPELQGMAIFYAGGTFATGVIFTTKSI
QVRMIYRLIGENTSSVPQFYMPLEYPMIDVDKYYIPIMFSVITSVTIMLVMIVSYDLFFF
IGTRHACGLFAALGCYIDQTPENDEAFDHLKFFVQIHDRAIKFTQLLDETCLWSNMIFLA
ISALNISIIGLQMVRRADRIGETVQYAVYIILLLLRFFIICSFAQELINLSCNIENCLRN
IGWFNLSKKAKDLIRLGILKSQFPCTLSAGKTLVLSAELFLSATRASASYMTVLVAMQ

>TRINITY_DN807_c0_g1_i4.p1
MFMFRGVYGCHCTSGGEFNVRNILVEVTVDFSLQLLALRHYYNDAPLVIESVSVFLIDTT
FLCGACTFFFKFDKMREILDRMSENWRTFPPREGPELQGMAIFYAGGTFATGVIFTTKSI
QVRMIYRLIGENTSSVPQFYMPLEYPMIDVDKYYIPIMFSVITSVTIMLVMIVSYDLFFF
IGTRHACGLFAALGCYIDQTPENDEAFDHLKFFVQIHDRAIKFTQLLDETCLWSNMIFLA
ISALNISIIGLQMVRRADRIGETVQYAVYIILLLLRFFIICSFAQELINLSCNIENCLYN
SIIIFLLRSKKIILTNVRVENRTEREERNHMSQKSYFGLYNVR

>TRINITY_DN807_c0_g1_i7.p1
MYMHHLPVIISYLLPDRHLSPLYLFRGKKNSRVMMMSNCLVNHKNFSLGSFYFRYHRLHY
LLDTREGRNKWGRTNIRSYYQSTKVLTAFIGVWPYQTNREAFPYRCLCFVGYMGVIVPQL
LALRHYYNDAPLVIESVSVFLIDTTFLCGACTFFFKFDKMREILDRMSENWRTFPPREGP
ELQGMAIFYAGGTFATGVIFTTKSIQVRMIYRLIGENTSSVPQFYMPLEYPMIDVDKYYI
PIMFSVITSVTIMLVMIVSYDLFFFIGTRHACGLFAALGCYIDQTPENDEAFDHLKFFVQ
IHDRAIKFTQLLDETCLWSNMIFLAISALNISIIGLQMVRRADRIGETVQYAVYIILLLL
RFFIICSFAQELINLSCNIENCLRNIGWFNLSKKAKDLIRLGILKSQFPCTLSAGKTLVL
SAELFLSATRASASYMTVLVAMQ

>TRINITY_DN502_c0_g2_i4.p1
MLSDTELEPIKERFIRAQNVFNYVSQPIAFMGMWPVNVTTGTRIRTLFYYIYHLYRIGME
LFEFFMVFPNLGLVIENLAMTGVQIGLVLRLSLIRFSAGMHRLLHIFKDLRQLDKFNDMR
EIEIFLDYSESCEKLYRIVLWPAAVACSSWWFTPFQNYLIARFRNRTFVYESPWRMPPIE
AMERTDVIVIVHVIELPVVYISFCYMMTYCIYFSLVNQIRCQLVIINHKVRNLRVDQGTN
VEGVFKPIVERHVTIFELVKSLNDWSQITLMCELLVVSLTLGLLIYNIMVVSESSQDFSK
VMNFGFYVFNMLSIMFTNCYMGQSLEDEALNLADAFYDHDWTHLPITCQKSFVICMIRSQ
RPLQLTAGGFYKFSLNGFTSIIKSIAGFYSMLRATT

>TRINITY_DN502_c0_g3_i17.p1
MWPVNVTMGSRIRMVMYFIYHFYRIGMELIEFVMVFGNLDLVIENLMMTGLQIAMVLRLA
LPRLAGSMRRVLETLKDLHQRNKFKDTGEMEIFIEFSERSERCYKVVLWCATIACVSWYV
SPIQNYLLAGVRNETFIYEAPWRMPEFVATERAEVALIVHIMEIPVVYICYCYMISYSVY
LTLINHIRCQLVIVSYEVRNFKVDRMGHTKEVLSPIVERHITALHVAKSLSDCTHISLLA
ELFAVSVTLALLMYNAMVASESASSQNRIKMVNSGMYIVNMLLIIFANCYMGQNLEDEGV
NLSDAFYNNNWTNLPVSVQKSFLICIIHSQRRLQLTAGKFYKFSLNSFTRTMKSIIAFYS
MLRATT

>TRINITY_DN502_c0_g4_i3.p1
MTPDAELERRFLKAQNVLHYVSRPVAFLGMWPVNVTTGDRIRMFLYFTYHIYRMGMEFID
LVMVFGNLGQVIENLMITGTQVALMMRLTFPRFTTSMRRVLDGLADLHQRNKFNDTREME
IFIEYSDLCEKCYRIVVWAATFACISWYMLPVQTYLIVKIRNGTFTYESPWRMPPFQGMD
KPEVIMLLHLIEIPAAYLTACYSLTYCIYFTLVNHIRSQLVIMSYKIRNLKVDGVTTMRE
LFNSIVEKHIEILHISKSLDDCSHIYLLFELLNTILTLALLSYNIMMNISLSETALIINF
FVYMYFMTVLVFANCYMSQCLEKEAVNLFYAFYEHDWSNLPLPYQKAFIICMLRAQTPLH
ITAGKFYEFSLSGFTSIMKSSMAFVSMLRATI

>TRINITY_DN502_c0_g4_i9.p1
MTPDAELERRFLKAQNVLHYVSRPVAFLGMWPVNVTTGDRIRMFLYFTYHIYRMGMEFID
LVMVFGNLGQVIENLMITGTQVALMMRLTFPRFTTSMRRVLDGLADLHQRNKFNDTREME
IFIKYSEICERCYKIVLWPATFTCVSWYLTPIQTYFIVKIQNGTFVYASPWRMPSFEAME
KPEVAILLHLIEIPVTYLTACYLLTYCIYFTLVNHIRGQLVIMSYKVKNLKIDGAKNIRE
VISPIVEKHIAILHVAKSLDDCSHFFLLYELLNTTLTLALLLYNIMANISLSETALIINF
SFYMFNMTVLVFANCYMSQCLENEAANLFHAFYEHNWNDLPLPYQKALIICMLRAQTPLH
ITAGKFYEFSLSGFTSIMKSSMAFVSMLRATI

>TRINITY_DN913_c0_g1_i10.p2
MLYRVLRAFRNLHRKDTMEVLRTEHREILNMLLTVGRIGGIWSAVEPPLAIQRFLYTIYG
LIAKGSMWTLAATMSADIISNSDDILAMSDAGAMLAGLSAVIAKVVVFQRHPKEIRRLIN
MVYSPIDTMVMAKDGYVYGLMNFHVTVEKVIEYGWAGMAVQLVGAMLISPVIFAGGNSSL
PLRSKYPFDTTDDFKHNVALSLQIITAIFNFTAMFALDGLMRGFCRWTSFQMQILNSNFR
HCDTIYSHSNQEPSAGKLTYMSDFESKINCFVLFHPTEITRERDSFLQRFETCIKHHQRI
IVIMEGMNRVFGYYIFAEFSSSTFIMCLTGFQILLGKRSTTNVIKFMLYFNAAFVHLATC
CFFGQMLSNEGNKIPDSVWMSGWEKESNMSHAGYLMIIALMRAKQIIELKALGFYAVSME
TFLMIVKSSYSVFALLTATTDEIAE

>TRINITY_DN1049_c0_g1_i11.p2_Or
MGNSLGNHRDPLGASLFTLRFFGLWSSFDDSHTIKKIVYSIYSMMMTSLIWIFIGTMLGD
LMCNLQDLLIITDDGCFLAGISVIVFKHMIFCTRRRQIIKLIHDIYSPVDHLAKSSDEGV
QMLVNVSTLYDQLHCYSFIGIGCTLVLALITIVPTDNGSLPIRAKYPFDSTIDPLHTIAF
AIQAGAVATGVAGILGMDGVVTSICRYITLQLEILDSNYRHCQTKWPRGGFHSSVKKRKN
LVSEIRCFIPFSPREVHEANDSFEKRFKICIRHHQRIINIVNNVNVIFGSSMFCQLFASS
SMICFTGFQAALGARGSANLIKFAMYCGTAFSQLLSWCLIGNMLLHQSLTLSDSQWQSGW
EDEQYFRFAYLLIFSMVRGHTCLELKAINFYSVSMDTFIVILRASYSFFTLLVTVA

>TRINITY_DN864_c5_g1_i18.p2
MSGTLTPEFAIQYTKYATGISFGWPPSLKSSRLSEIIFRIGWWISYIICTIVVLALLNAG
YKHRDNFMHLTEFLSVAACLLQVMTKMTVGKCHYHRFQYLIAEMETFVENANPHEREILT
NYVNRIVPFHSIYHISCSVFVGFYIFGPFITDQPLPFGAEYPFPFDDHPGYDIVYLVETI
GAIQCSCIVAFICQVSLLLWYATIQLEFLAENIRNVNNTQQLKDCIIIHQHILWYIDEMT
KIVRPMLMTAIIVAMISVPCGGIHIVGKEDTITRLQFMLVVIGDGLELLCLSWAAENLTI
ACQDVTWALYSSAWIKNSKELNRSVIFVMQRCQIPPRLAVGGLVPQLSMSFYASYISTIY
SFFTTLRIFLKDI

>TRINITY_DN247_c0_g1_i264.p1
MNPEKIIPSFNVFASYVFVALSHLKILKNTHSSWTTRIIDTCITTSLLTATFLLIVSEAI
DVQNSYDLPSFAARFNPLLFHLLGFVKWTYCLTHHTEIEQLIISVELCHAMGQKIDRTDK
DKDRYRMKMEKFQKSSTMFVNLWLLVCVFGVVQWCMNPIIYDLYNDLYGERSMNSTFDRH
LPYPGCFPWKMKSLSIYIIYFTFQFVGGIGAGIGIGAYNILSITFIIYSCIHLEYLSETL
SISEDRISSREIARKENAFDNKLKHCVQHHNQILEVFARTTTITSFPMLVQCLDTIINLC
LVSLEASTTEINSSVECIMKLLSTAEYWSGINFELFFYCYFATRIREMGIQISDAFYHCN
WEQYIGTHESSALRTNKMVTIGIMNAQKPLEIIAGPFCVLSLETFRAVSKDPNNDYDYAS
DDIHEAQKPL

>TRINITY_DN207_c0_g1_i391.p8+TRINITY_DN207_c0_g1_i431.p8
MRENARVKSPRSRQFWFVDSPVPMDRVVTPYHRINRTFLMIIGLWPLQSPRSRYCFYTFT
LFITLTHGYLQTAGMVAAVVDIDVFLEAIPTVLADVVCYFKYLNFTINAAKMKKLLLIIE
EDWNRYTVGKELDILNEYAQFGRKVTVYYAGALYGSLIPLMMTPLVPIVLDVVMPMNVSY
PKHLMFQQIEFLMDFEPYLFPLIIHGYVGTAGYLTIIIAIDTMLMVYIQHACAQFSIIRL
MLDRLAKVDADEGDHHAPEFDEIDYKNMAACIERHNHAIAFCDLIEEANYMSFTFIVGIN
MLMMTSSALVAVFKMDNPDVAGKFVAFTIGEMFHLFYSNWQGQLLREHSESIFSNVWDAR
WNYTSVRTQRLIIPLLMRSTKPCTITAGKMYTMSLRSFSEVVKTSFSYLTVFASMRV

>TRINITY_DN207_c0_g1_i236.p6
MAEPPDSFLKLNGIFLSLIGLWPYQHKFQQLLFFTLATFFLATQGILQTGGLVAAWCDTP
IFLESLAPVLISIMCVVKFINFIYNGQKMKELIDILRRDWLEIKDEFEITLLRKWSDDSQ
TNMLMYAGAVYGSMAPFMLGPLVPPILRLIPKGLIGINPNMTMAKPLMFHVEYFMDVDKY
YYPLLVHSYFGTMTYITVVVAIDTMFMTYVQRACAIFNIVGYRLEKLVDDYDLNVDLHPI
LQKDTSYKRMTECVIRHSKAIQYAQMIESANSTSFLLQLGLNMVTISFTGFQAATKLSRP
DEAFRYASFTCAQTFHLFFESWPAQRLVDESTRIAEYAIKTSWYKTSLRSRKLFQLLIMK
SLEPCQLTAGGVYILNLQNFSAVVKTSMSYFTVLCSTT

>TRINITY_DN1080_c0_g1_i123.p3
MEYPMRQIISTCSVSFRPQSLCKIVMENPFDHPYYRITKYGLQFIGHWPFQSAKRKRFLR
MSTLLIVSTIFIPKVIKFIESLNDLDIVCECVPILGCHLIAFTKFMNLTIVEDQMRNLLL
SIERDWREMKLKCDIELLHIYSERARRINLFYATTIYVVVGIYFCSPAVPKVLDYFKPLN
ESRPRIFLYQTEYFIDQEKYYIYILIHAYVTVSICLGVIVVFDNLFATFINHACGMFEIL
KLHLETLHVKDYTHDPRPPKMISDHFEITINEIKRCSGLQTQNLKFVEELESSWNMGLLI
IVGINMLAILFTGIVAVIKVSYPNEMIRFAFICFGLICCLFWISWLGHILIVQSETVFIS
AYQSEWYLMPYKLQLMIIPVMMRSLKPCRLTAGKCYVMSMESFGAALRTVLSFFMVFNSM
R

>TRINITY_DN3803_c0_g1_i17.p1
MSGLCGIWNRQFNQHSSDDNYRWAMRIPRLVLGALGIWPEMGNSGIKFVICLAIYFVFIV
VPRVIIMFDEEEDVRNRFLNISTSVYDISIATIAVLFYCKSHGVRSMLGEVRDIWKSPLS
REDTIVLHYYARFLMKILTVYGIIEIVVYLDVLIDINASSLAAIIKGEQWSANHYWYRSV
SSNVLINVLWAVACSIAVGLSWIFFDGTLIAYIVLISHTGAQLKMLGNRISKYEGRINHS
SDGDTSASMYGGGIECNCLKCIVETQVQIWNFLKKVEDHFQMALLMILFVAILYGCMGGF
LAAELLIKQEYVKALVELVWSLTVYVGITLSCWVVDICQENSRSLGEVAYSIQWTTKNPK
ISRDLLFIIRQSAIPLKLTVGKCYTPSLILVRKSIFTTLSYTSSLLATSNLHTNN

>TRINITY_DN196_c3_g1_i1.p1+TRINITY_DN877_c1_g2_i13.p1
MKFWDQYYYRCMKFMSHTLGVWPYQTNKEAFFYRCLAAAGFFGTVTPQLLALRNYIDDMP
VVIESLSVFLIDLTFVCDAITYFVNWDRMKAILDKLRENWETFPEQNGRQVLHKYSMQGQ
TLAVAYSAGCLTTGLVFTSKSLQLKLIYKLFNVNATIPPFYMPLEYPYIDVDKYYYVITV
TIAMSIVILIMMIISYDLFFFLCAQHVCGLFAAAGCYLQQTPENDDAYNHLRTFIQIHNR
AIEFTKLLDSTFLWNNMVLLGVSAINISIIGLQTARHLDRIGESIQYGLYVFTVLSRFFV
ICFFAQRVMDHSRSIQTSLTNLQWYNIPIKSHILIQLAILRSQTSSTLGAGKTLVLSLEL
FVTVKLSIFLLFLQCS

>TRINITY_DN877_c1_g2_i2.p1
MRETSRTESDKSVGSNPSAPFTESPALRVKNFDPVALTTNLMKLLTTHSSLRFPIFEVHK
ITERFFFLAGCLTTGLVFTSKSLQLKLIYKLFNVNATIPPFYMPLEYPYIDVDKYYYVIT
VTIAMSIVILIMMIISYDLFFFLCAQHVCGLFAAAGCYLQQTPENDDAYNHLRTFIQIHN
RAIEFTKLLDSTFLWNNMVLLGVSAINISIIGLQTARHLDRIGESIQYGLYVFTVLSRFF
VICFFAQRVMDHSRSIQTSLTNLQWYNIPIKSHILIQLAILRSQTSSTLGAGKTLVLSLE
LFVTATKASASYFTVLLAMQ

>TRINITY_DN2_c0_g1_i11.p3
MKHCKWTAELYMKQKVRPSRGIHLSVVYEPPSSEEASSRVEIILEHSHFQMKKVDIFANG
YYKNNRILMTLIGLWPESTMREIICVRISVAILLVSIMIPQYTYLFRKCDNLDDMIFGII
AQISIIVAFTKYYFVVKNMERITMVLRQIREDWSLLEDSPPIRTLQTYAGRGAFGTRIYM
TVIFSSASFFSIVPLKEGILDRLLPLNESRPKVFMLDADYSVYGIDANKLFLPTLIHSYF
TSMIVMNMIVSIDTFILIIVEHCCGLFKVVGILLNETELHESWNVQCDIIGNAVVIHHRA
LLLAEFIESSFTMMYAFVVLICMLLISITGLESIIKINELAEVTRFSAFLGGQLTHLLFM
SLPGQELLDHSSQVSEDVYGCNWSGISPVGKKLISIMLMRSMKPSGMTAGGFYALNLENY
ANVLRTSFSYFTVMLSNR

>TRINITY_DN2_c0_g1_i117.p5
MEKVDLFSNGYYKSNRILMTVIGIWPELSSLQTIFIRVIMFALLFSTIIPQYAFLVRKCN
NLDDMIFGISAQIAVLIGFSKYYFVAVNIQRVKTVLDQIQEDWHMLRNSPAINTVHKYAA
KGRFGTRLYIVMIFSSASFFSIVPLKQGILDKLMPLNESRPKIFMLDVDYTLYGIDANEL
YYPTLFHSYFTGMIVMNMIVSVDTFVLIIIEHCCGLFECVGVLLEGLELPESSNSHCQII
DSAIVVHHRAISLAEFIETSFTMMYAFVVLICMILISITGLELAIKIDEIGEVIRFGAFV
VGQLTHLLFMSLPGQKLLDHSARVSEAVYSSNWCGTSLNARKLISVMLMRSMKPLAMTAG
GFYIMNLENFANVLRTSFSYFTVILSNR

>TRINITY_DN189_c0_g1_i14.p1
MVNKLIKKDKIQRDQENIFLHGYYQRNRILLITLGIWPESPLWLTITTQCLLGLSTITIL
IPQYAFLIRVCHNLESLVTAMVEQLTVAIAYIKFYYCGTGKEWMQTMINSVKEDWGEVDD
SLVETLHIYAKKGYMRTTIYMATLYSITIIYCGSPLKSPILDVLYPLNHSRPRFFPLQVD
YSIYGIDADDYFIILIMHSMITVIIVVHMLVTIDTFISIMVLHCCGVFAVVGDMLQQIRG
DCSPREQYEILCNGIRKHRRAIALAETIETSFTMMYGFIVFITMVLMSCGLLQLIMKMDQ
PTEIMRGGSFDLASMLHLFFITLQGQELYDHSSELLEKIFSCNWPGMSLKAKQLISIMLM
RSIKPMQMTAAKFFPLNIESFGKVLKTSFSVFTMVLSSR

>TRINITY_DN129_c0_g1_i8.p2+TRINITY_DN129_c0_g1_i17.p1
MADNAKLSTYSTYRDTTKILLRIVGLWPSGQSGLFYSCLPFLYIFAVSVTIFATLNYVFH
HITHVPLVVKGMGIGTSLITVLLKICTMVIHRHRVRELHQILEDYFISAMENKRVTNLLL
DGIDTVRGFCWTLIPTVFIMMVIYTATPIWNIIIQKRHHIEPVTYSLIYPGIYPWNISNG
TIYRIHYTIETFASITSFSASCGIDALFAYYVFLMIGQLRMMGYKLTRLDEQKNIEIVVK
ECVREYEVLLRCRNSVEDVFGPIILWMIGSTAVVQCALIFQLFQNARNITIARWILIVSH
LIPKVTQTYIYSWSGSCLIAEVKRKLFHLLFWNAKWNLFTLNHLD

>TRINITY_DN1369_c0_g1_i23.p1
MASMVRFGVLFTVEVAAATSLVEVLFMYGNCGSLSDLIDGLSAMLTFVITALKVLLPWIQ
QGRMRYIMQSLMNDWANVGEPRNRRIMNQYAMLGRLAYIIQISGTFLGCLQLIVLRPPTF
STGSSPNASSLPRSLVMGPSCWAPHPMPMSLYLLHYYLTFLAIFGVVIIYPGCDSFMFST
VLHLCGQFDVLNATLDEVSDDYSDREQKRRIREYSIRHNRLLVLGHQLNHTVGLIILSEL
FSNGLLICISGIAIFSNIKKGNVNNDDINYGLRIYVWYCELFMYSYVGERLANQVDKLQN
TVYNCPWYSMPVSIVKDIKFIMMSNNSFCYLTAGGIFVMNYETFKEITRLMFSCFSVLKL
VLE

>TRINITY_DN26_c6_g1_i19.p1
MSGYIRPLPEEINCCEPTACDNVSSLKIFSPALFFIFLIPRQLWTPDFTTIDTRAIVIID
LTISNLNRESFGLYRMSLFSISIFVFRIMGLWYPADPSTWKTHLYRIYNAFTVTMMFTFA
LTQFIALPSCIHDAEQLTNASFMMLTDIAVAGKMLNMTLHQRRITKMVKLFDLEPFKPLD
DNEVAIKWRVHHSIKRITLLYGILTDTTCSMITLFSFIRDIPRRQVPFNAWYPWDHTSPP
GFWYAYIHQTLSHYIGATVNIGFDSFIAGLMMATTAQLEIIKYRIMMMPRAIANERAESD
CGSKPEEILKIETKYLTSHTRHHLAILEFSKTTNDIFTISIGIQYCVSSLVLCVSAFSLS
HMKPFSKEFNSLMMYLACMLLQIFIFCAAANEVTIKSGTVADAIYEMDWTSLSINSKKSL
ILIMVRTLKPIMYTSAHLISLSLVSFTSVLKLSYSVFNILNHSSQESG

>TRINITY_DN31_c0_g1_i104.p3
MRNQSAVLGSVPPETDESLRDTKYGINMARWFLMTIGIWPLPSDIHVMKKILCETWIITC
HALIIFILVPAFLNTVLVQKDPRKQIRMIGPMIFCLTALTKYNFLVGNRSGLSKCVEHMN
IDFRRAKCHADRTIVLDYAKTGRDIATVSTTLMYAAGFFYRTILPLTRPTIITSSNLTIR
PLTAPIYDPLFSAYTYRSWTIVFIGQWFSGYVMYTTAVGACNLAIVFVLHACGQLKLVMA
RLESCVEGSKHVSVRIDDRVAEIVELHVRSLCFAFRVETILNKVCFAEVGGCTLVICFLG
YYLITDVNSHETAISLLTYYVLIISFTFNIFIYCYIGEMLTQQGMKVGTVAYLIDWHKLP
VSSAKGIMLIISMSGYPTSITAGRMMQLSYNSFLSIMKTSVAYLNVLREMTD

>TRINITY_DN510_c0_g2_i1.p3
MEYKEKLYLEWNENVHYALDFSKWWSKALGVWPWRPNQILCTVQASSIASIVMTAAVSSS
MQLLTKGSCGVITDLLDILSGILVFSGTAVKIICLSFHQQQMRYIILSMIDDWLNINETK
SCKIMYQYAYWGRLAFILQITGTFVAMALTTWIDPPTIKSEISQNDSAAIRHMLLAPSCW
VPITMSLNVYLLYYSFMFIATFCSVLTYAGCDAFMFSAALHLCGQFEILEANIEDLSDED
NQSIQKYKIKEYSKRHNHLILLGKRMNILVSGIILSELLSNSVLICGSGIVVLATVQTGN
VNRVVISWAARIYVWYMEFFMYCYVGEKIASHADRLRSIVYNCRWYNMSFHIAKDMEFMI
MRNNYFCHLTGGDFLIMNHESFAKITKVMFSFFSVLRFMIEP

>TRINITY_DN1179_c0_g1_i13.p1
MNMCRSSEHTSSTVYVLLYKNCISSGCFSENMFAETSIPMEYDKELHLQWNMDVHYALVF
SKWWCKAFGIWPWQDNEVLRILQTGSIVLTLMIDNALTLTQLLTKGSCGGITDLVDTMTG
LMVFSIAVIKILTLSFHQQQMRYIISSTIHDWLNIRGKKSLNIMRRYAYWGRLAFVLQTA
PIASAMILTVWSDPPTMKSEISENNSSLIRHLILAPSCWIPITMSRSVYLLYYYFNVIAT
VFAAAAYAGYVPFMFSAVLHICGQFEILEESIKNLSDGDDYSIQRYKIKKYSQRHNHLIL
LGNCMETVVKVIMLSEILSNTVLICASGLAVLANVKMGITNSVVLSWVARIYILYIEFFI
YCYIGEKMSSYADRLQGTLYNCPWYNMPTNNVKDIEFMIMRNNLFCHLTAGKIFIMNYES
FTKITKNLFSFFSILRIMLE


Pickpocket receptors (PPKs) - 8 sequences identified


>TRINITY_DN1196_c0_g1_i41.p2+TRINITY_DN1196_c0_g1_i34.p2
MERKPKRKPRKFFLWSLLKQYLLNSNIHGFKYIVEPDRHWTERLFWIIACGVSCWACGLM
VISTIQFATGRDVSITMATDYLKYEAQVPALHFCVETTDKVKDYILSRGLDKNLMDYPTL
GLKSKNFPSEEELAEILRLIQPTCEDLLAQCLWNGEEINCCELFFPLQTNGGLCLSANSV
QSIKPNNTTGLELFINHRKQEGRLTLFIKKRKRLPYAYLMNRYEYPTAEISMDRKLDLKM
KHLIVVDVTAVPTLNKPEVIDMPMSMRKCRMSSENADNIYLKWYNYDGCLMEQQMRNMLK
LYGCLSHTFPRAPTMELCNATQLDGAHLWTKGIKTVDETKCLPDCEGIVYDFSLNKYESP
NLPTWAPLQIEVNMLTGPSIQYERYATRSLLQVIISVGSVVGLFMGASLLSIIELLYWLI
IRTNP

>TRINITY_DN1203_c0_g1_i173.p2
MTTETYLRRARAFRNELNQVNDERRNGHRLLDRKESTETFQPFSINSVHLQNPYKSTQKF
EGWRSVQNEAVKLRPGFLQKTLDGMSVKRSTESRVRKDYEKGEYFTKSHHLQACWKNFRH_
LEFTEQYCANSSLHGLKYVGDKGLHIVERLFWILAFVCAVLTAAYFIWHLYQKWQNSPII
ISISPEPVALTEFPFPSVTVCNMNNANREEANRINRGNDTVEKLLLEDICNFQNTSMDND
VVGSADWSNVLRFMLNVSQPCEELLRYCFWHQNVTECDRIFNPILTDEGLCCNFNAVHRK
YLFYNPLEWNDLNIKYDFETIDWKPESGYNTSVAPDTQPWRPYGAGRYLGLTIVLDAKLK
QYYCSSTASVGFKLLLHSPIETPKIADFSLAISPGVETNVIITPRISSASWSILSLPRKK
RKCYFTTERKLKYYRTYTERNCLLECEANFTQSQCHCVQYYMPKSANTPICGKKDDKCAR
DARLLMENNLYDDEEALDRLNRSESPSCNCWPACFETNYETQISQSKLSNAFVIDELYLN
NTDQKYFTENMAVVHLYFVESQFPNLVKSELFGFIEFLSNIGGLLGLFMGFSFLSVVEII
YFMTLRLWCRITKGPAKKPQNGTSLIKIHTEPKIVYPFSQ

>TRINITY_DN1644_c0_g1_i1.p2
MNPPKVQRISLRNGNSINVVTRRSWKAQSLLQSPEISDSDLRGLRNACHLL
ADVYNEFTHECSIHGLRYTGRHKSSLGRIFWLLVIAGSVISAGVLAQKFYLRHKQATMRT
LVISSQYPAWKIPLPALTICHPNVASRYRLQQYQNEGKKIKMPYGIKLEQFMKDLEFIQE
MYIPTNHFQNSMARLNTVMVYNNLTISKFLTILSPPCDDFFIRCKVHDEIKGCDEFVKIS
RTVYGLCCSFNYAFGKGYRRWILNQEAYSHSFGNNYIFSVILKSFGPEDRISGLTYGDGV
RVLIHDSHTYPGPSAREVIARQGSEMIAYIYGHVLTVSPEVLNLPREERDCRSAKTDDGI
YRLDNCVTACHEKLFRSYCNCVPYYASYIEEKETVCNFTHISCLSKVKARILQIPIREKP
CNCLPTCDGTSFTVVTTVVPMTAAKYSPSPFYDQVGTKYPNATAIHITFPRQTGMIFRRD
LVLSWINLVSSLGGVFSLFLGCSFISVFEILYFMVYYIIKVIKSRGTNLQRA

>TRINITY_DN1644_c0_g1_i5.p2
MFIKIFIRVLWLFLIILSVMAAGVLAQKFYYRHKQANMRTLVVSNQYPTWKIPLPAITIC
HPTVASTSRLNKYISEGHKLEMPPGLEWNWFLNDLQYLQELYIPTNYSQDAMLRLDRIIA
YNNLTITEFMRIVSPSCNDYIVLCEAQGEITPCSHYLKNFNTAYGPCCSANYARVFTEQK
SSEQEYYSPNFGQSYIFSVILKTYGPNDRISGLTYGDGVRVLIHDRHTYPGSSAREFLAS
QKSEVIAFIRGRKLTASPEVLALSQRERDCRVSGVKNDIYRQDNCLANCHEMMFRSDCNC
VPFYASIVKANDTICNFTHVLCMSRVRGRILRTPFRGYPCYCLPDCSGTSYPLTTTHVHM
NALQYNPSKFYRIAAKYSNATVIHVTFARQTATLMRRDLVLSWINLVSSLGGVFSLFLGC
SFISVVEVLYFITYYISKVIERRSTYLPQT

>TRINITY_DN1854_c0_g1_i99.p2
MLGVDNEIRARKNNREEMKIYLNELTYGEPENNSVRPRSVPTVGMSKIQAKGWKAFFIDY
ASSASFHGFNHLAAPRRHLFERVGTVVIIMMSFLALVLLSLHFWDEYQNYAIVIVLNHGF
HNYKIVQPAIIVCTTNGVDEEKFPEVFKKYGIDDTKEIREFFTVIAREPYSYKLDSPETV
SVPPSQWLSILNDLKPHIDYPHITEEAAWIITERGFCNSFYSYAAPYSSFDYWMSDNWTI
IPEPDDLPVYEHLSPVFNAPFHVKAYDVFFSVAHPGNIVDFSRLTYSAKVQWSTELAVNV
EEIEPASELRSLSFNQRSCKFEDEQKLTMWPIYTSAMCKRECTYKRMFKLCGCHHHFARP
VPGVPTCDLAQLRCAAKNIKAILGDNNEGAGDCGCLHDCHFIRYTEGRVRSYFLGERTPM
EVTLDVTFQFPKDKYINEQVFGFVDFLAAVGGAAGLLLGASILSFAEFFYFATLRCFWYY
RKMRSERIRKLRNKRNSLAKIMTELKKPIS

>TRINITY_DN289_c0_g1_i10.p3
MIGKSSDQKISPEHSLKLRSSQLGRALKKQAIEFCMETGLHGYKYMVEEKRSKTERIIWG
ITVFSALSCAAFLMHTAWVYNSSRATLTVIESTHRGIWNYPFPAITICNLNRMSLAKTTE
FVRGLALPGTLSPEYIIKEMQLLLELVDPGVFGGNLRKNFTILQEIFDDNNYSIPSVVKA
VSQNCSELILQCKWKGIPTACWKLFRETLSRDGICCSFNYIATRPQKKKKFPKRITACGY
QTGLTLLLNPEPADYFATILGAYGSKIIMHYPYDYPDWNAESKIIASGYQVFLSISPEET
HTTPDVRKLALKTRNCMFSDEGDAKYRTIGNTSNLTYSSYTYTNCVGECRATIIKALCNC
IPYYYPQNETRVCNLRDVQCLNYNKRRFESSFPGTRLSSGLVTKFASFDDSDLPCGCQPD
CLLYRYPVEESSGALNISKSYNQRDLL

>TRINITY_DN259_c0_g1_i14.p1
MRYLPSLAKLRRSFRLRSREFLQENTLHGFNYFVDPSRPVWERVLWLVCTLASLGGAICS
IAIITIKFTTAPMLTVVHLPKRAIPILFPAVVACLSSEYLDLRNYTEEERNMLIALHDWN
WKKVDIPRSFKVTPNLRHLFETSIPDCKHLFSNCTIKDIPFNCGAVFTTIRTQQGKCCAT
RPYDMIIHKTLPSFKFVPKVNKKINLYFQPHWFLPRGAPISYRLIHNVSFSISMQVTITQ
EGARLFDSATRGCIMPEEGTSHSECQIDCQKSVLREEMRCFPWWIQEDSTPTCRLTEYNE
IIRSRKRFDKCYDDCPLPCNTTWYNIDKIHSSADGRTSVSVKHWPLVGYNRKVIFGLLEL
LVSFGGIMGLFLGYSVLTTVEFIYYFTVRPYCGAIIPEEGNNVRSIRIFVVPRKRKPLDS
YIYRSFYLD

>TRINITY_DN3752_c0_g1_i1.p1+TRINITY_DN3752_c0_g1_i11.p1
MRSIGIKVGEQSGYGTLHRWAEPRRPKRSYRVKRLLCAFGKCWKEYFDSSSLVGYKYLSE
TPRPWIERILWIVIHATTMFALGFMVTGLWQHYVCTPVVTVVDSDNYPSTKLDFPGIAIC
SINRMSRRAVENLSLKIKISNLIDKTSEEIFELISSLRILYDTAFEQDELTERKARRQEA
HKMFVQYFGEGYDITEIIESVEGIWRRMLACTYRSIFTNCSELLAFRKTQNGFCCTFNYA
REPDDIPSSDFKEYARIEPNKIGIPGVANGLTVVLEPFLEDYLFPFLPTTGWVVTIFNPG
DYPDNTSGGVSEAIVAPSSESFLELDVSSIYSENEIRPVSVNRRKCIFTDETDASKTSYT
YSDCIVDCRATAIWKACRCRPFFLPRRGNDEYSRKVCNTEDEPCLHAHKSTWWSVLPHTP
DAEESLSYDKAIGDRNESLKCTNCYPTCTDTRYYLQMQATPLEPGRQYHTELLRSFQTKN
QSILHIYFKKFGSVRLKQDMGYYWYELISDIGGTCGVFVGFSLLSIVELLYFIIQRTCQC
GCSKIPESKDQLKVNITTVHGGLYWNELMNDPRIHFKSRTSRRRRLERH


Sensory neuron membrane proteins - CD36 proteins (CD36/SNPMs) - 12 sequences identified


>TRINITY_DN112_c1_g1_i16.p1+TRINITY_DN112_c1_g2_i5.p1
MKHCISIWSRLTGRSFSPVSTTPPPCSTDTEDYSDNDPRSLQSKSVIVVNRFFNAALPVH
ADGRRKWPRSIFVLMSLGLLGLAFGCILVVVQPYELLFKLKVVFGDNGEIFELWRKPPVE
LYLKVYLFNITNHEDYLAGKVDKLSFQEVGPYVYREYLEHSNITFNPNGTVTSYPHHPLV
YQPEKSNGTEEDMLILPNIALLSIANVNKDSLLPIIWGLNGIIASTNSQPLVKMTAREFM
FGYKSSLVTLGNTVMSSWIKFDKLGLIDRMYDFDGDFETVYTGETDVRLTGLIDKYNGDV
NLPQWTGKCANVNKASDGTKFASYIEPNDTLLFFRKSLCRAERMVRIGEKDVKGLHVYQY
KFMEDELDNGVNNTENECFCRQGRCLQPGLIDVTDCYYGFPIALSYPHFYKSDPALLESV
IGLKPNQEAHESYFYIQPKSGLPVDLAFRFQINMALQDISSIARVKRFSDMVLPLLWFEI
GMYELPEFMNNRFFLYLNVLPVFQDVACYALFLGGAIFLIFSIVKILLYRPKGALHTPAQ
WFETELQRKRLHFLNDNRHSFRARQMDTYYNSLLEPREEMTPMTAIENTEFKEEDLA

>TRINITY_DN1796_c0_g1_i35.p1
MQRWLKLGIAGSCLFVFGVAFGFFIFPLLLKSQVKAQVTLRPGAEMRQLWEAPPFPLDFR
VFLFNITNPDEIEAGAKPIVNEVGPFFYHEYKEKVNLKDVEKDDTCEYSNKVTWHFSPEK
TGLGLSEDTVLTFPHVMILSMIMTVMREQPGTISFARRAVDSIFHKPESIFIRATVKQIL
WTGLNIDCTVEDFQGKSTCVLLAEKEESFIKDGPGKYRFALLGAKNGTVSSERIKVKRGL
QNYRQVGEMAEFKGQKIQEIWGEEGSCNNLTGTDSTIFHPLLFEDEDMVSFSPDLCITLP
AHYVKSSNVKGVPTNHYEADYGDMSTDENLKCLCPAPNKCLKKGVVDLFPCVGVPMVASL
PHFYRTDDSYLAQVDGLHPDKEEHQIIIHLEPLTGSPVEARKRLQFSMFIRPLEKFPLMK
TFPQALLPLFWVEEGVLLEDKYTDQLKAAYTLIFIVSIVQWVTIIGGLVLIATAVWLRYR
GNERSKKIDITTISPQFTSTALNSMENKRSPDVTTHNASVETN

>TRINITY_DN1796_c0_g1_i40.p1+TRINITY_DN1796_c0_g2_i1.p2
MQLWLKLGIAGGSLFMFGTLIGFAIFPPFLKSQLKKQVTLKPGGEVRQMWEVVPFGIDF
RIFLFNVTNPDEIKAGAKPIVNEVGPFFYEEYKEKVEIVDNEEEDTAEYCNKVTWKFIP
HKCGPGLSEDTVITFPHVMILSLAMSVLREKPGMIGFAAKAVDSIFKKPDSIFFKATVR
EFLWTGLPVDCTVQDLQGKAICSLLAENEGAFIKEGPQKYRFALLGAKNGTVVPDRIKV
KRGLNNYLEVGEVVEVKGEKKQNVWAEDGPCNDYHGTDTTIFHALLFEDEDVVSFATDL
CISLPAYYVKPSSYKGVPTNLYTADLGDMNTDKDLKCLCPAPDKCMKKGYIDLYPCVGA
PLIASLPHFYLGDPFYLSQVDGLKPNKDDHEIFMNFVALAGAPIEARKRLQFNIFIHAV
DKFKLMKTFPDALLPLFWVEEGVALDDEYLAPLKMLFNMMSILNIMKWLMMALGLALAG
TSGFLKYKDMQSSQKLTITKVSPKLSAYGTTPSSTDKKWPLNVNTLQSQTVPTLDN

>TRINITY_DN747_c1_g1_i2.p2+TRINITY_DN747_c1_g1_i6.p1
MQLWLKLAIAGGSLFTFGILFGFAIFPPFLRSQLKKQVTLKPGGDIRDMWEVVPFPLDFR
VFLFNITNPDEIKAGAKPIVNEVGPFFYDEYKEKVELVDNDEEDTCEYSNKATWMFAPEK
SGVGLSEDTVLTFPHVMILTLILTVVREKPGMMGLAAKAVDSIFKKPDSVFVKATVREIL
WTGLPVDCTVQDFQGKAVCSLLAENEAAFIVEGPGKYRFALLGAKNGTVVPDRFKVRRGI
KNYRQTGEMVSYKGEERQTVWADDGPCNALPGTDSTIFHPLLFQDEDIVSFSPDMCLSLP
AYYVKPSKVKGLKTNHYNADFGDMNTDENLKCLCATPEKCLKKGLIDLFTCLGAPMVASL
PHLYRVDPFYLTQVDGLHPDKEEHQIFINFEPMTATPVEARKRLQFNMFIFPIEKFKLMK
TFPEALLPLFWVEEGLLLGDEFVKQLKMVFTMIKVVSVMKYMMMFGGIGLAGFSGFLKYR
DMQTPQNLSITKISPKTTANAALPDSAEKKWPLNVSTLQAQSVPALDG

>TRINITY_DN2049_c0_g1_i12.p1
MTQVHGDPETCASLAQGTCRSQKCLIASLISIAISSLIIFIIFTWTTFFPDAIISNLVVT
EDSPMLEWWVRPPIRAVYKIRVFNYTNVEEFTRGEDVKLKVQEVGPYIYRETLTRVNTVF
YPNGTLSFQEKRSFQWEGGSPDDDVVVVPNIPLLTTMAFARDMSIVTQLGLTVAISTFVP
KIFVPLPVGGFLWGYDDKLFNAAKPLLSFLGEVPMEKFGVLAMKKGVSKDVLTMHTGEGD
LSKMGMIERVNGREIRNMWGDDDCDKVHGSAGFLYPPEMYRNQSRSLDIYAADMCRTFKL
DRAGEASSYGIPTISFKPPLDGFNFSPEKGHCFCPRKSKYRVNASDRTCPPKGIFNISAC
ALDTPMVVSFPHFLGGESSLFANIEGLNPVADLHQSHLELHPRLGLLIGGHSRIQINVEA
RKATGVPFLENIKHGQILPILWIEIGIDSMPETILSLLTHAYFTVGLVEAFFQWGSLLGV
LFSTSGLLFLLQRNQKRHAVLKRNRSGQDKLLQESG

>TRINITY_DN2049_c0_g1_i16.p2
MRVNRGICAKLQGGFLRRWWAAVAAGALLIVAAALVATLFPNIMEVIINREVVLKEGGRS
YRWWQSPPAVPHLRVFIYNVTNADEFLNDGDKPILQELGPYVYIQKWDKTDLTFNDNDTV
TYHVRKRYTFSEELSNGSEEDLVVVPNVPMLSATSQSRHAARFLRLAMASIMDILKIKPF
VEVSIDQLLWGYEDPLLKLAKDVVPKEQKLPYDQFGLLYGKNGTHPDTYTIFTGASDITK
YGMIDRFNGKNRIGHWTTPECDTLLGGDGSIFPPHITKQTVLKIFDKDLCRVLPLVFKEE
VTTNGGVPGYRFTPPKDVFASPERKPSQTCYCPGGPPCAPEGTFNVSLCQYDSPVLISFP
HFYLADPALRDAVVGISPPEEDKHALYIDVQPVMGTALRARARVQINLAVSQVRDIKQVA
SFPDIIFPIMWFEDAVDGLATEVTSLMKIAVDVPPIARAAISGVLAAVGAIVLVGALFCL
ARAAKRQEKLHLSSPLPPGASTKQGNLNPAFQGPK

>TRINITY_DN309_c0_g1_i135.p2
MRPWTNRTVTLAVIGISLFSVGIALMFLWPVLFHHILSQELPITPTSRVLDLWRTTGDKI
PLNMEFYFFNWTNPHELKIPGKKPNFVEVGPYTFIHKTEKINITFHPENSTVSYFVRKHW
YFDAEKSNGRLNDTVIQLNVVAVAAATKVRYWDKFLQGSLSMFLSEISSIHVVKTVDEMM
FSGYNDTLIELGKMVVDDDMKIPNYDKFGWFYLRNGSTFFDGHYNVATGEDDIANLGVLK
KWNFTDVTDYYQSPCNVVEGSAGEFFPPNRGMDEITAFTPDLCRPITYEYVGTAAHHGIT
GYRYELGEKSLGNSSMRRFPHGVAKYLEKTTTTEDFFDADHSTKKSVPDDSDPDVVDMGH
CYCDGECSPMGVINITTCRYGAPGFVSLPHFHKGDPILREAVTGLNPNEMNHSFYYLLEP
YTGIPIDVAARLQVNILLQPLDFVSIFRDVPKIYFPCFWFSMRAGTTEDLAASLRMLLLV
PSIGLYSSIIISIVGGLVLLVIAITQFLQKGRSHPKNSAMERPGWISGGEKKDKKAEHVY
MDTTTTPDDNERNDRQLYPTLN

>TRINITY_DN4427_c0_g1_i11.p1
MKTSAELQQYKKCIILFMIGVISSALAYAIYAVDPAKLIFEHKLTMTPTSTVYLMWKKPP
IDVYIKVYVFNITNSEAFLRGEEKLRVEEVGPYVYREVLEHTKVIWHDNGTISYTPKRTV
YFVPEKSRGNPLNDLVMVPNVPMLGVSSAVYDRGFIVNYPLAELAHALNSKPILNMSIYE
YLWGYEDSLVRLASGIVPNFINFRKFGLLDRMYDEGENIVNMNIKKRENMIEEAGRYLSI
ETYNGSPGMAHWGYKQPEADETVPGNTICNEIRGATEGTLFPPNIDKDVVFRVFRKAFCR
VLPIVFKNETYDEGLRVFEYKFADDFLDPPEMNSHNECYCRKMQTCLKRGLSDLTPCYYN
IPAAVSLPHFLDADPSLLEAIEGLKPDVEKHRTRIFIQPDVGAPVHVNSRIQTNLVMQHT
VYNPRIKAFNGLVVPLFWSDLEIAKEGNELIPLMRLLLVIAPIAQTSLVYTLTIVGLATF
VLSIIGTFWVLNQQTEEYHDEMRDSLDLRMPLGMGQYTAIHILPAIKKITSKTDLFG

>TRINITY_DN535_c4_g1_i14.p4
MKSIINRMGKINGLNKFRKPLAYLPGLLVLSLGLYIVIDQPHIRFITNRIHEIVQLREEN
DNYRVFLKLTVFFRVWLFEVTNPEAVMAGDNPSLREIGPFVYDLHIEKHVIRVDEAADEI
NFTVTKTYFFNQKESGDLTEDTVVTVLNFAYLGTIQKIISLAATFLKKIGPIIHQIFPGV
VSPFLTAKAGEIIFSGLPLDCTNVDKALNLICNVLKGNPPPLLKKTDTPGLFLYSLFYRV
NGTVQGPFTVNRGIKNIYSLGNTTSFKNMRVTNYWANETCNVVRGTDAITWPPMPKKLSK
IQGYEPQLCRYV

>TRINITY_DN864_c2_g1_i1.p2
MKFISHLFGAGSPKKMGRQYMKVGRNALFGIRPKEEGDMCPDRVPRPINVIISKKGKLRH
SRIAAILFGILALAIGIILSSIPWVDYVILRQLRLWNGSLSFQYWQKPGVVRLTKVYIFN
VTNVDNFLNFQEKPKLQEVGPFVYKEDMEKVNIVFHDNGTVSYQHKKILNFVPELSKDGD
LRVLVPNIPLLTLTTQSRSLHSVINMGLSMFISGMNQKPFVPVTAQELVFGYDDPLVTLA
HRFFPKARRPMSQMGLLLGRNGTLNEVSTIFTGHTDMREFGLINRLNGLDRLPFWSEEPC
NSISASEGSFFPPRDSTGEDIVHVYDKDLCRVLPMQYRGPVEKAGISAALYTPTDDVFDP
PSAKTPDNECFCPDDPKSCPPKGLQDISPCQYSAPVYLSFPHFYKADPQLLDAVEGLKPV
PELHETYFKIQPKLGVPVEGKVRVQLNLKVENQPAIKAVSNFPDIVFPIMWLEEGIDELT
PSIRRWVYLSTTFADAAVPCITYGLILVGIVVITTVLVKTYTNVIPTHEAIELGKRTIRR
GSTFIVNGQNRVMVVKESYILLNHNAEDAVPMIEA

>TRINITY_DN870_c0_g1_i14.p1
MKLQICFGLFLGLGIAACVLALISKYIVLPKTVNDEIGEAVALVNGTGAYDRWKTIPLPI
IYKAYFFNVTNPDDVMNGNKSLLREVGPYIYKQHRSKFNITQDGDTLSYNEYHSFEFDAN
ASYPLTDTDAIHIVNLPLMGLIDSTERELPSLVQLLDRIIPELFNNTKDMFLITTPRDFL
FNGIVLNCESNDIALKIGCRVIEKLAPRTLVRQPDGNFRFSFLTYKNDTDEGRFTVNSGK
TYATMVGQLSSWDDYKFTNVWQDNSSCNEVYGTDATIYPPFETTQSVIDIFSVDLCRTVS
LAYSEDIKYSGIDGLRYIARKSNFLSPQKVPQNQCYCLNRTSGISGIDDCLLDGALELSS
CHGAPIVFTHPHFYLTHEVYQKGVEGLNPVPAMHQNFVDLQPDTGAPLRGSKRGQFNIFL
RPVDKVSLTSRLNTTLMPILWFDEGIDLPDELIDQLNRELLDNLRLINVVCWSLFALGGA
MGIVIVIAFFFRLRGNKK

>TRINITY_DN884_c0_g1_i187.p1
MTVNGDVVLTELRSPQNGETGVTCEYPLDKPLPGTLPRKMGVPKVKVAIICAVAIAAIAG
GLAMGVLWGSVFDKILSRELILSPTSKSFSIWKTTPIPMYLKIYLFHWTNPDLVATAKPH
FIEKGPYVFKEIDYKVNRTWNTNGTLTFNQKRIWHFIPEKSNGTLDDEIVNLNPIAVTIA
YRVRHKSKAIREIVSGALKFLEKGLTVRKKVRELLFDGYEDELIELARKFKVPNIPWDKF
GWFYGRNMSETYDGTFSMNTGANSMTELGILSEWNYSKKSTIYPGTCGHINGSLGDLWPP
VRYYEKVSVFAPDVCTLVPLHENGLMSINGLEGKQFLATRETFDNGSRVESRACYCKDVE
CQPSGTLNVSTCKFGAPAFVSLPHFHLADESYLNAIDGLRPAHDGSHNFSIVVQPDMGIP
LQVRARLQLNLLIQPIQYIGLFENVPKVFIPMLWFRQEADLSSDLGSQLKFVLILPTLGN
VTFYGIAGLGVLLLIIGGIVCVRGRRRAEDNQRLIAKNESNGTATTEG


Transient receptor potential (TRP) channels - 16 sequences identified


>TRINITY_DN4515_c0_g1_i29.p1+TRINITY_DN4515_c0_g1_i27.p1
MGNTESNVTSGVKKQTDTSSILLYKLVDLKGGGLLVDMMKRATQTKQYAELDHAIRTKVE
PFLYNKGKGKWIPISKLVLLRNKERPRHKMLPVLKAMENPSDYDVDVDMKDEVIDETKID
KNKYRLVCWNLSDRGAVGETILHLCMLNATALHADLAKRLLRFYPNLINDVYLSDEYYGE
SVLHIAIVNEDPAMVKYLLDSGADVHERCFGNFMCPEDQKASRTDSLDHEWPCVTPETNY
DGYVYWGEYPLNFAACLGQEECYRLVLARGADPDKQDTNGNTVLHMLVIYSKVTTFDMAY
EVGASLAIRNNQHLTPLTLSARLARIEMFFHIMNIEREIYWQIGSITCAAYPLSQFDTID
VNNGTINNNSALNLVVFGETEEHLELMDGVLVDLLNAKWNTFIKSRFYQQFFLFCFYFVL
SLISFVLRPGPSPSNSSRNSTKPTSSSDMSSSAFPPATSASADGTLGALGKSQEFGQLSR
VVRQLATTLANNFMASVNVTPANVENFITKISDNFTLTLKDAFNSDLVDNSGLNVFEGKK
NESVHEQVTPSAFIMDSALDEEWWEDLTEVCRLMQLDSSTAKIRLTAEIFMEFGAMLYIL
AALREARFLGLNMFIENLMTAPSRVMFLFSCCILMSFPFLRLACADKVEDMLAVVVMLTT
APYFLFFCRGFKTVGPFVVMIYRMIMGDLLRFVTIYLVFVMGFSQAYYIIFLSFDNPQTP
EGVDDTTSNPMPSPMESIMAMFLMSMTNFGDYYGAFERTEHEMEAKCLFVVYMAIVAILL
VNMLIAMMGNTYQKIAETRNEWQRQWARIVLVVERGVAPAERLKKLMDYSQPMSDGRRAL
VLRLHQSEEDKEDMKEILEMKRTHERLYKKRMARMKKEGDDGTVESVK

>TRINITY_DN6292_c1_g1_i15.p1
MGACSCRPRDSQVNAGSILDRVISQASNEDQCLLYHLANYKKGGELIDAYNRGGQSEVER
LIKGQFGILMYADGKGQVINRAEYLRWKFRDLEQVVLPIEASLSRFDPLAQWNDHEACWQ
MQYRGSLGETLLHVLIICDTRSHTRIARILLKCFPRLAIDVVEGEEYLGAGALHLAIAYN
NNELVQDLVEAGAIVSQRAIGSFFLPKDQQSNRPVRNTDYEGLAYLGEYPLAWAACCANE
SVYNLLLDSGADPDDQDSFGNMILHMVVVGDKLDMFGYALRHPKFPARNGIANNAGFTPL
TLACQLGRAEVFREMLELSAREFWRYSNITCSAYPLNALDTLLPDGRTNWNSALFIILNG
TKEEHLDMLDGGIIQRLLEEKWKTFARLQFLKRLIILVFHLTTLSLAVYQRPAEMDAELM
AWPEELTDVGRTIAECVTVLGVVGYILLQLGGEIVNIGPISFLKQLTHEPAKFIFVISNL
LILACIPCRLAGNRHAEDAILVVAVPGSWFLLMFFAGAVRLTGPFVTMVYSMITGDMLTF
GIIYMVVLFGFSQSFHFLYKGFPRVQSSLYHSYHSTWMALFQITLGDYSYGDLSDTAYPN
LSKTVFAIFMVLVPILLLNMLIAMMGNTYAHVIEQSEKEFVKQWAKIVVSLERAVSQKDA
HNYLQEYSIKLGPGDDPNNPASEQRGVMVIKSKSKTRARQRKGAVANWKRVGKVTIAELK
KRGMSGEELRCIMWGRASISTPVRRSPHMGEPEISASAGVTGGFGDALTAALDVMAFAHD
IDLASATEGIPTTDAASKAKSQQAKVPTSTSITTNQTDTQVQSCDTNHKIEELATVVKDQ
NTEIEKTVTSSASMQKNHESTDKLDPLLNLVIASESPDSHKEQLLKMAKEARIASEPKVA
LDSQILETFGLGNFIAPGGNLEPENKEKKYMAESSDNDICGSEYNSTEVHSPDIEKK

>TRINITY_DN691_c0_g2_i10.p1
MQPEEELFQLNTLRTENPSLYKILLESLLANHYAVFKSLLQKGLRKHPPSITIDYCYPYP
TNKTLLDVASSEGRLDFVKLLLDLGASPNRINESHNRAPIHFATESGHHDIILALLDDPR
TNPNLEVGRETALHFAVKNNDSKCAKVLLENNSSPNVPNNRGITPLHSAANASNREMVEI
ILNHSRLAPDVDTFRDFRKRSAREILNEKFPDLSLPPPGEKPVDFNTLRFYLDANDEYHF
LEKLKSLEEEEGSPRLDGEDKLIVIAAERNLKVAVGELLRRREVGSVPRAALEAVVRRGH
HDILQDFLKTGVKIENEVLMIACQELGVPCRFGIEQQSRIKCLRLLLEYPDVQVRIEDEK
GNSPLHYAARAEDPEAVDLLLKAGSFIGHANAFGVPPIAHMSPKVLEDHLDSCLRSKSDK
TDDYEIEFDYRCLMPHTVISHEEATQTLLPKRSRMMRKPTHSAEMETLSYMSKNSSLKHL
LKHPIISSFLHLKWHRIQYILYANFAFYVFFYIFINCYILVLNYKPVTPVNTSANGLNSS
RIVLRSEEHLDGLWSLTAIFLIGLMIREVLQMLSSPKHYIMNFENCLEVILIALAAAVLG
GAGKQVGALVILLSAWELVILIGQHLKMSTGIEMFKTVTWNFLKFFFLYAFLILAFALAF
VTLFKDIGDDNFSDPGHALFKTIIMLTGEFDASDIPFVSRPGLSHAIFILFVFLIAIVLF
NLLNGLAVSDTVDILGKAELVGLISRTELVAYAESVAVGSRFKSRRSCFSCPRKGMDILG
FVSRTLLLFPRYLVLGKLGVKPYRGNEITFKGVQDPRRSCRGLTMDSLIVNRARDILRNR
SKVSEHQTLMEELEIIKSCLMRLEGSFKAVLRAGEAPVEEDTDGN

>TRINITY_DN999_c0_g1_i13.p2+TRINITY_DN999_c0_g1_i70.p1
MAIGSVICGANVPKTKKKKAKTQERSWIEGTFQKRECTKFIPSAKDEHRLEDIQGDKSAE
YDVITTSRCCCGHSYTHHCGTGADVQNFATGTAAEAEREQWSPGKNTKPAPTDAYGTVEF
QGGPHPTKAQYVRMAHDTRPEPIVQLLCREWNLGLPRLLITVHGGRSNFELQPALKKVLR
KGLLKAAKTTGAWIFTGGTNTGVTRQVGDALLLERSQRQGRVVSIGIAPWGILEKSHELV
GRGGEVPYDMASPWSKFAVLNNRHAYFLLVDNGTGGRYGAEIVLRRKLEKYISNLKLQPY
THSSIPVVALVIEGGTNTIRSVLEYVTDEPPVPVVVCDGSGRAADLIAFMHKYATESDDT
KGGSTDGPLESMKEHLLETIKHTFKVSPEQAAQLYSELLQCTRKKHLITVFRITQDRPQE
LDQTILTALFKSQQLSPAEQLSLSLIWNRVDIARSEIFVYGQKWPPGALEQSMMQALQHD
RIDFVKLLLENGVSMRKFLSIPRLEELYNTKEGPSNTLGYILRDVRPHIPRGYIYTLHDI
GLVINKLMGGAYRHQYTRRKFRMIYAKVMKRSGGHLQQHRNSMASGLKFYSGSGEKTHGL
TMSLLAETLPANRDTPLFDYPFNELLIWSVLTKRQQMALLMWQHGEEALAKALVALKLYK
AMAHEAAEDDLETEVYDELRGYGKEFENIALELLDYCYRQDDDQTQQLLTSELQNWSGQT
CLSLAVTANHRPILAHPCSQIILADLWMGGLRTRKNTNLKVVLGLLCPFYIIKLDFKTRE
ELQLMPQTQEEHLIALEDENEDSESEQGTPVGPDVEKRLRRSLSICNKPTSQQAPKALIS
NEHSTAVAKETIVQENGKVLTDNDDNLHRPYGLLSEYYDNKTNRPLRLKKKLYEFYTSPI
TKFWANAIAYMVFLMLFSYCILVKMTEYPGLAELYAIAYICTLGCEKVREIATSEPATMF
HKFSVWSWNMWNPCDAAAIIFFLIGLALRVRQATFDIGRVLYCVDCIYWYLRILNILGVN
KYLGPLVTMMGKMVKNMIYFVVLLLVVLMSFGVSRRAILNPNSDPQWVIIRDIFLQPYFM
LYGEVYADEIAPDCGDEPSMPCLPGRWITPIVMSMYLLVANILLINLLIAVFNNIFIEVN
AVAHQVWMFQRFTVVMEYEQKPVLPPPFIVFSHIWLLGRYLFRYITQGEMRSLETYDNGL
KLFLEADDMERLYDFEEDCVEGYFTEQQLKLQMSTEERVKLTTERVDNMSQKLEDIDKKE
NSQIASSQAVEFRMRKLEELSEQTLAHLGVIHRFMATHMQNENISNLDIEIRPRRVSERS
EVISEADSHSHLPGLFPRRRLLRSLTDAPVLHLNPSIDDDTIKQSETATSRENLSRNESS
SSGEVLTTGPNEKQTATTSQEESGESREIPEGDVKKPEVERDTSSDVPMSDMRQDSSERA
TRQTSRSRSESDDAMHLAPPGGQKGVKWADPRVAIITGSSGGHPRSTLLAMRNEYTSITD
ELEGYCGLLSPPRTPPVSPPPSRAKHVIDMSDPEVALEFENEHLRDAEACDYQQMEDLIQ
RRYRQKDDDSDTDDVVPPPFYVANEHRLRRSTAIDEESKGNVHQRRRVPPTISVTREIEQ
TLSRPPAIRDSDASEPDDQNNPGPAPASETMC

>TRINITY_DN999_c0_g1_i228.p1+TRINITY_DN999_c0_g1_i78.p1
MAIGSVICGANVPKTKKKKAKTQERSWIEGTFQKRECTKFIPSAKDEHRCCCGHSYTHHC
GTGADVQNFATGTAAEAEREQWSPGKNTKPAPTDAYGTVEFQGGPHPTKAQYVRMAHDTR
PEPIVQLLCREWNLGLPRLLITVHGGRSNFELQPALKKVLRKGLLKAAKTTGAWIFTGGT
NTGVTRQVGDALLLERSQRQGRVVSIGIAPWGILEKSHELVGRGGEVPYDSMASPWSKFA
VLNNRHAYFLLVDNGTGGRYGAEIVLRRKLEKYISNLKLQPYTHSSIPVVALVIEGGTNT
IRSVLEYVTDEPPVPVVVCDGSGRAADLIAFMHKYATESDDTKGGSTDGPLESMKEHLLE
TIKHTFKVSPEQAAQLYSELLQCTRKKHLITVFRITQDRPQELDQTILTALFKSQQLSPA
EQLSLSLIWNRVDIARSEIFVYGQKWPPGALEQSMMQALQHDRIDFVKLLLENGVSMRKF
LSIPRLEELYNTKEGPSNTLGYILRDVRPHIPRGYIYTLHDIGLVINKLMGGAYRHQYTR
RKFRMIYAKVMKRSGGHLQQHRNSMASGLKFYSGSGEKTHGLTMSLLAETLPANRDTPLF
DYPFNELLIWSVLTKRQQMALLMWQHGEEALAKALVALKLYKAMAHEAAEDDLETEVYDE
LRGYGKEFENIALELLDYCYRQDDDQTQQLLTSELQNWSGQTCLSLAVTANHRPILAHPC
SQIILADLWMGGLRTRKNTNLKVVLGLLCPFYIIKLDFKTREELQLMPQTQEEHLIALED
ENEDSESEQGTPVGPDVEKRLRRSLSICNKSTSQQAPKALISNEHSTAVAKETIVQENGK
VLTDNDDNLHRPYGLLSEYYDNKTNRPLRLKKKLYEFYTSPITKFWANAIAYMVFLMLFS
YCILVKMTEYPGLAELYAIAYICTLGCEKVREIATSEPATMFHKFSVWSWNMWNPCDAAA
IIFFLIGLALRVRQATFDIGRVLYCVDCIYWYLRILNILGVNKYLGPLVTMMGKMVKNMI
YFVVLLLVVLMSFGVSRRAILNPNSDPQWVIIRDIFLQPYFMLYGEVYADEIAPDCGDEP
SMPCLPGRWITPIVMSMYLLVANILLINLLIAVFNNIFIEVNAVAHQVWMFQRFTVVMEY
EQKPVLPPPFIVFSHIWLLGRYLFRYITQGEMRSLETYDNGLKLFLEADDMERLYDFEED
CVEGYFTEQQLKLQMSTEERVKLTTERVDNMSQKLEDIDKKENSQIASSQAVEFRMRKLE
ELSEQTLAHLGVIHRFMATHMQNENISNLDIEIRPRRVSERSEVISEADSHSHLPGLFPR
RRLLRSLTDAPVLHLNPSIDDDTIKQSETATSRENLSRNESSSSGEVLTTGPNEKQTATT
SQEESGESREIPEGDVKKPEVERDTSSDVPMSDMRQDSSERATRQTSRSRSESDDAMHLA
PPGGQKGVKWADPRVAIITGSSGGHPRSTLLAMRNEYTSITDELEGYCGLLSPPRTPPVS
PPPSRAKHVIDMSDPEVALEFENEHLRDAEACDYQQMEDLIQRRYRQKDDDSDTDDVVPP
PFYVANEHRLRRSTAIDEESKGNVHQRRRVPPTISVTREIEQTLSRPPAIRDSDASEPDD
QNNPGPAPASETMC

>TRINITY_DN999_c0_g1_i158.p2+TRINITY_DN999_c0_g1_i158.p1
MLEKPKIVRATQERSWIEGTFQKRECTKFIPSAKDEHRLEDIQGDKSAEYDVITTSRCCC
GHSYTHHCGTGADVQNFATGTAAEAEREQWSPGKNTKPAPTDAYGTVEFQGGPHPTKAQY
VRMAHDTRPEPIVQLLCREWNLGLPRLLITVHGGRSNFELQPALKKVLRKGLLKAAKTTG
AWIFTGGTNTGVTRQVGDALLLERSQRQGRVVSIGIAPWGILEKSHELVGRGGEVPYDSM
ASPWSKFAVLNNRHAYFLLVDNGTGGRYGAEIVLRRKLEKYISNLKLQPYTHSSIPVVAL
VIEGGTNTIRSVLEYVTDEPPVPVVVCDGSGRAADLIAFMHKYATESDDTKGGSTDGPLE
SMKEHLLETIKHTFKVSPEQAAQLYSELLQCTRKKHLITVFRITQDRPQELDQTILTALF
KSQQLSPAEQLSLSLIWNRVDIARSEIFVYGQKWPPGALDQAMMQALQHDRIDFVKLLLE
NGVSMRKFLSIPRLEELYNTKEGPSNTLGYILRDVRPHIPRGYIYTLHDIGLVINKLMGG
AYRHQYTRRKFRMIYAKVMKRSGGHLQQHRNSMASGLKFYSGSGEKTHGLTMSLLAETLP
ANRDTPLFDYPFNELLIWSVLTKRQQMALLMWQHGEEALAKALVALKLYKAMAHEAAEDD
LETEVYDELRGYGKEFENIALELLDYCYRQDDDQTQQLLTSELQNWSGQTCLSLAVTANH
RPILAHPCSQIILADLWMGGLRTRKNTNLKVVLGLLCPFYIIKLDFKTREELQLMPQTQE
EHLIALEDENEDSESEQGTPVGPDVEKRLRRNLSICNKPTSQPAPKALISNEHSTAVAKE
TIVQENGKVLTDNDDNLHRPYGLLSEYYDNKTNRPLRLKKKLYEFYTSPITKFWANAIAY
MVFLMLFSYCILVKMTEYPGLAELYAIAYICTLGCEKVREIATSEPATMFHKFSVWSWNM
WNPCDAAAIIFFLIGLALRVRQATFDIGRVLYCVDCIYWYLRILNILGVNKYLGPLVTMM
GKMVKNMIYFVVLLLVVLMSFGVSRRAILNPNSDPQWVIIRDIFLQPYFMLYGEVYADEI
APDCGDEPSMPCLPGRWITPIVMSMYLLVANILLINLLIAVFNNIFIEVNAVAHQVWMFQ
RFTVVMEYEQKPVLPPPFIVFSHIWLLGRYLFRYITQGEMRSLETYDNGLKLFLEADDME
RLYDFEEDCVEGYFTEQQLKLQMSTEERVKLTTERVDNMSQKLEDIDKKENSQIASSQAV
EFRMRKLEELSEQTLAHLGVIHRFMATHMQNENISNLDIEIRPRRVSERSEVISEADSHS
HLPGLFPRRRLLRSLTDAPVLHLNPSIDDDTIKQSETATSRENLSRNESSSSGEVLTTGP
NEKQTATTSQEESGESREIPEGDVKKPEVERDTSSDVPMSDMRQDSSERATRQTSRSRSE
SDDAMHLAPPGGQKGVKWADPRVAIITGSSGGHPRSTLLAMRNEYTSITDELEGYCGLLS
PPRTPPVSPPPSRAKHVIDMSDPEVALEFENEHLRDAEACDYQQMEDLIQRRYRQKDDDS
DTDDVVPPPFYVANEHRLRRSTAIDEESKGNVHQRRRVPPTISVTREIEQTLSRPPAIRD
SDASEPDDQNNPGPAPASETMC

>TRINITY_DN3565_c0_g1_i26.p1+TRINITY_DN3565_c0_g1_i21.p1
METPPPPPAPPPPPPPPPPTTSPDDEERARESEKIEDTGQIPGVILPQLEELEKQFFELV
ASADVIGVQEFLDVNQDFKINSANFQNLSALHIAVKERDVAMVELLLSRGDIDCGDTALH
AIRDNEQKIAMMILDKMESQVPGSQFTGPIDSSEFPDATTPMDVAASCGHFELIKMLAAR
GHVIEEPHPPNCCCDEICKPERDTEDPLTLDNKRLYRYRAVANPAYICHTSPDPILKAFQ
LSVLLDKAASFERELYKSYKQLSQEVAYFAAELIGCARKAEEVEIVLKQRGGNVQAKKFI
FPRLLFAVECEQKLFVAHPNVQQVIETHWIGNWYEWKAKAGGAKVLTVLQRIPLLPILAI
WLLIAPQSKLAKRWQIPVNRYISSVASYLIFLVFVYLESNVDKKNQLRGPPNSGYEVIIC
FYVISYVWAAMRLCMTHGPRRYFGERWNLYEVLMLSLFIFTFVFWALAAIDVRRNGQRDL
ERKYWHMFDPTLVAEGLFCIATIMAFFKLLFVCQLDYNLGPLQMSLGKMIKDVTKFLFLF
LVIITAFAAGLAKLYQYYDGMVQIDDESKIKTQQVASFVDFRSSLRTLFWAVFCMSAIES
ADVIIENLPGETESETIINKHSFTEGIGYFAFAGFEFMTVIVVLNMLIACMSNTFTAFTD
NVDVEWTFGRTEVYIDIMAQNALPPPFNFLPTGSDLRWLAEYIKLLIKPTETKKAKWDLK
HCCFIENLSEDDDEKFGEVMGHLVMRYFRKKEAEVEKSDTEGLRKDLMELKSILKDALSA
P

>TRINITY_DN34642_c0_g1_i4.p1
MSNAKEKEIEAGNVPEEDDYCLQLPRPLSIEEKKYLLAVERGDLANVKRMLQLAARPNKA
RSIDVNSVDSLGRGALTLAIESENLEMVELLVVMGVDTRDSLLYAIDQEFVEAVELLLEH
EELLRSSELNQHSGVKEITHSWQRIDPAAARYPPEMTPLVLAAQRNNYEILKLLLDRGAT
LPMPHDVRCGCDDCLRAATGDPLRLSSTRISEYKALASPSLIALSSPDPLMTAFQLSWEL
RLLAVSEPESRAEYLKLRKQVEKFAVDLLHQTRTTAELNTILNHDPEASATEPGKQLAKL
ELAIQYKQKSFVSHSHIQQLLAAIWYEGVPGFRRMSTMQRIGIVIKTALLFPVYCLIYWF
APESKTGNLMRRPFMKFLVHASSYLFFLLLLMLVSQRAEVQLIRYLGTESMKRQLQEDLL
KQRGAGPTPLECLVVIYVLGFIWQETREVFNDGLRAYLRDLWNFIDFTRNSLYVGTFLLR
FAAYVQQMTEISNDESARFIPREQWSDFDPQLIAEGLFAAANVFSALKLVHLFSINPHLG
PLQISLGRMVIDIVKFFFIYTLVLFAFACGLNQLLWYFAELEQRKCYVGYGTDPDWDMAS
DPCLRWRTFSNLFESCQSLFWASFGGIGIDSFALTGIKSYTRFWGLLMFGSYSVINVIVL
LNLLIAMMSNSYAMIVEHSDVEWKFARTKLWMSYFEECGTLPPPFNILPPPKIFLRVFGM
SKNPRVGRNSSRYRTKEHKYGSVMRALIWRYVVNAHTEHEMSPVTEDDVHEVKSDISSWR
CELLDILRRNGMDIGSANVKDNAVLGKKMKVWERRLMKDFQVTAPVGLDENGDMDEAEPT
EPPADEEARERWRRVARLAVLKSADRRRSWGQIVQCAVKSSQIGKSNSRASLQSQKSLQK
AMEEAKKLRSRSPLPAVSPIKLPTTGSSDNILRVLKDINEDDRSRSHSPGQFSPDVSPEG
TLNSKLMATTVGYENEKGRKSPQPLLPLKSTPPKVVKRKAPGLAVSAEPGIVGVTASAPT
TRPGSAADVCRRPTSPKPRPNTLDKVSPRPKTPPKLVVSPEKHIRGVSPRRAGPGGDPPI
ARSRPRAPAALTSPKKLPEVTVIPNTPDMGPQRGEDKCRLVNVEAKSPRFRSPRRGGWL

>TRINITY_DN803_c0_g1_i122.p1
MTTRVSGMGSPTPGGYHRGMAGGHHNNQHVTFDPEAQPTMLYPTTSLLERPDIIDKKVKR
QSIHGMMEEENVVRPHQEIASLSLAEKKYLLAVERGDVASVRRMLQKAMEDKSINMNCVD
PLGRSALLMAIDNENLEMVELLIKYQVDTKDALLHAISEEFVEAVEVLLEHEETLHRDGK
PHVSSPAVSSACHMTSWEALDPDTATFTPDITPLILSAHRDNYEIIKILLDRGSVLPMPH
DVRCGCDECVTSRMEDSLRHSRSRINAYRALASPSLIALSSKDPILTAFELSWELRRLSF
LEHEFKCEYQELRRQCQDFATALLDHTRSSYELEVLLNHDPTGPAFEHGERMHLNRLKLA
IKLRQKKFVAHPNVQQLLASIWYEGLPGFRRKNMVLQALEIVRIGILFPFLSVAYIIAPH
SVFGQTMRKPFIKFICHSASYFLFLFMLILASQRIESVIGLWMGQDIDEHEPESKRGAAP
TLVEWFILAWVSGLIWSEVKQLWDVGLEEYVNDMWNVIDFVTNSLYVATVALRIVAHFRV
QEENRGQQPGSIVELQREQWDTWDPMLISEGLFSAANIFSSLKLVYIFSVNPHLGPLQVS
LSRMVMDIMKFFFLFVLVLFAFSCGLNQLLWYYAHMEKKRCPSVTLPAHNNTAPNSDTNA
CIVWRRFANLFETTQTLFWAVFGLIDLESFELDGIKVFTRFWGMLMFGTYSVINIVVLLN
LLIAMMNHSYQLISERADVEWKFARSKLWISYFEEGGTVPPPFNIIPTPKSLWYIGQWIH
KKFCGHSRAAKKEHMRTIRRKAQQASERDLRYQGIMRNLVRRYVTVEQRKTEGEGVTEDD
VNEIKQDISAFRCELIEILNASGMKTSTSSSTGAGGKKNRQKERRLMKGFNIAPQPAGSG
NLPPVAECIASRQHAQHDHKTRELTSSTLSGIFAPVTALKKSPHHISTNSVPATCKRQNR
TSRTGSRERRWGTLIEAAKVRSRLIDTYASTGRSRSEDSMYPPASEDGGFRSEGSSDSKS
SLDVPTAGGSQENPPNPQPCERPNNVFTHSQVFSSALAALRMKRKKFSGSRASTPVMTSG
NNSAVESISALPTASSVSSVIQSTNKSQLQRASSVPARKMDLISNQIISVRCHDVTQSQQ
PSLDTMEITSVSERLEADDIRVDVEALSPSTTDESFPSQPTASGDTIHTQSLTTSIKRNG
SATQLQRLSGIDSIRDVTSGWL

>TRINITY_DN803_c0_g1_i62.p1
MTTRVSGMGSPTPGGYHRGMAGGHHNNQHVTFDPEAQPTMLYPTTSLLERPDIIDKKVKR
QSIHGMMEEENVVRPHQEIASLSLAEKKYLLAVERGDVASVRRMLQKAMEDKSINMNCVD
PLGRSALLMAIDNENLEMVELLIKYQVDTKDALLHAISEEFVEAVEVLLEHEETLHRDGK
PHVSSPAVSSACHMTSWEALDPDTATFTPDITPLILSAHRDNYEIIKILLDRGSVLPMPH
DVRCGCDECVTSRMEDSLRHSRSRINAYRALASPSLIALSSKDPILTAFELSWELRRLSF
LEHEFKCEYQELRRQCQDFATALLDHTRSSYELEVLLNHDPTGPAFEHGERMHLNRLKLA
IKLRQKKFVAHPNVQQLLASIWYEGLPGFRRKNMVLQALEIVRIGILFPFLSVAYIIAPH
SVFGQTMRKPFIKFICHSASYFLFLFMLILASQRIESVIGLWMGQDIDEHEPESKRGAAP
TLVEWFILAWVSGLIWSEVKQLWDVGLEEYVNDMWNVIDFVTNSLYVATVALRIVAHFRV
QEENRGQQPGSIVELQREQWDTWDPMLISEGLFSAANIFSSLKLVYIFSVNPHLGPLQVS
LSRMVMDIMKFFFLFVLVLFAFSCGLNQLLWYYAHMEKKRCPSVTLPAHNNTAPNSDTNA
CIVWRRFANLFETTQTLFWAVFGLIDLESFELDGIKVFTRFWGMLMFGTYSVINIVVLLN
LLIAMMNHSYQLISERADVEWKFARSKLWISYFEEGGTVPPPFNIIPTPKSLWYIGQWIH
KKFCGHSRAAKKEHMRTIRRKAQQASERDLRYQGIMRNLVRRYVTVEQRKTEGEGVTEDD
VNEIKQDISAFRCELIEILNASGMKTSTSSSTGTGAGGKKNRQKERRLMKGFNIAPQPAG
SGNLPPVAECIASRQHAQHDHKTRELTSSTLSGIFAPVTALKKSPHHISTNSVPATCKRQ
NRTSRTGSRERRWGTLIEAAKVRSRLIDTYASTGRSRSEDSMYPPASEDGGFRSEGSSDS
KSSLDVPTAGGSQENPPNPQPCERPNNVFTHSQVFSSALAALRMKRKKFSGSRASTPVMT
SGNNSAVESISALPTASSVSSVIQSTNKSQLQRASSVPARKMDLISNQIISVRCHDVTQS
QQPSLDTMEITSVSERLEADDIRVDVEALSPSTTDESFPSQPTASGDTIHTQSLTTSIKR
NGSATQLQRLSGIDSIRDVTSGWL

>TRINITY_DN803_c0_g1_i99.p1 
MTTRVSGMGSPTPGGYHRGMAGGHHNNQHVTFDPEAQPTMLYPTTSLLERPDIIDKKVKR
QSIHGMMEEENVVRPHQEIASLSLAEKKYLLAVERGDVASVRRMLQKAMEDKSINMNCVD
PLGRSALLMAIDNENLEMVELLIKYQVDTKDALLHAISEEFVEAVEVLLEHEETLHRDGK
PHSWEALDPDTATFTPDITPLILSAHRDNYEIIKILLDRGSVLPMPHDVRCGCDECVTSR
MEDSLRHSRSRINAYRALASPSLIALSSKDPILTAFELSWELRRLSFLEHEFKCEYQELR
RQCQDFATALLDHTRSSYELEVLLNHDPTGPAFEHGERMHLNRLKLAIKLRQKKFVAHPN
VQQLLASIWYEGLPGFRRKNMVLQALEIVRIGILFPFLSVAYIIAPHSVFGQTMRKPFIK
FICHSASYFLFLFMLILASQRIESVIGLWMGQDIDEHEPESKRGAAPTLVEWFILAWVSG
LIWSEVKQLWDVGLEEYVNDMWNVIDFVTNSLYVATVALRIVAHFRVQEENRGQQPGSIV
ELQREQWDTWDPMLISEGLFSAANIFSSLKLVYIFSVNPHLGPLQVSLSRMVMDIMKFFF
LFVLVLFAFSCGLNQLLWYYAHMEKKRCPSVTLPAHNNTAPNSDTNACIVWRRFANLFET
TQTLFWAVFGLIDLESFELDGIKVFTRFWGMLMFGTYSVINIVVLLNLLIAMMNHSYQLI
SERADVEWKFARSKLWISYFEEGGTVPPPFNIIPTPKSLWYIGQWIHKKFCGHSRAAKKE
HMRTIRRKAQQASERDLRYQGIMRNLVRRYVTVEQRKTEGEGVTEDDVNEIKQDISAFRC
ELIEILNASGMKTSTSSSTGTGAGGKKNRQKERRLMKGFNIAPQPAGSGNLPPVAECIAS
RQHAQHDHKTRELTSSTLSGIFAPVTALKKSPHHISTNSVPATCKRQNRTSRTGSRERRW
GTLIEAAKVRSRLIDTYASTGRSRSEDSMYPPASEDGGFRSEGSSDSKSSLDVPTAGGSQ
ENPPNPQPCERPNNVFTHSQVFSSALAALRMKRKKFSGSRASTPVMTSGNNSAVESISAL
PTASSVSSVIQSTNKSQLQRASSVPARKMDLISNQIISVRCHDVTQSQQPSLDTMEITSV
SERLEADDIRVDVEALSPSTTDESFPSQPTASGDTIHTQSLTTSIKRNGSATQLQRLSGI
DSIRDVTSGWL

>TRINITY_DN200_c0_g1_i105.p1+TRINITY_DN200_c0_g1_i105.p2
MKSTNLGDRCPSVPILPPPRKRVTLEQSYSSPGYASSSPGGRRYRPHMSLSLTRWLASKK
SSIDAEENAEPTECCMDYGKPPPIEEPHCYSMCMSESSIIDDEGVLFVSHDIITGLLLNH
MRTLGGRVHLIEDLETGQFDDPENLKNALQTFKKIEINTLMLYICYLGRDDLLPSIHAAG
ADLNHSEQERGLTGLHLCAYSDCLNGVKYLITHGANANNCKIHSPFHYAAFGNSLAVAKY
FLELHFSQDGGHGDESVLNVAARSNSQDVVALLAPNNPSLNRLDSTGLAPIHYAADHTDS
SCLTTLLDAGCAIDLSTKKGDTALHIAAEGGCTDNVDILIKNHADVRLKNYRGQTALHLA
ARSHSLESVEALLRNGSCDPNVDDNDGRTALHFALGRSLLAYDVTELLIGWRADVNKADK
YGYTPLHVAALNELSQCVDVLIQYGADLSARTKGGTTALSIILRKTPTSLCMFKQRLDAS
ITLHQQSTAAGEVELRIDFHPLLQHKGQGEIGYLGTFVKEGYKEILEHPLCQSFLHLKWQ
KIRKYYVGRLFFYLLYVVVLTSWVMTALAHNCYNESHGQVDETESLPLCGNSTGLKGFFH
RHPEVLEVEWYALVVLTVLEGVRKATGILTYPSVQQFFMQPENIVEWCVIVSVFATSFVY
TGRTYTWQSHVGAFAVLCGWSNLMLMIGQLPMFGAYVAMFTSVQAQVFKLLLAYACLLVG
FTASFCVIFPRSKSFSSPHTGLIKVLVMMTGELDFEELFFPGEEDVGRHVDVGSTSWILL
QVSAQLSFVLFLLFVTIVLMNLLVGIAVHDIKGLQKTAGLAKLVRQTKLICDVESALLLA
LLPHKMVKLLSWTTLVLPSPLRAVLTVRPLNPRENRLPRDVLAAAHRVAKHKKFVSNTLS
SKRSSNAYLYRRKSEPQTAFRYIENINADMDYDFDGRVATRLQERIIELTSICEANRQLI
QELVTVLATDKISNSTGKEKEEVIEEENNEKGEFGDMDPKGITSSSRLRHYSMATLTDAM
RNNRDPLSVRMASTYRSARLSRSRDMPEKVIVTDPSDESIKHVEIDAGQPPPVDESLFFD
NLEALRNVEVSGPSLKSAMWSVVSVAELKKLLEMEQGEIDAPEIDTTVLADCEGRFKNIA
YIWACFRDLDHLLTKLEAAGAQIDYVEPCIGINAILAASLSGSIACLKHLIARGADVNYA
SGSSNYTPLHFAAFGNSREAAEVLLDNGAKLYINANLQDTEPVLHCAIRARSLEVVILLL
ERGASVVLKNHHGETPLHVACFVQDLPCVEAILNTPGTDVNAVDRAHRTPLHFAVMTTGS
SAELVELLLKHGANVNASDKVGFTPLHIAALNEQSQCVDTLIWAGADVSATTGTGLSALN
VILRKIPESLQVFRQRLDASIRLKRPVPHNREFEMRLHFDLLFPSNNPCETSFINTFVQE
RRKDLLSHPLVMAFLHLKWEKIRKFYLMRIFLYAMTVICMTTYVLTALAYKCYNYADTGA
SKVCGSKRLTGFLFRKTVIEIEWYLSLFLTCITIPRKIFGFMVHKSARQYFSSIDNVLDG
VVILSVFMTSFVYTGKTYDWQNYVGAFAILCAWTNLMLMVGQLPAFGTYVAMFTHIQFEF
AKLLLAYSGLLIGFTISFCVIFVGEPSFGNPFTGLIKVLAMMAGELDFEGLINQSDQITD
GPFVLYHPLSVCSQILFTLFLVFVTVILMNLLVGIAVHDIQGLRNHAGLTKLVRQTKLIL
FTEMVLNNNAIPFTFRKWMSDHDIDMENRKRVLVVKPLNPLEKRLPKEILKTAYEVAQRN
APIVDDDSISLSQHVTWMKQQNNDTAECEVQSTINQISSGVRANEAGLKVIKAQMLDNNK
MLADILSKITNNKR

>TRINITY_DN2944_c0_g1_i21.p1
MYYNNYPIIGNARGIKSKIGGKFNKFFLGLNSFLYYKFVTIVKTTIIQSSILFSFQCDDE
HVSLEERVTSCTFVEEGSADLAPRKHIEQFRSKFGDNNHISTSYANFPDGKHIFNAISTM
ETDLLLRILNDADGYDGENGSNQFYFPALKNEKINNISDELRDALLWSFHTSPEKWLLIA
CLCGHYDVVMILLQCQVDISAKDPQGRGPLHMAAWSGSTEIVEELMKKGASPNAFDCSKK
KMTPMHYAAEKNHVRILELLIKNNGDVNKGYPTNTPLCCAVKNNSYDCVELLLESGASPN
ITEVFTETPIHIAASLGSVRNVQLLLKHGANVQLRHGSEKSTPLHLAAEIGSWECCKLLL
QAGAPINAQNTRNKTAMHLAATAQSAETVKVLLEFGGDPNAVDKTGRTPLHCAVAKRQEG
NEMIEILLQAGSDINQPDNFGLTPLHAATLKVSSSTVNLLVSRGADLTARTNSGVSALSF
VMRRIPDVIPRYVAKLDQAIFTYDHDLSDVDCEINLDFRPLMAGGQRETELLLCFVEADQ
KSILKHPLCESFLYLKWLRVRKFFVITLIFRAIFVAFFTSYTLVTYVYESYHVMRKILFW
PVVIFTIMLVVKEVFQLAHGISIYVRRWENWLQWSITVLTSLILITPIEEWQYHVVAIDI
LLVWIELMVVLGRFPTFGVYIQMFAQVAINFFQFIGAYISLIIGFALGFTILHKDYKSFR
NPLLGLLKTIIMMSGELEFEDVFYDDDVPLKFPWTSHLMLLAFVLLVTVILTNLMVGLAV
SDIQELRRCAGLDRLVTRAVLVADLESILFSKFLDYGLCALSKMLRRQALILPHDSGFVV
RIKPNDPRETTLPKELLKAIWGLVSEKTDKENRKKKEHELWRRNNRCREEDSDGCESRNL
ISAASSSDIDRQHVSEITEEFRKYSKNISVKLDGLISRVETALREIDAKNQRTG

>TRINITY_DN875_c0_g1_i12.p1+TRINITY_DN875_c0_g1_i45.p1
MSSNAKKGGKDDKKNASSKEESPSGKEDPGSASTGSNGMPSTEPSQPGSKPGSAGATARE
AAQRLLGLASRGEWAPVDQLLKTLEKAVQSAGDDGNPVPLAGVMDPTTGMTPLMYGVKDN
RTAFLDRLIELGADVGARNNDNYNALHISAMYSREDVVKLLLAKRGVDPYATGGPRQQTA
VHLVASRQTGTATSILRALLAAAGRDIRLIVDGRGKIPLLLAVEAGNQSMCRELLAQQAP
EQLRATTPAGDTALHLAARRRDVDMVRILVDYGASVDMQNGEGQTALHIASAEGDETLVK
YFYGVRASASITDNQDRTPMHLAAENGHATVIELLADKFKASIFERTKDGSTLMHIASLN
GHSECATMLFKKGVYLHMPNKRGARSIHTAAKYGHVGIISTLLQRGEKVDAKTNDKYTAL
HIAVESAKPAVVETLLGYGADVQVYGGANKETPLHIAARVPDGDRCALMLLKSGAGPNVA
TEDGQTPVHVAASHGNITTLLLLLEDGGDPMSKSKNGETPLHLACRSCRSEVVRRLIEFV
KDKQGSNTATGYVNSLTNEGASALHYAAQIDPKTVTEPGDDRAVVRALLEGGADVSLVTR
QGQESAFHHCASAGNNEVLSEMISYMSATEVQKALNKQSAVGWTPLLIAAHRGHLDIVEN
LLANHARVDVFDLEGRSALHLAAEHGYQKVCDALLASKAFINSKSRVGRTALHLASMNGN
TDLVRFLVQDHSAAIDVLTLRKQTPLHLAAGSGQLEVCKLLLELGASIDATDDQGQKPIH
AAAMNNYAEVAQLFLQRHPSLVMACTKDGNTCAHIAAMQGSVRVIEELMKFDRQGVISAR
NKLTEATPLQLAAEGGHAEVVKALVRAGASCADENRAGFTAVHLAAQNGHGQVLEVMRSS
QSLRISSKKLGVTALHVAAYFGQADTVRELLTHVPGTVKSDPPAGNSLVGELGSESGMTP
LHLAAYSGNENVVRLLLNSAGVQVDAATTENGYNPLHLACFGGHITVVGLLLSRSAELLH
SSDRSGKTGLHIAATHGHHGMVEVLLGQGAEINATDKNGWTPLHCAARAGHLEVVQLLVE
SGASPKSETNLGCVPIWFAASEGHNNVLKYLMEKEHDTYALMEDKRFVYSLMVCSKSHNN
KSIEEFILVSPAPVDAAAKLSNIYMKLSEKEKERAKDLIAAGKQCESMATELLALAAGAD
SAGRILTAMDRRNVEFLDVLIENEQKEVIAHTVVQRYLHELWRGSLNWSAFRSMLLWFTM
VFCPPVWAVFALPLGHKYNNIPIVKFMSYLTSHAYLMIFLSLVAITPPYPVMRDDLMPYS
YEWCLLVMLSGLLLFELTNPSDKSGLGWIKLAVLLFSICGVAFHLVAWRFLPRTIWPTLL
YLRNQLFALSFLLACVQILDFLSFHHLFGPWAIIIGNLMKDLARFLAVLAIFVFGFSMHF
VALNQAFVNLDKNPRKGAFSDMIANPIEVTENLFFAIFGQKDTDDFTFARTLQPPWTIYL
FKVSFSLYMLVSVIVLINLLIAMMSDTYQSIQSQSDIEWKYGLSKLIRKMQKTRTAPSPL
NLVTTWVTYLVKVCQKRRGRRKRMSVMHGFAGGTPSRTRFSRDKLLSLEGHKSTVGFSRL
QSPVGSQLSFRNMPSIDSVVDWDVVRKKYRMRFGDLVEKPSGMDAGAAELM

>TRINITY_DN913_c1_g1_i1.p2
MASTRKMAAGNDRRPNVVEDRARGSNSLRGNTWSEVSDSADEHEHSPFADRAANVARDGV
VDQPHYDAIVYAEDKMRRRLRFFFMNPVEKWQARRRVPYKFIVQVIKIILVTVQLCLFAH
NNYMHVNYTWDNRIAFSHLFLMGWDATQEVPAYPPTTAPLALYKQDDFYSTLDYALRGYY
NLSNAIGSYSYTEEDNSIGRVDLCLYQYKEGTIFGFNESYVFNNEIEKNCIQINHTFQGD
SQIETKKLLIDKDIVINFSALVKADLQFAVKTVNLKAAGPITPPDCYQFDVKILLDNSDF
DGQMLLSLDAEPNRLQCKGDTRYITDNRIDSALRTLLNLFVIFICAVSLGLCSRAIYRAQ
LLKFETINFFKKTYGKALSLEGRLEFLNMWYIMIIINDMLIMLGSAIKEQIERKYFGSDH
WNICSIFLGTGNLLVWFGVLRYLGFFKTYNVVILTLKKAAPKVARFLVCAILIYAGFTFC
GWLTLGPYHLKFRSLATTSECLFALINGDELFATFSITSFKSPLLWWYSRIYLYTFISLY
IYVVLSLFISIIMDAYDTIKLYYRDGFPKNDLQAFIAVCTDEASSGVFRTESGDTNFSEL
FGKLCCCRKRPYGSFSGSTNSGATAKPDENCGAICI

>TRINITY_DN9232_c0_g1_i3.p1+TRINITY_DN9232_c0_g1_i6.p1
MNPSESQQDLLENEARASSLPSLNPPVEYALGPVEKHFLLSAERGDCATVKRLLEEHKGH
PEILDINCVDPLNRSALIAAIENENIELIKILLELGIAVNDALLHAIKEEYVEAVEMLLD
WEEKIHEPGKPYSWEFTDTSSSNFTPDITPLILAAHKNNYEILKILLDRGATLPSPHDGR
CGCDECVSSSEKDSLRHSHSRINAYRALTSPSLIALSSRDPLLTAFELSWELRRLSRMEQ
EFRSEYNELKEQCQEFATSLLDHARTSHELELMLNYNPTGENWEPGERQTLDRLKLAIKY
KQKQFVAHPNVQQLLGAIWYDGLPGFRRLTMVGQLVKVAKLGAMFPVYSTIYMLSPTSQM
GQFMKKPFVKFICHSSSYAFFLMLLGMASQRVEYLAIELFGNAWMREILEGWKRHERGCI
PGFVESGVMIYVISLIIGEIRSLWSDGMLEYVSDLWNIVDFIQNMFYVIWITLRMTAWYT
VQREYWSGENPWYPRDQWDAFDPMLLSEGAFAAGMIFSFLKLVHIFSVNPHLGPLQISLG
RMIIDIIKFFFIYTLVLFAFGCGMNQLMWYYADLEKSKCYHLPTGLPDFDNQEKACSIWR
RFANLFETSQSLFWASFGMIDLMSFDLTGIKSFTRFWALLMFGSYSVINVIVLLNMLIAM
MSNSYQIISERSDTEWKFARSHLWMSYFEDGDTVPPPFNMIPTAKTFNKIIRCGNTGRPT
KSLIKKSREKARDRHETVMRLLVRRYVTAEQRKRDEFGITEDDVMEIRQDISTLRYELID
ILRQNGMRTPAMEKAEVSGKKGRVMERRLQKDFQIGIVEGIVNAVIQSEKEPKDVFSQLA
KAIGRRSSSSAKKDWNAVVRQNTIPTDPIGSKNEAAIRQTRRSLRRQQQMHPDSDLASLD
PNRLIEYNPNLLDVSPVTRVAYAKFIMGKSNKQIDASGQSPAAPTGAAETTDTTTKPAVP
PRSSVKINIKEAVTRAPSVTSATESVKRGVLKKSISTHSQDKADVERVIPSPIPEDPEDD
QAKASSSVKINSKVNVEAEKKETTVVKVENEKKDHPPGKTESKKDVNTKEKSQTQMPVKQ
ASESPETKPRGKSKATGRVMGGWI
