# Supplementary material for: Identification of candidate genes associated with host-seeking behavior in the parasitoid wasp Diachasmimorpha longicaudata
Source: BMC Genomics. 2024 Feb 6;25:147. doi: 10.1186/s12864-024-10034-6 (PMC10848486; doi:10.1186/s12864-024-10034-6)
Supplement: Supplementary file 4 — Supplementary Material 4 [file 12864_2024_10034_MOESM4_ESM.xlsx]

## Sheet: Table legend
Additional File 4: Supplementary Table S2. NCBI-tBLASTn all nucleotide collection (nr/nt) and UniProtKB/Swiss-Prot BLAST search results compiled and grouped by chemosensory-related gene family. A total of: (A) 2 ammonium transporters (AMTs); (B) 9 chemosensory proteins (CSPs); (C) 25 gustatory receptors (GRs); (D) 44 ionotropic receptors (IRs); (E) 3 Niemann-Pick type C2 like proteins (NPC2-like)…

## Sheet: A. AMTs
	Supplementary Table S1. Sensory-related genes identified in an antenna transcriptome of D. longicaudata: AMTs
		NCBI tBLASTn (best match)							UniprotKB database (best match gene name)
	Gene family	Trinity ID	ID (best match)	Gene name	Total Score	E-Value	Per. Ident.	Species
	AMT	TRINITY_DN1173_c0_g1_i101.p1	XM_015255466.2	Ammonium transporter 3	848	0.0	80.66	Diachasma alloeum	NA
	AMT	TRINITY_DN466_c0_g1_i25.p2	XM_015259875.1	Ammonium transporter Rh type A	920	0.0	92.58	Diachasma alloeum	NA
	The genes named as NA are not annotated in the Uniprot database

## Sheet: B. CSPs
	Supplementary Table S1. Sensory-related genes identified in an antenna transcriptome of D. longicaudata: CSPs
		NCBI tBLASTn (best match)							Gene name annotation at UniprotKB database for the best match identified in NCBI database
	Gene family	Trinity ID	ID (best match)	Gene name	Total Score	E-Value	Per. Ident.	Species
	CSP	TRINITY_DN1120_c0_g1_i12.p5	XM_015265207.1	ejaculatory bulb-specific protein 3	215	3e-69	84.30	Diachasma alloeum	Chemosensory protein 6
	CSP	TRINITY_DN466_c0_g1_i25.p2	XM_015262501.2	ejaculatory bulb-specific protein 3	214	1e-69	84.62	Diachasma alloeum	Chemosensory protein 2
	CSP	TRINITY_DN219_c1_g1_i327.p5	XM_015262545.1	ejaculatory bulb-specific protein 3	294	3e-100	97.87	Diachasma alloeum	Chemosensory protein 8
	CSP	TRINITY_DN63295_c0_g1_i1.p1	DQ855484.1	chemosensory protein 3	231	1e-76	88.55	Apis mellifera	Antennal-specific protein 3c
	CSP	TRINITY_DN368_c3_g1_i3.p2	XM_015268068.2	ejaculatory bulb-specific protein 3	224	1e-72	94.64	Diachasma alloeum	Chemosensory protein 5
	CSP	TRINITY_DN5769_c0_g1_i2.p1	XM_015259184.1	allergen Tha p 1	209	8e-66	91.89	Diachasma alloeum	Chemosensory protein 7
	CSP	TRINITY_DN596_c0_g1_i16.p12	XM_015256709.1	ejaculatory bulb-specific protein 3	112	7e-28	51.52	Diachasma alloeum	Chemosensory protein 9
	CSP	TRINITY_DN92_c0_g1_i1.p12	XM_015268022.2	ejaculatory bulb-specific protein 3	196	2e-61	73.28	Diachasma alloeum	Chemosensory protein 4
	CSP	TRINITY_DN92_c0_g1_i12.p22	XM_015268012.1	ejaculatory bulb-specific protein 3	223	7e-73	94.64	Diachasma alloeum	Chemosensory protein 3
	The genes named as NA are not annotated in the Uniprot database

## Sheet: C. GRs
	Supplementary Table S1. Sensory-related genes identified in an antenna transcriptome of D. longicaudata: GRs
		NCBI tBLASTn (best match)							Gene name annotation at UniprotKB database for the best match identified in NCBI database
	Gene family	Trinity ID	ID (best match)	Gene name	Total Score	E-Value	Per. Ident.	Species
	GR	TRINITY_DN221_c0_g1_i108.p2	XM_015258138.2	gustatory receptor for sugar taste 64e	827	0.0	83.09	Diachasma alloeum	Gustatory receptor 2
	GR	TRINITY_DN221_c0_g1_i111.p3	XM_015258159.2	gustatory receptor for sugar taste 64f	831	0.0	91.26	Diachasma alloeum	Gustatory receptor
	GR	TRINITY_DN144_c2_g1_i13.p2	XM_029126316.1	gustatory and pheromone receptor 32a-like	415	2e-141	61.14	Diachasma alloeum	Gustatory receptor
	GR	TRINITY_DN91300_c0_g1_i1.p1	XM_015263080.2	putative gustatory receptor 28a	205	5e-61	48.88	Diachasma alloeum	Gustatory receptor
	GR	TRINITY_DN1760_c0_g1_i3.p3	XM_029126664.1	putative gustatory receptor 28a	380	3e-127	58.77	Diachasma alloeum	Gustatory receptor
	GR	TRINITY_DN2554_c0_g1_i54.p1	XM_011310017.1	putative gustatory receptor 28a	417	3e-141	53.48	Fopius arisanus	NA
	GR	TRINITY_DN2554_c0_g1_i57.p1	XM_015264349.2	uncharacterized protein LOC107043048	569	0.0	71.53	Diachasma alloeum	Gustatory receptor
	GR	TRINITY_DN3169_c0_g1_i2.p1	XM_029126409.1	putative gustatory receptor 28a	684	0.0	74.48	Diachasma alloeum	Gustatory receptor
	GR	TRINITY_DN3169_c0_g1_i25.p1	XM_029126408.1	gustatory and pheromone receptor 39a-like	707	0.0	80.84	Diachasma alloeum	Gustatory receptor
	GR	TRINITY_DN3169_c0_g1_i2.p3	XM_029126416.1	uncharacterized protein LOC114841435	344	2e-113	52.68	Diachasma alloeum	Gustatory receptor
	GR	TRINITY_DN455_c0_g1_i16.p4	XM_029126304.1	putative gustatory receptor 2a isoform X2	531	0.0	77.92	Diachasma alloeum	Gustatory receptor
	GR	TRINITY_DN455_c0_g1_i22.p1	XM_029126307.1	putative gustatory receptor 28a	503	4e-175	60.25	Diachasma alloeum	Gustatory receptor
	GR	TRINITY_DN1504_c0_g1_i14.p1	XM_029126305.1	putative gustatory receptor 28a	517	0.0	65.09	Diachasma alloeum	Gustatory receptor
	GR	TRINITY_DN784_c3_g1_i3.p1	XM_029126475.1	uncharacterized protein LOC114841477	595	0.0	70.20	Diachasma alloeum	Gustatory receptor
	GR	TRINITY_DN455_c0_g1_i4.p2	XM_029126305.1	putative gustatory receptor 28a	417	2e-141	54.02	Diachasma alloeum	Gustatory receptor
	GR	TRINITY_DN50422_c0_g1_i1.p1	XM_015258141.1	uncharacterized protein LOC107038839	587	0.0	82.40	Diachasma alloeum	Gustatory receptor
	GR	TRINITY_DN6570_c1_g2_i2.p1	XM_029126706.1	putative gustatory receptor 28a	617	0.0	78.83	Diachasma alloeum	Gustatory receptor
	GR	TRINITY_DN784_c3_g1_i2.p2	XM_029126476.1	gustatory receptor 8a-like	388	7e-132	65.05	Diachasma alloeum	Gustatory receptor
	GR	TRINITY_DN642_c0_g1_i117.p3	XR_892674.1	Fopius arisanus uncharacterized LOC105271733	95.9	5e-21	73.77	Fopius arisanus	NA
	GR	TRINITY_DN789_c0_g1_i115.p1	XM_029125977.1	uncharacterized protein LOC107036263	530	0.0	78.02	Diachasma alloeum	Gustatory receptor
	GR	TRINITY_DN815_c0_g1_i1.p1	XM_011308192.1	gustatory receptor for sugar taste 43a-like isoform X1	826	0.0	79.72	Fopius arisanus	NA
	GR	TRINITY_DN826_c0_g1_i37.p3	XM_011310019.1	uncharacterized protein LOC105269621	434	2e-147	59.66	Fopius arisanus	NA
	GR	TRINITY_DN826_c0_g1_i147.p7	XM_011310017.1	putative gustatory receptor 28a	237	3e-72	46.34	Fopius arisanus	NA
	GR	TRINITY_DN826_c0_g1_i37.p2	XM_011310017.1	putative gustatory receptor 28a	385	1e-128	49.87	Fopius arisanus	NA
	GR	TRINITY_DN9791_c0_g1_i2.p1	XM_029125974.1	putative gustatory receptor 28b	752	0.0	89.24	Diachasma alloeum	Gustatory receptor
	The genes named as NA are not annotated in the Uniprot database

## Sheet: D. IRs
	Supplementary Table S1. Sensory-related genes identified in an antenna transcriptome of D. longicaudata: IRs
		NCBI tBLASTn (best match)							Gene name annotation at UniprotKB database for the best match identified in NCBI database
	Gene family	Trinity ID	ID (best match)	Gene name	Total Score	E-Value	Per. Ident.	Species
	IR	TRINITY_DN2653_c0_g1_i9.p1	XM_029126735.1	ionotropic receptor 93a	1667	0.0	88.90	Diachasma alloeum	Ionotropic receptor 93a
	IR	TRINITY_DN169_c0_g1_i19.p1+TRINITY_DN169_c0_g1_i22.p1	XM_015270774.1	ionotropic receptor 8a	1686	0.0	90.23	Diachasma alloeum	Ionotropic receptor 8a
	IR	TRINITY_DN1947_c0_g1_i17.p2	XM_011314439.1	ionotropic receptor 25a	1377	0.0	80.46	Fopius arisanus	NA
	IR	TRINITY_DN5773_c0_g1_i12.p1	XM_029126283.1	glutamate receptor 1	1380	0.0	90.87	Diachasma alloeum	Ionotropic receptor 121
	IR	TRINITY_DN4767_c0_g1_i5.p2+TRINITY_DN4767_c0_g1_i8.p1	XM_029126076.1	probable glutamate receptor	737	0.0	57.96	Diachasma alloeum	Ionotropic receptor 111
	IR	TRINITY_DN1045_c0_g1_i113.p1	XM_015256289.2	glutamate receptor 1	1091	0.0	83.93	Diachasma alloeum	Ionotropic receptor 114
	IR	TRINITY_DN1045_c0_g1_i113.p2	XM_029126080.1	glutamate receptor 1-like	1057	0.0	83.53	Diachasma alloeum	Ionotropic receptor 113
	IR	TRINITY_DN61234_c0_g1_i1.p1+TRINITY_DN15090_c0_g1_i3.p1	XM_029126658.1	glutamate receptor ionotropic, kainate 2	1137	0.0	86.61	Diachasma alloeum	Ionotropic receptor 116
	IR	TRINITY_DN16708_c0_g2_i2.p1	XM_015255536.2	glutamate receptor	1092	0.0	85.74	Diachasma alloeum	Ionotropic receptor 117
	IR	TRINITY_DN22702_c0_g1_i2.p1	XM_029126030.1	glutamate receptor ionotropic, kainate 2	1250	0.0	91.81	Diachasma alloeum	Ionotropic receptor 115
	IR	TRINITY_DN54892_c0_g1_i1.p1+TRINITY_DN21633_c0_g1_i1.p1	XM_015256276.1	probable glutamate receptor	967	0.0	75.28	Diachasma alloeum	Ionotropic receptor 110
	IR	TRINITY_DN11087_c0_g1_i1.p1	XM_015256274.1	glutamate receptor 3 isoform X1	923	0.0	79.93	Diachasma alloeum	Ionotropic receptor 109
	IR	TRINITY_DN45019_c0_g1_i1.p1	XM_029126079.1	glutamate receptor-like	1197	0.0	87.42	Diachasma alloeum	Ionotropic receptor 112
	IR	TRINITY_DN1048_c0_g1_i14.p6	XM_029126103.1	probable glutamate receptor	1041	0.0	82.76	Diachasma alloeum	Ionotropic receptor 108
	IR	TRINITY_DN219_c1_g1_i215.p3	XM_029126373.1	ionotropic receptor 75a	923	0.0	70.25	Diachasma alloeum	Ionotropic receptor 64a.6
	IR	TRINITY_DN219_c1_g1_i100.p5	XM_015262543.1	ionotropic receptor 75a	1198	0.0	88.51	Diachasma alloeum	Ionotropic receptor 64a
	IR	TRINITY_DN219_c1_g1_i181.p2	XM_015262542.2	ionotropic receptor 75a	1018	0.0	75.81	Diachasma alloeum	Ionotropic receptor 64a.4
	IR	TRINITY_DN219_c1_g1_i327.p2	XM_015262543.1	ionotropic receptor 75a	1112	0.0	81.68	Diachasma alloeum	Ionotropic receptor 64a
	IR	TRINITY_DN219_c1_g1_i100.p3	XM_015262547.2	ionotropic receptor 75a	1108	0.0	82.94	Diachasma alloeum	Ionotropic receptor 64a.5
	IR	TRINITY_DN1451_c0_g1_i14.p3	XM_015262525.1	ionotropic receptor 75a	1130	0.0	86.89	Diachasma alloeum	Ionotropic receptor 64a.5
	IR	TRINITY_DN219_c1_g1_i100.p7	XM_015262484.2	probable glutamate receptor	874	0.0	73.07	Diachasma alloeum	Ionotropic receptor 64a.2
	IR	TRINITY_DN219_c1_g1_i100.p6	XM_011298440.1	uncharacterized protein LOC105262719	1082	0.0	84.54	Fopius arisanus	NA
	IR	TRINITY_DN3585_c0_g1_i8.p1+TRINITY_DN3585_c0_g1_i18.p1+TRINITY_DN3585_c0_g1_i1.p1	XM_015261233.2	glutamate receptor U1	1210	0.0	77.23	Diachasma alloeum	Ionotropic receptor 68a
	IR	TRINITY_DN3849_c0_g1_i15.p1	XM_029126556.1	uncharacterized protein LOC114841538	934	0.0	84.30	Diachasma alloeum	Ionotropic receptor 137PSE
	IR	TRINITY_DN3286_c0_g2_i1.p1	XM_011302828.1	glutamate receptor ionotropic, delta-2	835	0.0	68.36	Fopius arisanus	NA
	IR	TRINITY_DN39_c0_g2_i14.p1	XM_029126561.1	uncharacterized protein LOC114841545	749	0.0	70.86	Diachasma alloeum	Ionotropic receptor 139
	IR	TRINITY_DN39_c0_g2_i15.p1	XM_029126560.1	uncharacterized protein LOC114841544	962	0.0	81.16	Diachasma alloeum	Ionotropic receptor 140
	IR	TRINITY_DN5031_c0_g1_i1.p1	XM_029126061.1	uncharacterized protein LOC114841171	1125	0.0	81.72	Diachasma alloeum	Ionotropic receptor 141
	IR	TRINITY_DN24183_c0_g1_i1.p1	XM_029126640.1	uncharacterized protein LOC114841598	987	0.0	82.74	Diachasma alloeum	Ionotropic receptor 138
	IR	TRINITY_DN3142_c0_g1_i1.p2	XM_029126082.1	uncharacterized protein LOC114841191	803	0.0	63.58	Diachasma alloeum	Ionotropic receptor 126
	IR	TRINITY_DN2792_c0_g1_i27.p1	XM_029126082.1	uncharacterized protein LOC114841191	303	4e-92	32.61	Diachasma alloeum	Ionotropic receptor 126
	IR	TRINITY_DN3142_c0_g1_i1.p1	XM_029126081.1	uncharacterized protein LOC114841190	868	0.0	75.27	Diachasma alloeum	Ionotropic receptor 125
	IR	TRINITY_DN1842_c0_g1_i33.p1	XM_029126073.1	uncharacterized protein LOC114841186	847	0.0	65.77	Diachasma alloeum	Ionotropic receptor 124
	IR	TRINITY_DN1924_c0_g1_i11.p1	XM_029125958.1	uncharacterized protein LOC114841087	293	2e-87	32.69	Diachasma alloeum	Ionotropic receptor 128
	IR	TRINITY_DN1172_c0_g2_i1.p1	XM_029126001.1	uncharacterized protein LOC114841116	474	2e-157	40.27	Diachasma alloeum	Ionotropic receptor 135
	IR	TRINITY_DN85400_c0_g1_i1.p1	XM_029126001.1	uncharacterized protein LOC114841116	320	3e-100	37.80	Diachasma alloeum	Ionotropic receptor 135
	IR	TRINITY_DN14609_c0_g1_i1.p1+TRINITY_DN14609_c0_g1_i3.p2	XM_029125954.1	uncharacterized protein LOC114841086	847	0.0	65.78	Diachasma alloeum	Ionotropic receptor 129
	IR	TRINITY_DN1317_c0_g1_i14.p3	XM_029125983.1	probable glutamate receptor	1161	0.0	88.44	Diachasma alloeum	Ionotropic receptor 119
	IR	TRINITY_DN2314_c0_g1_i13.p3+TRINITY_DN2314_c0_g1_i12.p1	XM_015257517.1	uncharacterized protein LOC107038416	875	0.0	83.03	Diachasma alloeum	Ionotropic receptor 120
	IR	TRINITY_DN2362_c0_g1_i118.p2+TRINITY_DN2362_c0_g1_i156.p1+TRINITY_DN2362_c0_g1_i125.p1	XM_029125959.1	ionotropic receptor 21a	1191	0.0	83.24	Diachasma alloeum	Ionotropic receptor 21a
	IR	TRINITY_DN14816_c0_g2_i5.p1	XM_015254064.1	uncharacterized protein LOC107036257	1058	0.0	93.38	Diachasma alloeum	Ionotropic receptor 123
	IR	TRINITY_DN844_c0_g1_i1.p2	XM_015265975.1	ionotropic receptor 75a	1101	0.0	82.07	Diachasma alloeum	Ionotropic receptor 75u
	IR	TRINITY_DN844_c0_g1_i1.p1	XM_015265379.1	glutamate receptor U1	962	0.0	81.13	Diachasma alloeum	Ionotropic receptor 75u.2
	IR	TRINITY_DN844_c0_g1_i1.p3	XM_029126582.1	glutamate receptor ionotropic, kainate 4	1069	0.0	75.60	Diachasma alloeum	Ionotropic receptor 75u.3
	The genes named as NA are not annotated in the Uniprot database

## Sheet: E. NPC2-like
	Supplementary Table S1. Sensory-related genes identified in an antenna transcriptome of D. longicaudata: NPC2-like
		NCBI tBLASTn (best match)							Gene name annotation at UniprotKB database for the best match identified in NCBI database
	Gene family	Trinity ID	ID (best match)	Gene name	Total Score	E-Value	Per. Ident.	Species
	NPC2	TRINITY_DN1392_c0_g1_i25.p2	XM_015264487.2	NPC intracellular cholesterol transporter 2 homolog a	255	2e-85	78.00	Diachasma alloeum	NA
	NPC2-like	TRINITY_DN3293_c0_g1_i2.p1	XM_015258753.2	MD-2-related lipid-recognition protein	250	3e-83	74.36	Diachasma alloeum	NA
	NPC2-like	TRINITY_DN3311_c0_g2_i3.p1	XM_015253772.1	ecdysteroid-regulated 16 kDa protein	248	6e-82	74.19	Diachasma alloeum	NA
	The genes named as NA are not annotated in the Uniprot database

## Sheet: F. OBPs
	Supplementary Table S1. Sensory-related genes identified in an antenna transcriptome of D. longicaudata: OBPs
		NCBI tBLASTn (best match)							Gene name annotation at UniprotKB database for the best match identified in NCBI database
	Gene family	Trinity ID	ID (best match)	Gene name	Total Score	E-Value	Per. Ident.	Species
	OBP	TRINITY_DN1164_c0_g1_i21.p5	XM_015263137.1	pheromone-binding protein-related protein 6 isoform X1	286	7e-96	89.93	Diachasma alloeum	Odorant binding protein 2
	OBP	TRINITY_DN1164_c0_g1_i104.p3	XM_015263131.2	general odorant-binding protein 83a	266	2e-90	90.71	Diachasma alloeum	Odorant binding protein 3
	OBP	TRINITY_DN1280_c0_g1_i7.p2	XM_015269595.1	general odorant-binding protein 69a	178	2e-55	67.67	Diachasma alloeum	Odorant binding protein 8
	OBP	TRINITY_DN1429_c0_g2_i1.p1	XM_015259911.1	general odorant-binding protein 56a	214	8e-70	88.98	Diachasma alloeum	NA
	OBP	TRINITY_DN1508_c0_g1_i17.p2	XM_015269593.1	general odorant-binding protein 56d	158	1e-47	57.03	Diachasma alloeum	Odorant binding protein 6
	OBP	TRINITY_DN1508_c0_g1_i21.p3	XM_015269593.1	general odorant-binding protein 56d	210	6e-68	74.44	Diachasma alloeum	Odorant binding protein 6
	OBP	TRINITY_DN27232_c0_g2_i1.p1	XM_015258959.1	uncharacterized protein LOC107039382	211	6e-64	75.00	Diachasma alloeum	Odorant binding protein 11
	OBP	TRINITY_DN6524_c0_g1_i15.p1	XM_015255708.2	uncharacterized protein LOC107037247	214	4e-69	76.81	Diachasma alloeum	Odorant binding protein 10
	OBP	TRINITY_DN878_c1_g1_i138.p8	XM_011310682.1	uncharacterized protein LOC105270027	178	1e-54	56.16	Fopius arisanus	NA
	OBP	TRINITY_DN977_c0_g2_i3.p1	XM_015258961.1	uncharacterized protein LOC107039384	136	1e-38	43.51	Diachasma alloeum	NA
	OBP	TRINITY_DN193_c0_g1_i5.p1	XM_011302896.1	general odorant-binding protein 69a-like	241	9e-80	76.19	Fopius arisanus	NA
	OBP	TRINITY_DN536_c0_g1_i10.p4	XM_015254164.2	general odorant-binding protein 83a	242	2e-80	82.14	Diachasma alloeum	Odorant binding protein 5
	OBP	TRINITY_DN582_c0_g1_i11.p7	XM_015267307.1	general odorant-binding protein 69a	244	6e-80	83.10	Diachasma alloeum	Odorant binding protein 1
	The genes named as NA are not annotated in the Uniprot database

## Sheet: G. ORs
	Supplementary Table S1. Sensory-related genes identified in an antenna transcriptome of D. longicaudata: ORs
		NCBI tBLASTn (best match)							Gene name annotation at UniprotKB database for the best match identified in NCBI database
	Gene family	Trinity ID	ID (best match)	Gene name	Total Score	E-Value	Per. Ident.	Species
	OR	TRINITY_DN31_c0_g1_i104.p6	XM_015257283.1	odorant receptor 13a	748	0.0	90.12	Diachasma alloeum	Odorant receptor
	OR	TRINITY_DN31_c0_g1_i104.p16	XM_011310327.1	odorant receptor 13a-like	345	3e-115	63.14	Fopius arisanus	NA
	OR	TRINITY_DN31_c0_g1_i104.p13	XM_011310329.1	uncharacterized LOC105269800	311	2e-102	56.08	Fopius arisanus	NA
	OR	TRINITY_DN31_c0_g1_i104.p15	XM_029126117.1	uncharacterized protein LOC114841238	365	3e-123	69.62	Diachasma alloeum	Odorant receptor
	OR	TRINITY_DN31_c0_g1_i138.p5	XM_029126119.1	odorant receptor 82a-like	726	0.0	83.98	Diachasma alloeum	Odorant receptor
	OR	TRINITY_DN31_c0_g1_i199.p1	XM_015257096.1	odorant receptor Or2-like	678	0.0	78.72	Diachasma alloeum	Odorant receptor
	OR	TRINITY_DN31_c0_g1_i111.p3	XM_029126116.1	odorant receptor 13a	756	0.0	86.71	Diachasma alloeum	Odorant receptor
	OR	TRINITY_DN31_c0_g1_i104.p2	XM_015257098.1	odorant receptor 67c-like	447	1e-153	52.37	Diachasma alloeum	Odorant receptor
	OR	TRINITY_DN31_c0_g1_i34.p1	XM_015257098.1	odorant receptor 67c-like	728	0.0	82.13	Diachasma alloeum	Odorant receptor
	OR	TRINITY_DN31_c0_g1_i69.p1	XM_015257098.1	odorant receptor 67c-like	687	0.0	77.26	Diachasma alloeum	Odorant receptor
	OR	TRINITY_DN31_c0_g1_i69.p3	XM_015257284.2	odorant receptor 67c	689	0.0	83.54	Diachasma alloeum	Odorant receptor
	OR	TRINITY_DN31_c0_g1_i145.p3	XM_015257101.1	odorant receptor 4	725	0.0	83.70	Diachasma alloeum	Odorant receptor
	OR	TRINITY_DN31_c0_g1_i157.p6	XM_029126118.1	odorant receptor 4	743	0.0	86.52	Diachasma alloeum	Odorant receptor
	OR	TRINITY_DN31_c0_g1_i104.p1	XM_015257099.1	odorant receptor 82a	743	0.0	86.68	Diachasma alloeum	Odorant receptor
	OR	TRINITY_DN31_c0_g1_i104.p12	XM_029126113.1	odorant receptor 82a isoform X2	550	0.0	79.34	Diachasma alloeum	Odorant receptor
	OR	TRINITY_DN31_c0_g1_i104.p4	XM_011310331.1	uncharacterized protein LOC105269802	496	2e-172	78.15	Fopius arisanus	NA
	OR	TRINITY_DN31_c0_g1_i104.p8	XM_015257104.1	odorant receptor 82a isoform X1	436	1e-148	50.13	Diachasma alloeum	Odorant receptor
	OR	TRINITY_DN31_c0_g1_i111.p5	XM_029126113.1	odorant receptor 82a isoform X2	427	6e-145	48.15	Diachasma alloeum	Odorant receptor
	OR	TRINITY_DN31_c0_g1_i104.p5	NM_001371547.1	odorant receptor 14	736	0.0	87.65	Diachasma alloeum	Odorant receptor
	OR	TRINITY_DN31_c0_g1_i104.p7	XM_015257103.1	odorant receptor 82a	687	0.0	83.17	Diachasma alloeum	Odorant receptor
	OR	TRINITY_DN65_c2_g1_i21.p1	XM_015272050.1	odorant receptor Or1 isoform X2	778	0.0	81.42	Diachasma alloeum	Odorant receptor
	OR	TRINITY_DN1010_c0_g1_i228.p1	XM_015270722.1	odorant receptor coreceptor	936	0.0	94.27	Diachasma alloeum	Odorant receptor
	OR	TRINITY_DN782_c0_g1_i11.p4	XM_015259341.1	odorant receptor 49b	683	0.0	83.98	Diachasma alloeum	Odorant receptor
	OR	TRINITY_DN650_c0_g1_i13.p1	XM_029126186.1	odorant receptor 82a-like isoform X2	571	0.0	70.07	Diachasma alloeum	Odorant receptor
	OR	TRINITY_DN650_c0_g1_i87.p1	XM_029126185.1	odorant receptor 82a-like isoform X1	583	0.0	73.63	Diachasma alloeum	Odorant receptor
	OR	TRINITY_DN650_c0_g1_i94.p1	XM_029126185.1	odorant receptor 82a-like isoform X1	613	0.0	76.24	Diachasma alloeum	Odorant receptor
	OR	TRINITY_DN411_c0_g1_i110.p3	XM_011314247.1	uncharacterized protein LOC105272228	992	0.0	80.53	Fopius arisanus	NA
	OR	TRINITY_DN411_c0_g1_i199.p1+TRINITY_DN411_c0_g1_i198.p3	XM_011314247.1	uncharacterized protein LOC105272228	1141	0.0	71.56	Fopius arisanus	NA
	OR	TRINITY_DN138_c0_g2_i2.p1	XM_029126573.1	uncharacterized protein LOC114841552	706	0.0	83.38	Diachasma alloeum	Odorant receptor
	OR	TRINITY_DN40_c3_g1_i14.p1	XM_015266803.2	odorant receptor 67c	640	0.0	77.81	Diachasma alloeum	Odorant receptor
	OR	TRINITY_DN138_c0_g3_i2.p1	XM_015266791.2	odorant receptor 82a	692	0.0	81.84	Diachasma alloeum	Odorant receptor
	OR	TRINITY_DN196_c0_g1_i101.p1	XM_015266787.1	uncharacterized protein LOC107044760	550	0.0	69.51	Diachasma alloeum	Odorant receptor
	OR	TRINITY_DN196_c0_g1_i112.p2	XM_015266787.1	uncharacterized protein LOC107044760	636	0.0	77.00	Diachasma alloeum	Odorant receptor
	OR	TRINITY_DN196_c0_g1_i170.p2	XM_015266787.1	uncharacterized protein LOC107044760	594	0.0	72.87	Diachasma alloeum	Odorant receptor
	OR	TRINITY_DN196_c0_g1_i1.p1	XM_011307442.1	odorant receptor 82a-like	721	0.0	91.42	Fopius arisanus	NA
	OR	TRINITY_DN1068_c0_g1_i12.p1	XM_015267535.1	odorant receptor 13a isoform X1	717	0.0	87.44	Diachasma alloeum	Odorant receptor
	OR	TRINITY_DN572_c2_g1_i106.p2	XM_015265210.2	odorant receptor 13a	593	0.0	74.04	Diachasma alloeum	Odorant receptor
	OR	TRINITY_DN506_c0_g1_i17.p1	XM_015265210.2	odorant receptor 13a	663	0.0	83.25	Diachasma alloeum	Odorant receptor
	OR	TRINITY_DN1542_c0_g1_i29.p1	XM_015265182.2	odorant receptor 9a-like	669	0.0	78.06	Diachasma alloeum	Odorant receptor
	OR	TRINITY_DN1542_c0_g1_i9.p1	XM_015265182.2	odorant receptor 9a-like	662	0.0	76.75	Diachasma alloeum	Odorant receptor
	OR	TRINITY_DN373_c0_g1_i127.p6+TRINITY_DN373_c0_g1_i199.p6	XM_015264731.1	odorant receptor 46a	556	0.0	72.18	Diachasma alloeum	Odorant receptor
	OR	TRINITY_DN1349_c0_g1_i21.p1	XM_015264731.1	odorant receptor 46a	708	0.0	90.41	Diachasma alloeum	Odorant receptor
	OR	TRINITY_DN2246_c0_g1_i26.p1+TRINITY_DN2246_c0_g1_i9.p1	XM_011307334.1	odorant receptor 46a, isoform A-like isoform X1	506	4e-177	61.99	Fopius arisanus	NA
	OR	TRINITY_DN642_c0_g1_i109.p4+TRINITY_DN642_c0_g1_i26.p3	XM_011313419.1	odorant receptor 46a, isoform A-like isoform X1	573	0.0	70.63	Fopius arisanus	NA
	OR	TRINITY_DN145_c0_g1_i2.p2+TRINITY_DN145_c0_g1_i1.p1	XM_029126740.1	putative odorant receptor 65b	630	0.0	78.02	Diachasma alloeum	Odorant receptor
	OR	TRINITY_DN67_c0_g1_i10.p3+TRINITY_DN67_c0_g1_i87.p1	XM_029126761.1	odorant receptor 46a	582	0.0	77.04	Diachasma alloeum	Odorant receptor
	OR	TRINITY_DN67_c0_g1_i10.p2+TRINITY_DN67_c0_g1_i110.p1	XM_029126760.1	odorant receptor Or1-like	433	4e-149	55.04	Diachasma alloeum	Odorant receptor
	OR	TRINITY_DN826_c0_g1_i147.p4	XM_029126466.1	odorant receptor Or1-like	660	0.0	79.50	Diachasma alloeum	Odorant receptor
	OR	TRINITY_DN67_c0_g1_i10.p7+TRINITY_DN67_c0_g1_i10.p5	XM_029126760.1	odorant receptor Or1-like	516	1e-158	76.53	Diachasma alloeum	Odorant receptor
	OR	TRINITY_DN67_c0_g1_i179.p2+TRINITY_DN67_c0_g1_i132.p2	XM_029126760.1	odorant receptor Or1-like	615	0.0	75.45	Diachasma alloeum	Odorant receptor
	OR	TRINITY_DN760_c0_g1_i1.p4	NM_001371504.1	odorant receptor 89	710	0.0	85.20	Diachasma alloeum	Odorant receptor
	OR	TRINITY_DN760_c1_g1_i2.p1	XM_015271789.2	odorant receptor Or1-like	609	0.0	75.77	Diachasma alloeum	Odorant receptor
	OR	TRINITY_DN760_c0_g1_i3.p2	XM_015271789.2	odorant receptor Or1-like	651	0.0	79.23	Diachasma alloeum	Odorant receptor
	OR	TRINITY_DN760_c1_g2_i12.p1	XM_015271789.2	odorant receptor Or1-like	704	0.0	87.44	Diachasma alloeum	Odorant receptor
	OR	TRINITY_DN198_c0_g1_i109.p1+TRINITY_DN198_c0_g1_i107.p5	XM_011312986.1	odorant receptor Or1-like	815	0.0	80.41	Diachasma alloeum	Odorant receptor
	OR	TRINITY_DN900_c0_g1_i60.p4	XM_015271057.2	odorant receptor 46a-like	530	0.0	64.62	Diachasma alloeum	Odorant receptor
	OR	TRINITY_DN900_c0_g1_i104.p6+TRINITY_DN67_c0_g1_i87.p2	XM_029126761.1	odorant receptor 46a	600	0.0	78.32	Diachasma alloeum	Odorant receptor
	OR	TRINITY_DN1129_c1_g1_i20.p2	XM_015268207.2	uncharacterized protein LOC107045828	669	0.0	83.20	Diachasma alloeum	Odorant receptor
	OR	TRINITY_DN1129_c1_g1_i20.p3	XM_015268147.1	uncharacterized protein LOC107045791	612	0.0	74.40	Diachasma alloeum	Odorant receptor
	OR	TRINITY_DN16_c2_g1_i10.p1	XM_015262055.1	uncharacterized protein LOC107041471	345	3e-114	41.48	Diachasma alloeum	Odorant receptor
	OR	TRINITY_DN16_c0_g1_i162.p1	XM_029126369.1	odorant receptor Or2	684	0.0	82.34	Diachasma alloeum	Odorant receptor
	OR	TRINITY_DN247_c0_g1_i125.p6	XM_015265858.1	odorant receptor 13a-like	750	0.0	83.56	Diachasma alloeum	Odorant receptor
	OR	TRINITY_DN230_c0_g1_i85.p1	XM_029126370.1	odorant receptor 13a-like	588	0.0	71.79	Diachasma alloeum	Odorant receptor
	OR	TRINITY_DN16_c0_g1_i176.p3_partial	XM_029126437.1	odorant receptor 13a-like	456	1e-159	81.95	Diachasma alloeum	Odorant receptor
	OR	TRINITY_DN16_c0_g1_i140.p3_partial	XM_029126383.1	odorant receptor 13a-like	468	1e-163	81.03	Diachasma alloeum	Odorant receptor
	OR	TRINITY_DN16_c0_g1_i269.p3_partial	XM_015261125.1	uncharacterized protein LOC107040856	534	0.0	91.94	Diachasma alloeum	Odorant receptor
	OR	TRINITY_DN16_c0_g1_i162.p7_partial	XM_015261116.2	uncharacterized protein LOC107040848	494	5e-174	81.82	Diachasma alloeum	Odorant receptor
	OR	TRINITY_DN16_c0_g1_i140.p1	XM_011309294.1	odorant receptor 23a isoform X1	694	0.0	85.60	Diachasma alloeum	Odorant receptor
	OR	TRINITY_DN16_c0_g1_i299.p2	XM_015260828.1	putative odorant receptor 98b	714	0.0	88.24	Diachasma alloeum	Odorant receptor
	OR	TRINITY_DN16_c0_g1_i216.p1	XM_015260828.1	putative odorant receptor 98b	445	1e-153	53.20	Diachasma alloeum	Odorant receptor
	OR	TRINITY_DN16_c0_g1_i140.p4_partial	XM_015260828.1	putative odorant receptor 98b	362	1e-122	57.60	Diachasma alloeum	Odorant receptor
	OR	TRINITY_DN1087_c0_g1_i37.p1	XM_015266811.2	odorant receptor 13a	649	0.0	79.61	Diachasma alloeum	Odorant receptor
	OR	TRINITY_DN1087_c0_g1_i48.p1	XM_015266811.2	odorant receptor 13a	662	0.0	83.94	Diachasma alloeum	Odorant receptor
	OR	TRINITY_DN1087_c0_g1_i14.p2	XM_011311514.1	odorant receptor 13a-like	687	0.0	83.46	Diachasma alloeum	Odorant receptor
	OR	TRINITY_DN1087_c0_g1_i1.p1	XM_015266807.1	odorant receptor 13a	678	0.0	82.46	Diachasma alloeum	Odorant receptor
	OR	TRINITY_DN1087_c0_g1_i28.p1	XM_015266809.2	odorant receptor 13	672	0.0	80.45	Diachasma alloeum	Odorant receptor
	OR	TRINITY_DN1156_c0_g1_i2.p4	XM_011305187.1	odorant receptor Or2-like isoform X1	471	4e-163	57.57	Fopius arisanus	NA
	OR	TRINITY_DN1156_c0_g1_i2.p3	XM_015265492.2	odorant receptor Or2	664	0.0	80.15	Diachasma alloeum	Odorant receptor
	OR	TRINITY_DN45_c0_g1_i119.p4+TRINITY_DN45_c0_g1_i44.p7	XM_029126232.1	odorant receptor Or2-like	646	0.0	77.58	Diachasma alloeum	Odorant receptor
	OR	TRINITY_DN45_c0_g1_i1.p3+TRINITY_DN45_c0_g1_i207.p2	NM_001371490.1	odorant receptor 75	699	0.0	85.10	Diachasma alloeum	Odorant receptor
	OR	TRINITY_DN45_c1_g1_i12.p1+TRINITY_DN45_c0_g1_i119.p9	XM_029126233.1	odorant receptor 49b	360	7e-120	45.25	Diachasma alloeum	Odorant receptor
	OR	TRINITY_DN45_c0_g1_i1.p1	XM_029126234.1	odorant receptor Or2	779	0.0	89.59	Diachasma alloeum	Odorant receptor
	OR	TRINITY_DN45_c0_g1_i44.p1	XM_029126231.1	odorant receptor Or2	728	0.0	82.17	Diachasma alloeum	Odorant receptor
	OR	TRINITY_DN45_c0_g1_i119.p1	XM_029126239.1	odorant receptor Or2	573	0.0	67.88	Diachasma alloeum	Odorant receptor
	OR	TRINITY_DN45_c0_g1_i149.p2	NM_001371492.1	odorant receptor 77	678	0.0	79.42	Diachasma alloeum	Odorant receptor
	OR	TRINITY_DN45_c0_g1_i165.p1	XM_029126233.1	odorant receptor 49b	330	5e-108	41.10	Diachasma alloeum	Odorant receptor
	OR	TRINITY_DN45_c1_g1_i106.p1	XM_029126236.1	odorant receptor 49b	412	1e-140	51.40	Diachasma alloeum	Odorant receptor
	OR	TRINITY_DN45_c1_g1_i43.p1	XM_029126233.1	odorant receptor 49b	617	0.0	72.54	Diachasma alloeum	Odorant receptor
	OR	TRINITY_DN319_c0_g1_i125.p3	XM_015261416.2	odorant receptor 13a	593	0.0	84.98	Diachasma alloeum	Odorant receptor
	OR	TRINITY_DN319_c0_g1_i108.p2	XM_015261415.2	odorant receptor 13a-like	682	0.0	86.56	Diachasma alloeum	Odorant receptor
	OR	TRINITY_DN5855_c0_g1_i1.p2	XM_015260389.1	odorant receptor 46a	725	0.0	88.50	Diachasma alloeum	Odorant receptor
	OR	TRINITY_DN993_c0_g2_i3.p1	XM_015261650.1	putative odorant receptor 85d	699	0.0	86.10	Diachasma alloeum	Odorant receptor
	OR	TRINITY_DN287_c1_g2_i1.p1	XM_029126267.1	odorant receptor 47b-like	378	5e-127	49.36	Diachasma alloeum	Odorant receptor
	OR	TRINITY_DN397_c0_g1_i116.p7_partial	XM_029126267.1	odorant receptor 47b-like	440	1e-114	82.32	Diachasma alloeum	Odorant receptor
	OR	TRINITY_DN397_c0_g1_i145.p5	XM_015256291.1	odorant receptor 13a-like	572	0.0	78.63	Diachasma alloeum	Odorant receptor
	OR	TRINITY_DN1447_c0_g1_i19.p2	XM_029126267.1	odorant receptor 47b-like	481	5e-168	65.86	Diachasma alloeum	Odorant receptor
	OR	TRINITY_DN1179_c0_g1_i34.p1	XM_029125960.1	odorant receptor 13a	468	6e-162	58.00	Diachasma alloeum	Odorant receptor
	OR	TRINITY_DN2362_c0_g1_i149.p2	XM_029125960.1	odorant receptor 13a	664	0.0	77.11	Diachasma alloeum	Odorant receptor
	OR	TRINITY_DN510_c0_g2_i1.p2	XM_029125960.1	odorant receptor 13a	530	0.0	62.34	Diachasma alloeum	Odorant receptor
	OR	TRINITY_DN510_c0_g2_i1.p4	XM_029125960.1	odorant receptor 13a	557	0.0	64.59	Diachasma alloeum	Odorant receptor
	OR	TRINITY_DN510_c0_g1_i3.p1	XM_029125960.1	odorant receptor 13a	492	6e-172	60.85	Diachasma alloeum	Odorant receptor
	OR	TRINITY_DN510_c0_g1_i1.p1	XM_029125960.1	odorant receptor 13a	506	9e-178	58.60	Diachasma alloeum	Odorant receptor
	OR	TRINITY_DN555_c0_g1_i77.p4	XM_015258615.1	uncharacterized protein LOC107039144 isoform X1	681	0.0	83.59	Diachasma alloeum	Odorant receptor
	OR	TRINITY_DN2624_c0_g1_i8.p1	XM_015261624.1	odorant receptor 22c	518	0.0	59.70	Diachasma alloeum	Odorant receptor
	OR	TRINITY_DN993_c0_g2_i3.p2_partial	XM_015261624.1	odorant receptor 22c	392	4e-134	61.13	Diachasma alloeum	Odorant receptor
	OR	TRINITY_DN7284_c0_g1_i4.p1	XM_015261624.1	odorant receptor 22c	449	8e-156	57.73	Diachasma alloeum	Odorant receptor
	OR	TRINITY_DN571_c2_g2_i1.p1	XM_015261624.1	odorant receptor 22c	509	1e-178	60.05	Diachasma alloeum	Odorant receptor
	OR	TRINITY_DN571_c0_g1_i16.p4	XM_029126335.1	odorant receptor 4-like	240	3e-74	40.46	Diachasma alloeum	Odorant receptor
	OR	TRINITY_DN571_c0_g1_i47.p2	XM_029126335.1	odorant receptor 4-like	206	2e-61	37.28	Diachasma alloeum	Odorant receptor
	OR	TRINITY_DN571_c0_g1_i16.p2	XM_015262054.1	odorant receptor 2a	749	0.0	86.19	Diachasma alloeum	Odorant receptor
	OR	TRINITY_DN571_c0_g1_i16.p3	XM_015262055.1	uncharacterized protein LOC107041471	757	0.0	90.84	Diachasma alloeum	Odorant receptor
	OR	TRINITY_DN571_c0_g1_i16.p5+TRINITY_DN571_c0_g1_i78.p6	XM_029126335.1	odorant receptor 4-like	430	1e-148	60.86	Diachasma alloeum	Odorant receptor
	OR	TRINITY_DN39_c1_g1_i1.p1+TRINITY_DN20870_c0_g1_i1.p1_partial	XM_015261624.1	odorant receptor 22c	520	0.0	61.54	Diachasma alloeum	Odorant receptor
	OR	TRINITY_DN70_c0_g1_i75.p5_partial	XM_011300505.1	uncharacterized protein LOC105263969 isoform X1	464	3e-161	66.18	Fopius arisanus	NA
	OR	TRINITY_DN70_c0_g1_i198.p2	XM_011300505.1	uncharacterized protein LOC105263969 isoform X1	568	0.0	70.00	Fopius arisanus	NA
	OR	TRINITY_DN70_c0_g1_i198.p1	XM_029126803.1	putative odorant receptor 71a	615	0.0	70.70	Diachasma alloeum	Odorant receptor
	OR	TRINITY_DN70_c0_g1_i218.p3	XM_029126803.1	putative odorant receptor 71a	627	0.0	76.46	Diachasma alloeum	Odorant receptor
	OR	TRINITY_DN70_c0_g1_i236.p1	XM_029126802.1	odorant receptor 49b	711	0.0	86.40	Diachasma alloeum	Odorant receptor
	OR	TRINITY_DN70_c0_g1_i43.p4_partial	XM_011300508.1	odorant receptor 9a-like isoform X2	374	5e-126	69.06	Fopius arisanus	NA
	OR	TRINITY_DN70_c0_g1_i74.p3_partial	XM_029126804.1	odorant receptor 13a-like	501	4e-177	80.60	Diachasma alloeum	Odorant receptor
	OR	TRINITY_DN70_c0_g1_i28.p4+TRINITY_DN70_c0_g1_i74.p6	XM_011300617.1	uncharacterized protein LOC105264042	610	7e-119	56.07	Fopius arisanus	NA
	OR	TRINITY_DN553_c0_g1_i22.p1	XM_015271532.2	odorant receptor 22c-like	620	0.0	75.00	Diachasma alloeum	Odorant receptor
	OR	TRINITY_DN553_c0_g1_i22.p2	XM_011300616.1	odorant receptor 82a-like	422	1e-144	53.25	Fopius arisanus	NA
	OR	TRINITY_DN553_c0_g1_i75.p1	XM_011300616.1	odorant receptor 82a-like	537	0.0	66.41	Fopius arisanus	NA
	OR	TRINITY_DN613_c0_g1_i29.p2	XM_011314691.1	odorant receptor Or1-like	571	0.0	85.89	Diachasma alloeum	Odorant receptor
	OR	TRINITY_DN613_c0_g1_i29.p1	XM_015258879.1	odorant receptor 9a	678	0.0	81.98	Diachasma alloeum	Odorant receptor
	OR	TRINITY_DN1908_c0_g1_i31.p3	XM_015263873.2	odorant receptor 46a	623	0.0	77.66	Diachasma alloeum	Odorant receptor
	OR	TRINITY_DN7212_c0_g1_i14.p1+TRINITY_DN964_c1_g1_i8.p1+TRINITY_DN964_c1_g1_i13.p1	XM_015267405.2	odorant receptor 46a	652	0.0	78.75	Diachasma alloeum	Odorant receptor
	OR	TRINITY_DN1188_c0_g1_i6.p1	XM_015267404.2	odorant receptor Or1	615	0.0	71.92	Diachasma alloeum	Odorant receptor
	OR	TRINITY_DN584_c0_g1_i129.p5	XM_015270598.1	odorant receptor 46a	785	0.0	95.94	Diachasma alloeum	Odorant receptor
	OR	TRINITY_DN2017_c0_g1_i5.p1	XM_029125967.1	odorant receptor Or1-like	706	0.0	85.64	Diachasma alloeum	Odorant receptor
	OR	TRINITY_DN2460_c0_g1_i5.p1	XM_015259987.1	odorant receptor Or1	768	0.0	91.96	Diachasma alloeum	Odorant receptor
	OR	TRINITY_DN2106_c0_g1_i17.p1	NM_001371553.1	odorant receptor 67a	423	2e-149	81.20	Diachasma alloeum	Odorant receptor
	OR	TRINITY_DN563_c2_g2_i1.p1	XM_015255069.2	putative odorant receptor 85d isoform X1	684	0.0	81.82	Diachasma alloeum	Odorant receptor
	OR	TRINITY_DN563_c2_g1_i1.p1	XM_029126070.1	uncharacterized protein LOC114841179	454	0.0	9.76	Diachasma alloeum	NA
	OR	TRINITY_DN371_c0_g1_i178.p6	XM_029126726.1	odorant receptor 22b-like	709	0.0	88.37	Diachasma alloeum	Odorant receptor
	OR	TRINITY_DN371_c0_g1_i160.p4	XM_015269183.2	odorant receptor 67a	704	0.0	88.52	Diachasma alloeum	Odorant receptor
	OR	TRINITY_DN518_c0_g1_i20.p2	XM_015260324.1	odorant receptor 13a	630	0.0	80.31	Diachasma alloeum	Odorant receptor
	OR	TRINITY_DN335_c3_g1_i2.p2	XM_015262850.2	odorant receptor 22c	491	4e-171	59.90	Diachasma alloeum	Odorant receptor
	OR	TRINITY_DN682_c1_g1_i33.p1	XM_011299238.1	putative odorant receptor 98b	414	6e-141	48.05	Fopius arisanus	NA
	OR	TRINITY_DN639_c0_g1_i14.p1	XM_011299198.1	odorant receptor 94a-like isoform X1	724	0.0	72.90	Fopius arisanus	NA
	OR	TRINITY_DN639_c0_g1_i20.p2+TRINITY_DN639_c0_g1_i32.p3	XM_011299238.1	putative odorant receptor 98b	507	2e-177	61.94	Fopius arisanus	NA
	OR	TRINITY_DN639_c0_g1_i49.p1+TRINITY_DN639_c0_g1_i163.p2	XM_015270284.1	odorant receptor 13a	764	0.0	88.63	Diachasma alloeum	Odorant receptor
	OR	TRINITY_DN1429_c0_g1_i12.p1	XM_011307255.1	odorant receptor 82a-like	655	0.0	74.40	Fopius arisanus	NA
	OR	TRINITY_DN120_c0_g1_i29.p1+TRINITY_DN120_c0_g4_i1.p1	XM_015266808.2	odorant receptor 82a	647	0.0	73.73	Diachasma alloeum	Odorant receptor
	OR	TRINITY_DN5284_c0_g1_i11.p1+TRINITY_DN179_c0_g1_i5.p1+TRINITY_DN179_c11_g1_i10.p1	XM_011311643.1	odorant receptor 47a-like isoform X1	569	0.0	64.29	Fopius arisanus	NA
	OR	TRINITY_DN212_c5_g1_i1.p1+TRINITY_DN328_c1_g1_i8.p1	XM_015266808.2	odorant receptor 82a	640	0.0	71.01	Diachasma alloeum	Odorant receptor
	OR	TRINITY_DN120_c0_g1_i28.p1+TRINITY_DN328_c1_g1_i12.p3	XM_015266808.2	odorant receptor 82a	600	0.0	69.42	Diachasma alloeum	Odorant receptor
	OR	TRINITY_DN212_c1_g2_i3.p1+TRINITY_DN120_c0_g2_i1.p1	XM_015266808.2	odorant receptor 82a	583	0.0	70.53	Diachasma alloeum	Odorant receptor
	OR	TRINITY_DN212_c1_g2_i4.p1+TRINITY_DN212_c1_g1_i8.p1	XM_015266808.2	odorant receptor 82a	733	0.0	84.30	Diachasma alloeum	Odorant receptor
	OR	TRINITY_DN179_c0_g1_i8.p1+TRINITY_DN7794_c0_g1_i18.p1+TRINITY_DN179_c11_g1_i6.p1	XM_011311643.1	odorant receptor 47a-like isoform X1	537	0.0	62.63	Fopius arisanus	NA
	OR	TRINITY_DN179_c0_g1_i15.p1+TRINITY_DN179_c0_g2_i1.p1	XM_011311643.1	odorant receptor 47a-like isoform X1	543	0.0	61.63	Fopius arisanus	NA
	OR	TRINITY_DN179_c0_g1_i23.p1_partial	XM_011311643.1	odorant receptor 47a-like isoform X2	446	7e-151	62.65	Fopius arisanus	NA
	OR	RINITY_DN179_c0_g1_i4.p1_partial	XM_011311643.1	odorant receptor 47a-like isoform X3	453	5e-154	63.25	Fopius arisanus	NA
	OR	TRINITY_DN120_c0_g1_i23.p1_partial	XM_015266808.2	odorant receptor 82a	548	0.0	69.48	Diachasma alloeum	Odorant receptor
	OR	TRINITY_DN120_c0_g1_i7.p1_partial	XM_015266808.2	odorant receptor 82a	562	0.0	71.31	Diachasma alloeum	Odorant receptor
	OR	TRINITY_DN328_c8_g1_i4.p1_partial	XM_015266808.3	odorant receptor 82a	578	0.0	78.90	Diachasma alloeum	Odorant receptor
	OR	TRINITY_DN1839_c0_g1_i30.p1	XM_015255544.2	odorant receptor 82a-like	566	0.0	62.92	Diachasma alloeum	Odorant receptor
	OR	TRINITY_DN1035_c0_g1_i25.p3	XM_011311629.1	odorant receptor 67a-like	449	2e-155	87.20	Fopius arisanus	NA
	OR	TRINITY_DN207_c0_g1_i101.p5	XM_015260390.1	uncharacterized protein LOC107040339	581	0.0	83.52	Diachasma alloeum	NA
	OR	TRINITY_DN1773_c0_g1_i135.p2	XM_029126048.1	odorant receptor 82a-like	625	0.0	68.36	Diachasma alloeum	Odorant receptor
	OR	TRINITY_DN1773_c0_g1_i53.p1	XM_029126048.1	odorant receptor 82a-like	592	0.0	65.70	Diachasma alloeum	Odorant receptor
	OR	TRINITY_DN122_c0_g1_i23.p1	XM_029126048.1	odorant receptor 82a-like	568	0.0	63.55	Diachasma alloeum	Odorant receptor
	OR	TRINITY_DN1111_c0_g1_i16.p1	XM_011312072.1	uncharacterized protein LOC105270852 isoform X1	334	2e-108	42.75	Fopius arisanus	NA
	OR	TRINITY_DN210_c2_g1_i12.p5	XM_011312072.1	uncharacterized protein LOC105270852 isoform X1	362	4e-120	45.97	Fopius arisanus	NA
	OR	TRINITY_DN736_c0_g2_i1.p1	XM_011312069.1	odorant receptor 49a-like isoform X1	441	9e-151	50.48	Fopius arisanus	NA
	OR	TRINITY_DN736_c0_g1_i113.p1	XM_011312073.1	odorant receptor 7a-like	349	6e-115	44.95	Fopius arisanus	NA
	OR	TRINITY_DN736_c0_g1_i137.p5+TRINITY_DN736_c0_g1_i130.p6	XM_011312072.1	uncharacterized protein LOC105270852 isoform X1	444	3e-152	54.98	Fopius arisanus	NA
	OR	TRINITY_DN736_c0_g1_i140.p1	XM_011312073.1	odorant receptor 7a-like isoform X2	501	2e-174	59.42	Fopius arisanus	NA
	OR	TRINITY_DN164_c0_g1_i82.p10+TRINITY_DN164_c0_g1_i200.p5	XM_015255515.1	uncharacterized protein LOC107037131	672	0.0	78.44	Diachasma alloeum	Odorant receptor
	OR	TRINITY_DN164_c0_g1_i135.p8	XM_015255317.1	odorant receptor 33b	713	0.0	83.41	Diachasma alloeum	Odorant receptor
	OR	TRINITY_DN164_c0_g1_i1.p5	XM_015255315.1	uncharacterized protein LOC107037008	789	0.0	89.04	Diachasma alloeum	Odorant receptor
	OR	TRINITY_DN164_c0_g1_i1.p4	XM_015255360.1	odorant receptor 33c	799	0.0	89.74	Diachasma alloeum	Odorant receptor
	OR	TRINITY_DN164_c0_g1_i117.p9	XM_015255316.2	odorant receptor coreceptor*	556	0.0	87.50	Diachasma alloeum	Odorant receptor
	OR	TRINITY_DN164_c0_g1_i1.p7	XM_015255318.1	odorant receptor 47b	750	0.0	87.76	Diachasma alloeum	Odorant receptor
	OR	TRINITY_DN164_c0_g1_i1.p3	XM_015255301.2	odorant receptor 33b	675	0.0	79.10	Diachasma alloeum	Odorant receptor
	OR	TRINITY_DN116_c0_g1_i153.p2+TRINITY_DN116_c0_g1_i133.p2	XM_015269510.1	odorant receptor 4	614	0.0	75.82	Diachasma alloeum	Odorant receptor
	OR	TRINITY_DN116_c0_g1_i10.p1	XM_015269524.1	odorant receptor 13a	788	0.0	92.96	Diachasma alloeum	Odorant receptor
	OR	TRINITY_DN116_c0_g1_i117.p1_partial	XM_015269511.2	odorant receptor 22c-like	500	4e-176	80.07	Diachasma alloeum	Odorant receptor
	OR	TRINITY_DN116_c0_g1_i133.p1	XM_015269524.1	odorant receptor 13a	724	0.0	84.22	Diachasma alloeum	Odorant receptor
	OR	TRINITY_DN195_c0_g1_i18.p1	XM_015269507.1	odorant receptor 22c-like	577	0.0	72.80	Diachasma alloeum	Odorant receptor
	OR	TRINITY_DN195_c0_g1_i28.p4	XM_029126711.1	odorant receptor 33b-like	560	0.0	66.75	Diachasma alloeum	Odorant receptor
	OR	TRINITY_DN195_c0_g1_i59.p1	XM_015269507.1	odorant receptor 22c-like	564	0.0	73.75	Diachasma alloeum	Odorant receptor
	OR	TRINITY_DN603_c0_g2_i5.p1	XM_011315056.1	odorant receptor 30a-like	520	0.0	65.74	Fopius arisanus	NA
	OR	TRINITY_DN603_c0_g2_i7.p2_partial	XM_011315056.1	odorant receptor 30a-like	361	2e-121	65.14	Fopius arisanus	NA
	OR	TRINITY_DN603_c0_g2_i8.p1	XM_011315056.1	odorant receptor 30a-like	498	2e-173	64.94	Fopius arisanus	NA
	OR	TRINITY_DN603_c0_g4_i2.p1	XM_011315056.1	odorant receptor 30a-like	451	2e-155	60.00	Fopius arisanus	NA
	OR	TRINITY_DN699_c0_g1_i42.p3	XM_015269523.1	odorant receptor 13a isoform X1	664	0.0	81.77	Diachasma alloeum	Odorant receptor
	OR	TRINITY_DN54_c0_g1_i138.p5	XM_029126358.1	odorant receptor 46a-like	577	0.0	70.15	Diachasma alloeum	Odorant receptor
	OR	TRINITY_DN54_c0_g1_i145.p2	XM_029126359.1	uncharacterized protein LOC114841391	498	8e-175	62.09	Diachasma alloeum	Odorant receptor
	OR	TRINITY_DN1259_c0_g1_i100.p3+TRINITY_DN1259_c0_g1_i159.p2	XM_015254897.1	odorant receptor 13a	597	0.0	71.54	Diachasma alloeum	Odorant receptor
	OR	TRINITY_DN1259_c0_g1_i119.p1	XM_015254897.1	odorant receptor 13a	517	0.0	62.30	Diachasma alloeum	Odorant receptor
	OR	TRINITY_DN1259_c0_g1_i55.p1	XM_015254897.1	odorant receptor 13a	652	0.0	80.78	Diachasma alloeum	Odorant receptor
	OR	TRINITY_DN1259_c0_g1_i61.p1	XM_015254897.1	odorant receptor 13a	600	0.0	73.13	Diachasma alloeum	Odorant receptor
	OR	TRINITY_DN1259_c0_g1_i96.p1	XM_015254897.1	odorant receptor 13a	483	4e-168	57.36	Diachasma alloeum	Odorant receptor
	OR	TRINITY_DN807_c0_g1_i10.p1	XM_015258534.1	odorant receptor Or2	390	2e-131	55.39	Diachasma alloeum	Odorant receptor
	OR	TRINITY_DN807_c0_g1_i4.p1	XM_015258534.1	odorant receptor Or2	321	2e-104	54.18	Diachasma alloeum	Odorant receptor
	OR	TRINITY_DN807_c0_g1_i7.p1	XM_015258534.1	odorant receptor Or2	438	5e-149	54.81	Diachasma alloeum	Odorant receptor
	OR	TRINITY_DN502_c0_g2_i4.p1	XM_029126332.1	odorant receptor 43a	535	0.0	63.40	Diachasma alloeum	Odorant receptor
	OR	TRINITY_DN502_c0_g3_i17.p1	XM_029126332.1	odorant receptor 43a	550	0.0	69.21	Diachasma alloeum	Odorant receptor
	OR	TRINITY_DN502_c0_g4_i3.p1	XM_029126336.1	odorant receptor 85f	715	0.0	86.01	Diachasma alloeum	Odorant receptor
	OR	TRINITY_DN502_c0_g4_i9.p1	XM_029126337.1	odorant receptor 85f isoform X2	715	0.0	86.77	Diachasma alloeum	Odorant receptor
	OR	TRINITY_DN913_c0_g1_i10.p2	XM_029125912.1	putative odorant receptor 85e	835	0.0	93.01	Diachasma alloeum	Odorant receptor
	OR	TRINITY_DN1049_c0_g1_i11.p2	XM_015256956.1	uncharacterized protein LOC107038076	773	0.0	89.93	Diachasma alloeum	Odorant receptor
	OR	TRINITY_DN20845_c0_g1_i1.p1+TRINITY_DN20845_c0_g1_i7.p2	XM_029126393.1	odorant receptor 33a-like	423	5e-145	56.14	Diachasma alloeum	Odorant receptor
	OR	TRINITY_DN864_c5_g1_i18.p2	XM_029126357.1	uncharacterized protein LOC114841389	597	0.0	73.92	Diachasma alloeum	Odorant receptor
	OR	TRINITY_DN247_c0_g1_i264.p1	XM_015265857.1	odorant receptor 13a	594	0.0	69.17	Diachasma alloeum	Odorant receptor
	OR	TRINITY_DN207_c0_g1_i391.p8+TRINITY_DN207_c0_g1_i431.p8	XM_015260406.1	uncharacterized protein LOC107040351	771	0.0	91.50	Diachasma alloeum	Odorant receptor
	OR	TRINITY_DN207_c0_g1_i236.p6	XM_015260409.2	odorant receptor 13a isoform X2	711	0.0	84.21	Diachasma alloeum	Odorant receptor
	OR	TRINITY_DN1080_c0_g1_i123.p3	XM_015254606.2	uncharacterized protein LOC107036569	639	0.0	75.31	Diachasma alloeum	Odorant receptor
	OR	TRINITY_DN3803_c0_g1_i17.p1	XM_029125931.1	uncharacterized protein LOC114841064 isoform X2	224	9e-67	35.50	Diachasma alloeum	Odorant receptor
	OR	TRINITY_DN196_c3_g1_i1.p1+TRINITY_DN877_c1_g2_i13.p1	XM_015258535.1	odorant receptor Or2	667	0.0	86.50	Diachasma alloeum	Odorant receptor
	OR	TRINITY_DN877_c1_g2_i2.p1	XM_015258534.1	odorant receptor Or2	456	6e-158	87.75	Diachasma alloeum	Odorant receptor
	OR	TRINITY_DN2_c0_g1_i11.p3	XM_015253405.1	odorant receptor 10a-like	629	0.0	77.12	Diachasma alloeum	Odorant receptor
	OR	TRINITY_DN2_c0_g1_i117.p5	XM_015253405.1	odorant receptor 10a-like	573	0.0	68.89	Diachasma alloeum	Odorant receptor
	OR	TRINITY_DN189_c0_g1_i14.p1	XM_029126642.1	uncharacterized protein LOC114841601	442	1e-152	54.00	Diachasma alloeum	Odorant receptor
	OR	TRINITY_DN129_c0_g1_i8.p2+TRINITY_DN129_c0_g1_i17.p1	XM_011309436.1	uncharacterized protein LOC105269301	379	1e-130	73.81	Fopius arisanus	NA
	OR	TRINITY_DN1369_c0_g1_i23.p1	XM_015261624.1	odorant receptor 22c	476	4e-166	59.23	Diachasma alloeum	Odorant receptor
	OR	TRINITY_DN26_c6_g1_i19.p1	XM_011313419.1	odorant receptor 46a, isoform A-like isoform X1	548	0.0	70.20	Fopius arisanus	NA
	OR	TRINITY_DN31_c0_g1_i104.p3	XM_015257285.2	uncharacterized protein LOC107038274	767	0.0	88.86	Diachasma alloeum	Odorant receptor
	OR	TRINITY_DN510_c0_g2_i1.p3	XM_029125960.1	odorant receptor 13a	675	0.0	80.80	Diachasma alloeum	Odorant receptor
	OR	TRINITY_DN1179_c0_g1_i13.p1	XM_029125960.1	odorant receptor 13a	553	0.0	65.42	Diachasma alloeum	Odorant receptor
	The genes named as NA are not annotated in the Uniprot database
	Odorant co-receptors (Orco), are highlighted in gray
	*This sequence is a annotation error, there is only one Orco gene per insect species; the sequence highlighted in gray corresponds to the D. alloeum Orco gene

## Sheet: H. PPKs
	I.
	Supplementary Table S1. Sensory-related genes identified in an antenna transcriptome of D. longicaudata: PPKs
		NCBI tBLASTn (best match)							Gene name annotation at UniprotKB database for the best match identified in NCBI database
	Gene family	Trinity ID	ID (best match)	Gene name	Total Score	E-Value	Per. Ident.	Species
	PPK	TRINITY_DN1196_c0_g1_i41.p2+TRINITY_DN1196_c0_g1_i34.p2	XM_029126296.1	uncharacterized protein LOC114841351	768	0.0	85.05	Diachasma alloeum	NA
	PPK	TRINITY_DN1203_c0_g1_i173.p2	XM_015257334.1	pickpocket protein 28	1176	0.0	87.83	Diachasma alloeum	NA
	PPK	TRINITY_DN1644_c0_g1_i1.p2	XM_015262706.2	sodium channel protein Nach	838	0.0	74.24	Diachasma alloeum	NA
	PPK	TRINITY_DN1644_c0_g1_i5.p2	XM_015262715.2	sodium channel protein Nach	788	0.0	83.78	Diachasma alloeum	NA
	PPK	TRINITY_DN1854_c0_g1_i99.p2	XM_029126097.1	uncharacterized protein LOC114841200	833	0.0	79.22	Diachasma alloeum	NA
	PPK	TRINITY_DN289_c0_g1_i10.p3	XM_015262047.2	sodium channel protein Nach	755	0.0	80.31	Diachasma alloeum	NA
	PPK	TRINITY_DN259_c0_g1_i14.p1	XM_015258151.1	uncharacterized protein LOC107038849	716	0.0	77.44	Diachasma alloeum	NA
	PPK	TRINITY_DN3752_c0_g1_i1.p1+TRINITY_DN3752_c0_g1_i11.p1	XM_011315321.1	sodium channel protein Nach-like, partial	536	3e-159	85.60	Fopius arisanus	NA
	The genes named as NA are not annotated in the Uniprot database

## Sheet: I. CD36SNMPs
	Supplementary Table S1. Sensory-related genes identified in an antenna transcriptome of D. longicaudata: CD36/SNMPs
		NCBI tBLASTn (best match)							Gene name annotation at UniprotKB database for the best match identified in NCBI database
	Gene family	Trinity ID	ID (best match)	Gene name	Total Score	E-Value	Per. Ident.	Species
	CD36/SNMP	TRINITY_DN112_c1_g1_i16.p1+TRINITY_DN112_c1_g2_i5.p1	XM_015253243.1	scavenger receptor class B member 1	1153	0.0	91.97	Diachasma alloeum	NA
	CD36/SNMP	TRINITY_DN1796_c0_g1_i35.p1	XM_015259142.1	sensory neuron membrane protein 1	897	0.0	80.54	Diachasma alloeum	NA
	CD36/SNMP	TRINITY_DN1796_c0_g1_i40.p1+TRINITY_DN1796_c0_g2_i1.p2	XM_015259039.1	sensory neuron membrane protein 1	978	0.0	89.41	Diachasma alloeum	NA
	CD36/SNMP	TRINITY_DN747_c1_g1_i2.p2+TRINITY_DN747_c1_g1_i6.p1	XM_015259139.1	sensory neuron membrane protein 1 isoform X1	1032	0.0	94.33	Diachasma alloeum	NA
	CD36/SNMP	TRINITY_DN2049_c0_g1_i12.p1	XM_015253248.1	scavenger receptor class B member 1	905	0.0	83.37	Diachasma alloeum	NA
	CD36/SNMP	TRINITY_DN2049_c0_g1_i16.p2	XM_015253370.1	scavenger receptor class B member 1 isoform X1	947	0.0	88.37	Diachasma alloeum	NA
	CD36/SNMP	TRINITY_DN309_c0_g1_i135.p2	XM_015253460.1	protein croquemort	982	0.0	82.09	Diachasma alloeum	NA
	CD36/SNMP	TRINITY_DN4427_c0_g1_i11.p1	XM_015267562.1	scavenger receptor class B member 1	1015	0.0	88.85	Diachasma alloeum	NA
	CD36/SNMP	TRINITY_DN535_c4_g1_i14	XM_029126486.1	sensory neuron membrane protein 2	489	1e-169	76.90	Diachasma alloeum	NA
	CD36/SNMP	TRINITY_DN864_c2_g1_i1.p2	XM_015266731.1	scavenger receptor class B member 1	1073	0.0	90.62	Diachasma alloeum	NA
	CD36/SNMP	TRINITY_DN870_c0_g1_i14.p1	XM_015266491.1	sensory neuron membrane protein 2	806	0.0	75.95	Diachasma alloeum	NA
	CD36/SNMP	TRINITY_DN884_c0_g1_i187.p1	XM_015260160.2	protein croquemort isoform X2	795	0.0	77.48	Diachasma alloeum	NA
	The genes named as NA are not annotated in the Uniprot database

[truncated: 1 more sheets: J. TRPs]
