# Supplementary material for: Identification of candidate genes associated with host-seeking behavior in the parasitoid wasp Diachasmimorpha longicaudata
Source: BMC Genomics. 2024 Feb 6;25:147. doi: 10.1186/s12864-024-10034-6 (PMC10848486; doi:10.1186/s12864-024-10034-6)
Supplement: Supplementary file 6 — Supplementary Material 6 [file 12864_2024_10034_MOESM6_ESM.xlsx]

## Sheet: Table legend
Additional File 6: Supplementary Table S3. Equivalence between Trinity IDs and proposed annotation for Diachasmimorpha longicaudata. This process was performed based on a direct orthology to a single sequence from the species included in the phylogenetic analysis, in order to facilitate the results and discussion. Those sequences for which no clear orthology was observed were designated as unchar…

## Sheet: A. AMTs
Diachasmimorpha longicaudata AMT Trinity IDs	Diachasma alloeum AMT ID sequence	D. longicaudata AMT ID nomenclature based in D. alloeum AMT ID sequences
TRINITY_DN1173_c0_g1_i101.p1	DallAMT_3	DlonAMT_3
TRINITY_DN466_c0_g1_i25.p2	DallAMT_rh_typeA	DlonAMT_rh_typeA

## Sheet: B. CSPs
Diachasmimorpha longicaudata OBP Trinity IDs	Diachasma alloeum or Apis mellifera OBP ID sequence	D. longicaudata OBP ID nomenclature based in D. alloeum or Apis mellifera OBP ID sequences
TRINITY_DN1120_c0_g1_i12.p5	DallCSP_6	DlonCSP_6
TRINITY_DN219_c1_g1_i100.p19	DallCSP_2	DlonCSP_2
TRINITY_DN219_c1_g1_i327.p5	DallCSP_8	DlonCSP_8
TRINITY_DN368_c3_g1_i3.p2	DallCSP_5	DlonCSP_5
TRINITY_DN5769_c0_g1_i2.p1	DallCSP_7	DlonCSP_7
TRINITY_DN596_c0_g1_i16.p12	DallCSP_9	DlonCSP_9
TRINITY_DN63295_c0_g1_i1.p1	AmelCSP_3	DlonCSP_3
TRINITY_DN92_c0_g1_i1.p12	DallCSP_4	DlonCSP_4
TRINITY_DN92_c0_g1_i12.p22	DallCSP_3	DlonCSP_3

## Sheet: C. GRs
Diachasmimorpha longicaudata GR Trinity IDs	Diachasma alloeum or Apis mellifera GR ID sequence	D. longicaudata GR ID nomenclature based in D. alloeum or Apis mellifera GR ID sequences
TRINITY_DN144_c2_g1_i13.p2	DallGR_35	DlonGR_35
TRINITY_DN1504_c0_g1_i14.p1	DallGR_32	DlonGR_32
TRINITY_DN1760_c0_g1_i3.p3	DallGR_33	DlonGR_33
TRINITY_DN221_c0_g1_i108.p2	DallGR_2	DlonGR_2
TRINITY_DN2554_c0_g1_i54.p1	Equally similar to D. alloeum GRs 17, 18 and 34	DlonGR_UNCH-1
TRINITY_DN2554_c0_g1_i57.p1	DallGR_34	DlonGR_34
TRINITY_DN3169_c0_g1_i2.p1	DallGR_16	DlonGR_16
TRINITY_DN3169_c0_g1_i2.p3	DallGR_18	DlonGR_18
TRINITY_DN3169_c0_g1_i25.p1	DallGR_15	DlonGR_15
TRINITY_DN455_c0_g1_i16.p4	DallGR_24	DlonGR_24
TRINITY_DN455_c0_g1_i22.p1	DallGR_31	DlonGR_31
TRINITY_DN455_c0_g1_i4.p2	DallGR_32	DlonGR_32_LK
TRINITY_DN50422_c0_g1_i1.p1	DallGR_5	DlonGR_5
TRINITY_DN642_c0_g1_i117.p3	Equally similar to D. alloeum GRs 25, 26, 27, 28PF, 29, 30, 31, 32, 33, and 35	DlonGR_UNCH-2
TRINITY_DN6570_c1_g2_i2.p1	DallGR_27	DlonGR_27
TRINITY_DN784_c3_g1_i2.p2	DallGR_26	DlonGR_26
TRINITY_DN789_c0_g1_i115.p1	DallGR_1	DlonGR_1
TRINITY_DN815_c0_g1_i1.p1	AmelGR_3	DlonGR_3
TRINITY_DN826_c0_g1_i147.p7	Equally similar to D. alloeum GRs 17, 18 and 34	DlonGR_UNCH-3
TRINITY_DN826_c0_g1_i37.p2	Equally similar to D. alloeum GRs 17, 18 and 34	DlonGR_UNCH-4
TRINITY_DN826_c0_g1_i37.p3	Equally similar to D. alloeum GRs 17, 18 and 34	DlonGR_UNCH-5
TRINITY_DN91300_c0_g1_i1.p1	DallGR_21	DlonGR_21
TRINITY_DN9791_c0_g1_i2.p1	DallGR_6	DlonGR_6
TRINITY_DN221_c0_g1_i111.p3	Amel Gr 1	DlonGR_1
TRINITY_DN784_c3_g1_i3.p1	DallGR_25	DlonGR_25

## Sheet: D. IRs
Diachasmimorpha longicaudata IR Trinity IDs	Diachasma alloeum IR ID sequence	D. longicaudata IR ID nomenclature based in D. alloeum IR ID sequences
TRINITY_DN1045_c0_g1_i113.p1	DallIR_114	DlonIR_114
TRINITY_DN1045_c0_g1_i113.p2	DallIR_113	DlonIR_113
TRINITY_DN1048_c0_g1_i14.p6	DallIR_108	DlonIR_108
TRINITY_DN11087_c0_g1_i1.p1	DallIR_109	DlonIR_109
TRINITY_DN1172_c0_g2_i1.p1	Equally similar to IRs 133, 135 and 136PF	DlonIR_UNCH-1
TRINITY_DN1317_c0_g1_i14.p3	DallIR_119	DlonIR_119
TRINITY_DN1451_c0_g1_i14.p3	DallIR_64a5	DlonIR_64a5_LK
TRINITY_DN14609_c0_g1_i1.p1+TRINITY_DN14609_c0_g1_i3.p2	DallIR_129	DlonIR_129
TRINITY_DN14816_c0_g2_i5.p1	DallIR_123	DlonIR_123
TRINITY_DN16708_c0_g2_i2.p1	DallIR_117	DlonIR_117
TRINITY_DN169_c0_g1_i19.p1+TRINITY_DN169_c0_g1_i22.p1	DallIR_8a	DlonIR_8a
TRINITY_DN1842_c0_g1_i33.p1	DallIR_124	DlonIR_124
TRINITY_DN1924_c0_g1_i11.p1	Equally similar to IRs 133, 135 and 136PF	DlonIR_UNCH-2
TRINITY_DN1947_c0_g1_i17.p2	DallIR_25a	DlonIR_25a
TRINITY_DN219_c1_g1_i100.p3	DallIR_64a5	DlonIR_64a5
TRINITY_DN219_c1_g1_i100.p5	DallIR_64a	DlonIR_64a_LK-1
TRINITY_DN219_c1_g1_i100.p6	DallIR_64a.3F	DlonIR_64a.3F
TRINITY_DN219_c1_g1_i100.p7	DallIR_64a.2	DlonIR_64a.2
TRINITY_DN219_c1_g1_i181.p2	DallIR_64a.4	DlonIR_64a.4
TRINITY_DN219_c1_g1_i215.p3	Equally similar to IRs 64a.2 and 64a.6	DlonIR_UNCH-3
TRINITY_DN219_c1_g1_i327.p2	DallIR_64a	DlonIR_64a_LK-2
TRINITY_DN22702_c0_g1_i2.p1	DallIR_115	DlonIR_115
TRINITY_DN2314_c0_g1_i13.p3+TRINITY_DN2314_c0_g1_i12.p1	DallIR_120	DlonIR_120
TRINITY_DN2362_c0_g1_i118.p2+TRINITY_DN2362_c0_g1_i156.p1+TRINITY_DN2362_c0_g1_i125.p1	DallIR_21a	DlonIR_21a
TRINITY_DN24183_c0_g1_i1.p1	DallIR_138	DlonIR_138
TRINITY_DN2653_c0_g1_i9.p1	DallIR_93a	DlonIR_93a
TRINITY_DN2792_c0_g1_i27.p1	DallIR_126	DlonIR_126_LK
TRINITY_DN3142_c0_g1_i1.p1	DallIR_125	DlonIR_125
TRINITY_DN3142_c0_g1_i1.p2	DallIR_126	DlonIR_126
TRINITY_DN3286_c0_g2_i1.p1	DallIR_76b	DlonIR_76b
TRINITY_DN3585_c0_g1_i8.p1+TRINITY_DN3585_c0_g1_i18.p1+TRINITY_DN3585_c0_g1_i1.p1	DallIR_68a	DlonIR_68a
TRINITY_DN3849_c0_g1_i15.p1	DallIR_138	DlonIR_138_LK
TRINITY_DN39_c0_g2_i14.p1	DallIR_139	DlonIR_139
TRINITY_DN39_c0_g2_i15.p1	DallIR_140	DlonIR_140
TRINITY_DN45019_c0_g1_i1.p1	DallIR_112	DlonIR_112
TRINITY_DN4767_c0_g1_i5.p2+TRINITY_DN4767_c0_g1_i8.p1	DallIR_111	DlonIR_111
TRINITY_DN5031_c0_g1_i1.p1	DallIR_141	DlonIR_141
TRINITY_DN54892_c0_g1_i1.p1+TRINITY_DN21633_c0_g1_i1.p1	DallIR_110	DlonIR_110
TRINITY_DN5773_c0_g1_i12.p1	DallIR_121	DlonIR_121
TRINITY_DN61234_c0_g1_i1.p1+TRINITY_DN15090_c0_g1_i3.p1	DallIR_116	DlonIR_116
TRINITY_DN844_c0_g1_i1.p1	DallIR_75u.2	DlonIR_75u.2
TRINITY_DN844_c0_g1_i1.p2	DallIR_75u	DlonIR_75u
TRINITY_DN844_c0_g1_i1.p3	DallIR_75u.3	DlonIR_75u.3
TRINITY_DN85400_c0_g1_i1.p1	Equally similar to IRs 133, 135 and 136PF	DlonIR_UNCH-4

## Sheet: E. NPC2-like
Diachasmimorpha longicaudata NPC2-like Trinity IDs	Diachasma alloeum NPC2-like ID sequence	D. longicaudata NPC2-like ID nomenclature based in D. alloeum NPC2-like ID sequences
TRINITY_DN1392_c0_g1_i25.p2	DallNPC2a	DlonNPC2a
TRINITY_DN3293_c0_g1_i2.p1	DallMD-2	DlonMD-2
TRINITY_DN3311_c0_g2_i3.p1	Dall20E-16kDa	Dlon20E-16kDa

## Sheet: F. OBPs
Diachasmimorpha longicaudata OBP Trinity IDs	Diachasma alloeum OBP ID sequence	D. longicaudata OBP ID nomenclature based in D. alloeum OBP ID sequences
TRINITY_DN1164_c0_g1_i21.p5	DallOBP_2	DlonOBP_2
TRINITY_DN1280_c0_g1_i7.p2	DallOBP_8	DlonOBP_8
TRINITY_DN1429_c0_g2_i1.p1	DallOBP_56a-like	DlonOBP__56a-like
TRINITY_DN1508_c0_g1_i17.p2	Equally similar to D. alloeum OBPs 4, 6 and 7	DlonOBP_UNCH-1
TRINITY_DN1508_c0_g1_i21.p3	DallOBP_7	DlonOBP_7
TRINITY_DN193_c0_g1_i5.p1	DallOBP_13	DlonOBP_13
TRINITY_DN27232_c0_g2_i1.p1	DallOBP_11	DlonOBP_11
TRINITY_DN536_c0_g1_i10.p4	DallOBP_5	DlonOBP_5
TRINITY_DN582_c0_g1_i11.p7	DallOBP_1	DlonOBP_1
TRINITY_DN6524_c0_g1_i15.p1	DallOBP_10	DlonOBP_10
TRINITY_DN878_c1_g1_i138.p8	DallOBP_11	DlonOBP_11_LK
TRINITY_DN977_c0_g2_i3.p1	Equally similar to D. alloeum OBPs 4, 6 and 7	DlonOBP_UNCH-2
TRINITY_DN1164_c0_g1_i104.p3	DallOBP_3	DlonOBP_3

## Sheet: G. ORs
Diachasmimorpha longicaudata OR Trinity IDs	Diachasma alloeum OR ID sequence	D. longicaudata OR ID nomenclature based in D. alloeum OR ID sequences
TRINITY_DN31_c0_g1_i104.p6	DallOR_2	DlonOR_2
TRINITY_DN31_c0_g1_i104.p16	DallOR_13S	DlonOR_13S
TRINITY_DN31_c0_g1_i104.p13	DallOR_13S	DlonOR_13S_LK-1
TRINITY_DN31_c0_g1_i104.p15	DallOR_10	DlonOR_10
TRINITY_DN31_c0_g1_i138.p5	DallOR_9	DlonOR_9
TRINITY_DN31_c0_g1_i199.p1	DallOR_3	DlonOR_3
TRINITY_DN31_c0_g1_i111.p3	DallOR_6	DlonOR_6
TRINITY_DN31_c0_g1_i104.p2	DallOR_7	DlonOR_7_LK
TRINITY_DN31_c0_g1_i34.p1	Equally similar to ORs 4 and 5	DlonOR_UNCH-1
TRINITY_DN31_c0_g1_i69.p1	Equally similar to ORs 4 and 6	DlonOR_UNCH-2
TRINITY_DN31_c0_g1_i69.p3	DallOR_4	DlonOR_4
TRINITY_DN31_c0_g1_i145.p3	DallOR_12	DlonOR_12
TRINITY_DN31_c0_g1_i157.p6	DallOR_11	DlonOR_11
TRINITY_DN31_c0_g1_i104.p1	DallOR_8	DlonOR_8
TRINITY_DN31_c0_g1_i104.p12	DallOR_16	DlonOR_16
TRINITY_DN31_c0_g1_i104.p4	DallOR_16	DlonOR_16_LK-1
TRINITY_DN31_c0_g1_i104.p8	DallOR_16	DlonOR_16_LK-2
TRINITY_DN31_c0_g1_i111.p5	DallOR_16	DlonOR_16_LK-3
TRINITY_DN31_c0_g1_i104.p5	DallOR_14	DlonOR_14
TRINITY_DN31_c0_g1_i104.p7	DallOR_15	DlonOR_15
TRINITY_DN65_c2_g1_i21.p1	DallOR_113	DlonOR_113
TRINITY_DN1010_c0_g1_i228.p1	DallOR_1	DlonOR_1
TRINITY_DN782_c0_g1_i11.p4	no orthologous sequences	DlonOR_UNCH-3
TRINITY_DN650_c0_g1_i13.p1	DallOR_140	DlonOR_140_LK-1
TRINITY_DN650_c0_g1_i87.p1	DallOR_140	DlonOR_140_LK-2
TRINITY_DN650_c0_g1_i94.p1	DallOR_140	DlonOR_140
TRINITY_DN411_c0_g1_i110.p3	no orthologous sequences	DlonOR_UNCH-4
TRINITY_DN411_c0_g1_i199.p1_TRINITY_DN411_c0_g1_i198.p3	no orthologous sequences	DlonOR_UNCH-5
TRINITY_DN138_c0_g2_i2.p1	DallOR_143S	DlonOR_143S_LK-1
TRINITY_DN40_c3_g1_i14.p1	DallOR_147	DlonOR_147
TRINITY_DN138_c0_g3_i2.p1	DallOR_143S	DlonOR_143S_LK-2
TRINITY_DN196_c0_g1_i101.p1	DallOR_142	DlonOR_142_LK-1
TRINITY_DN196_c0_g1_i112.p2	DallOR_142	DlonOR_142_LK-2
TRINITY_DN196_c0_g1_i170.p2	DallOR_142	DlonOR_142_LK-3
TRINITY_DN196_c0_g1_i1.p1	DallOR_141NTE	DlonOR_141NTE
TRINITY_DN1068_c0_g1_i12.p1	DallOR_153	DlonOR_153
TRINITY_DN572_c2_g1_i106.p2	DallOR_155	DlonOR_155_LK-1
TRINITY_DN506_c0_g1_i17.p1	DallOR_155	DlonOR_155_LK-2
TRINITY_DN1542_c0_g1_i29.p1	DallOR_154	DlonOR_154_LK-1
TRINITY_DN1542_c0_g1_i9.p1	DallOR_154	DlonOR_154_LK-2
TRINITY_DN373_c0_g1_i127.p6_TRINITY_DN373_c0_g1_i199.p6	DallOR_102	DlonOR_102_LK-1
TRINITY_DN1349_c0_g1_i21.p1	DallOR_102	DlonOR_102
TRINITY_DN2246_c0_g1_i26.p1_TRINITY_DN2246_c0_g1_i9.p1	DallOR_102	DlonOR_102_LK-2
TRINITY_DN642_c0_g1_i109.p4_TRINITY_DN642_c0_g1_i26.p3	DallOR_102	DlonOR_102_LK-3
TRINITY_DN145_c0_g1_i2.p2_TRINITY_DN145_c0_g1_i1.p1	DallOR_126	DlonOR_126
TRINITY_DN67_c0_g1_i10.p3_TRINITY_DN67_c0_g1_i87.p1	DallOR_93	DlonOR_93_LK-1
TRINITY_DN67_c0_g1_i10.p2_TRINITY_DN67_c0_g1_i110.p1	DallOR_93	DlonOR_93_LK-2
TRINITY_DN826_c0_g1_i147.p4	DallOR_125F	DlonOR_125F
TRINITY_DN67_c0_g1_i10.p7_TRINITY_DN67_c0_g1_i10.p5	DallOR_94	DlonOR_94_LK-1
TRINITY_DN67_c0_g1_i179.p2_TRINITY_DN67_c0_g1_i132.p2	DallOR_94	DlonOR_94_LK-2
TRINITY_DN760_c0_g1_i1.p4	DallOR_89	DlonOR_89
TRINITY_DN760_c1_g1_i2.p1	DallOR_90	DlonOR_90_LK-1
TRINITY_DN760_c0_g1_i3.p2	DallOR_90	DlonOR_90_LK-2
TRINITY_DN760_c1_g2_i12.p1	DallOR_90	DlonOR_90_LK-3
TRINITY_DN198_c0_g1_i109.p1_TRINITY_DN198_c0_g1_i107.p5	Equally similar to ORs 91 to 94	DlonOR_UNCH-6
TRINITY_DN900_c0_g1_i60.p4	Equally similar to ORs 91 and 92	DlonOR_UNCH-7
TRINITY_DN900_c0_g1_i104.p6_TRINITY_DN67_c0_g1_i87.p2	DallOR_93	DlonOR_93_LK-3
TRINITY_DN1129_c1_g1_i20.p2	DallOR_59	DlonOR_59
TRINITY_DN1129_c1_g1_i20.p3	DallOR_60	DlonOR_60
TRINITY_DN16_c2_g1_i10.p1	DallOR_197	DlonOR_197_LK
TRINITY_DN16_c0_g1_i162.p1	DallOR_169	DlonOR_169
TRINITY_DN247_c0_g1_i125.p6	DallOR₁	DlonOR_1_LK-1
TRINITY_DN230_c0_g1_i85.p1	DallOR_168	DlonOR_168
TRINITY_DN16_c0_g1_i176.p3_partial	DallOR_170	DlonOR_170
TRINITY_DN16_c0_g1_i140.p3_partial	DallOR_176	DlonOR_176
TRINITY_DN16_c0_g1_i269.p3_partial	DallOR_178	DlonOR_178
TRINITY_DN16_c0_g1_i162.p7_partial	DallOR_177	DlonOR_177
TRINITY_DN16_c0_g1_i140.p1	DallOR_174	DlonOR_174
TRINITY_DN16_c0_g1_i299.p2	DallOR_181	DlonOR_181
TRINITY_DN16_c0_g1_i216.p1	DallOR_181	DlonOR_181_LK-1
TRINITY_DN16_c0_g1_i140.p4_partial	DallOR_181	DlonOR_181_LK-2
TRINITY_DN1087_c0_g1_i37.p1	DallOR_198	DlonOR_198_LK-1
TRINITY_DN1087_c0_g1_i48.p1	DallOR_198	DlonOR_198_LK-2
TRINITY_DN1087_c0_g1_i14.p2	DallOR_198	DlonOR_198_LK-3
TRINITY_DN1087_c0_g1_i1.p1	DallOR_199	DlonOR_199
TRINITY_DN1087_c0_g1_i28.p1	DallOR_200	DlonOR_200
TRINITY_DN1156_c0_g1_i2.p4	DallOR_87	DlonOR_87_LK
TRINITY_DN1156_c0_g1_i2.p3	DallOR_87	DlonOR_87
TRINITY_DN45_c0_g1_i119.p4_TRINITY_DN45_c0_g1_i44.p7	DallOR_80	DlonOR_80
TRINITY_DN45_c0_g1_i1.p3_TRINITY_DN45_c0_g1_i207.p2	DallOR_75	DlonOR_75
TRINITY_DN45_c1_g1_i12.p1_TRINITY_DN45_c0_g1_i119.p9	Equally similar to ORs 72 and 73	DlonOR_UNCH-8
TRINITY_DN45_c0_g1_i1.p1	DallOR_82	DlonOR_82
TRINITY_DN45_c0_g1_i44.p1	DallOR_81	DlonOR_81
TRINITY_DN45_c0_g1_i119.p1	Equally similar to ORs 78 and 79	DlonOR_UNCH-9
TRINITY_DN45_c0_g1_i149.p2	DallOR_77	DlonOR_77
TRINITY_DN45_c0_g1_i165.p1	Equally similar to ORs 72 and 73	DlonOR_UNCH-10
TRINITY_DN45_c1_g1_i106.p1	Equally similar to ORs 72 and 73	DlonOR_UNCH-11
TRINITY_DN45_c1_g1_i43.p1	DallOR_74	DlonOR_74
TRINITY_DN319_c0_g1_i125.p3	DallOR_86	DlonOR_86
TRINITY_DN319_c0_g1_i108.p2	DallOR_85	DlonOR_85
TRINITY_DN5855_c0_g1_i1.p2	DallOR_32	DlonOR_32
TRINITY_DN993_c0_g2_i3.p1	DallOR_38	DlonOR_38
TRINITY_DN287_c1_g2_i1.p1	DallOR_31	DlonOR_31_LK-1
TRINITY_DN397_c0_g1_i116.p7_partial	DallOR_31	DlonOR_31
TRINITY_DN397_c0_g1_i145.p5	DallOR_30P_N	DlonOR_30P_N
TRINITY_DN1447_c0_g1_i19.p2	DallOR_31	DlonOR_31_LK-2
TRINITY_DN1179_c0_g1_i34.p1	DallOR_36	DlonOR_36_LK-1
TRINITY_DN2362_c0_g1_i149.p2	DallOR_36	DlonOR_36_LK-2
TRINITY_DN510_c0_g2_i1.p2	DallOR_36	DlonOR_36_LK-3
TRINITY_DN510_c0_g2_i1.p4	DallOR_36	DlonOR_36_LK-4
TRINITY_DN510_c0_g1_i3.p1	DallOR_36	DlonOR_36_LK-5
TRINITY_DN510_c0_g1_i1.p1	DallOR_36	DlonOR_36_LK-6
TRINITY_DN555_c0_g1_i77.p4	Equally similar to ORs 137 and 138	DlonOR_UNCH-12
TRINITY_DN2624_c0_g1_i8.p1	DallOR_37-	DlonOR_37_LK-1
TRINITY_DN993_c0_g2_i3.p2_partial	DallOR_37	DlonOR_37_LK-2
TRINITY_DN7284_c0_g1_i4.p1	DallOR_37	DlonOR_37_LK-3
TRINITY_DN571_c2_g2_i1.p1	DallOR_37	DlonOR_37_LK-4
TRINITY_DN571_c0_g1_i16.p4	DallOR_196	DlonOR_196_LK-1
TRINITY_DN571_c0_g1_i47.p2	DallOR_196	DlonOR_196_LK-2
TRINITY_DN571_c0_g1_i16.p2	DallOR_196	DlonOR_196
TRINITY_DN571_c0_g1_i16.p3	DallOR_197	DlonOR_197
TRINITY_DN571_c0_g1_i16.p5_TRINITY_DN571_c0_g1_i78.p6	DallOR_196	DlonOR_196_LK-3
TRINITY_DN39_c1_g1_i1.p1_TRINITY_DN20870_c0_g1_i1.p1_partial	DallOR_37	DlonOR_37_LK-5
TRINITY_DN70_c0_g1_i75.p5_partial	DallOR_29	DlonOR_29_LK-1
TRINITY_DN70_c0_g1_i198.p2	DallOR_29	DlonOR_29_LK-2
TRINITY_DN70_c0_g1_i198.p1	DallOR_28	DlonOR_28_LK-1
TRINITY_DN70_c0_g1_i218.p3	DallOR_28	DlonOR_28_LK-2
TRINITY_DN70_c0_g1_i236.p1	DallOR_27	DlonOR_27
TRINITY_DN70_c0_g1_i43.p4_partial	DallOR_166CTE	DlonOR_166CTE_LK-1
TRINITY_DN70_c0_g1_i74.p3_partial	DallOR_166CTE	DlonOR_166CTE
TRINITY_DN70_c0_g1_i28.p4_TRINITY_DN70_c0_g1_i74.p6	DallOR_166CTE	DlonOR_166CTE_LK-2
TRINITY_DN553_c0_g1_i22.p1	DallOR_29	DlonOR_29
TRINITY_DN553_c0_g1_i22.p2	DallOR_29	DlonOR_29_LK-3
TRINITY_DN553_c0_g1_i75.p1	DallOR_29	DlonOR_29_LK-4
TRINITY_DN613_c0_g1_i29.p2	Equally similar to ORs 107CTE and 108	DlonOR_UNCH-13
TRINITY_DN613_c0_g1_i29.p1	DallOR_159	DlonOR_159
TRINITY_DN1908_c0_g1_i31.p3	Equally similar to ORs 107CTE and 108	DlonOR_UNCH-14
TRINITY_DN7212_c0_g1_i14.p1_TRINITY_DN964_c1_g1_i8.p1_TRINITY_DN964_c1_g1_i13.p1	DallOR_112	DlonOR_112
TRINITY_DN1188_c0_g1_i6.p1	DallOR_111	DlonOR_111
TRINITY_DN584_c0_g1_i129.p5	DallOR_96	DlonOR_96
TRINITY_DN2017_c0_g1_i5.p1	DallOR_100	DlonOR_100
TRINITY_DN2460_c0_g1_i5.p1	DallOR_95	DlonOR_95
TRINITY_DN2106_c0_g1_i17.p1	Equally similar to ORs 97, 97 and 100	DlonOR_UNCH-15
TRINITY_DN563_c2_g2_i1.p1	DallOR_97	DlonOR_97
TRINITY_DN563_c2_g1_i1.p1	Equally similar to ORs 114 to 122	DlonOR_UNCH-16
TRINITY_DN371_c0_g1_i178.p6	DallOR_103	DlonOR_103
TRINITY_DN371_c0_g1_i160.p4	DallOR_104	DlonOR_104
TRINITY_DN518_c0_g1_i20.p2	DallOR_127	DlonOR_127
TRINITY_DN335_c3_g1_i2.p2	DallOR_186	DlonOR_186
TRINITY_DN682_c1_g1_i33.p1	DallOR_183	DlonOR_183_LK
TRINITY_DN639_c0_g1_i14.p1	Equally similar to ORs 165 and 183	DlonOR_UNCH-17
TRINITY_DN639_c0_g1_i20.p2_TRINITY_DN639_c0_g1_i32.p3	DallOR_183	DlonOR_183
TRINITY_DN639_c0_g1_i49.p1_TRINITY_DN639_c0_g1_i163.p2	DallOR_165	DlonOR_165
TRINITY_DN1429_c0_g1_i12.p1	no orthologous sequences	DlonOR_UNCH-18
TRINITY_DN120_c0_g1_i29.p1_TRINITY_DN120_c0_g4_i1.p1	DallOR_187	DlonOR_187_LK-1
TRINITY_DN5284_c0_g1_i11.p1_TRINITY_DN179_c0_g1_i5.p1_TRINITY_DN179_c11_g1_i10.p1	no orthologous sequences	DlonOR_UNCH-19
TRINITY_DN212_c5_g1_i1.p1_TRINITY_DN328_c1_g1_i8.p1	DallOR_187	DlonOR_187_LK-2
TRINITY_DN120_c0_g1_i28.p1_TRINITY_DN328_c1_g1_i12.p3	DallOR_187	DlonOR_187_LK-3
TRINITY_DN212_c1_g2_i3.p1_TRINITY_DN120_c0_g2_i1.p1	DallOR_187	DlonOR_187_LK-4
TRINITY_DN212_c1_g2_i4.p1_TRINITY_DN212_c1_g1_i8.p1	DallOR_187	DlonOR_187_LK-5
TRINITY_DN179_c0_g1_i8.p1_TRINITY_DN7794_c0_g1_i18.p1_TRINITY_DN179_c11_g1_i6.p1	no orthologous sequences	DlonOR_UNCH-20
TRINITY_DN179_c0_g1_i15.p1_TRINITY_DN179_c0_g2_i1.p1	no orthologous sequences	DlonOR_UNCH-21
TRINITY_DN179_c0_g1_i23.p1_partial	no orthologous sequences	DlonOR_UNCH-22
TRINITY_DN179_c0_g1_i4.p1_partial	no orthologous sequences	DlonOR_UNCH-23
TRINITY_DN120_c0_g1_i23.p1_partial	DallOR_187	DlonOR_187_LK-6
TRINITY_DN120_c0_g1_i7.p1_partial	DallOR_187	DlonOR_187_LK-7
TRINITY_DN328_c8_g1_i4.p1_partial	DallOR_187	DlonOR_187
TRINITY_DN1839_c0_g1_i30.p1	Equally similar to ORs 189 and 190	DlonOR_UNCH-24
TRINITY_DN1035_c0_g1_i25.p3	DallOR_188S	DlonOR_188S
TRINITY_DN207_c0_g1_i101.p5	no orthologous sequences	DlonOR_UNCH-25
TRINITY_DN1773_c0_g1_i135.p2	Equally similar to ORs 189 and 190	DlonOR_UNCH-26
TRINITY_DN1773_c0_g1_i53.p1	Equally similar to ORs 189 and 190	DlonOR_UNCH-27
TRINITY_DN122_c0_g1_i23.p1	Equally similar to ORs 189 and 190	DlonOR_UNCH-28
TRINITY_DN1111_c0_g1_i16.p1	no orthologous sequences	DlonOR_UNCH-29
TRINITY_DN210_c2_g1_i12.p5	no orthologous sequences	DlonOR_UNCH-30
TRINITY_DN736_c0_g2_i1.p1	no orthologous sequences	DlonOR_UNCH-31
TRINITY_DN736_c0_g1_i113.p1	no orthologous sequences	DlonOR_UNCH-32
TRINITY_DN736_c0_g1_i137.p5_TRINITY_DN736_c0_g1_i130.p6	no orthologous sequences	DlonOR_UNCH-33
TRINITY_DN736_c0_g1_i140.p1	no orthologous sequences	DlonOR_UNCH-34
TRINITY_DN164_c0_g1_i82.p10_TRINITY_DN164_c0_g1_i200.p5	DallOR_122	DlonOR_122
TRINITY_DN164_c0_g1_i135.p8	DallOR_120	DlonOR_120
TRINITY_DN164_c0_g1_i1.p5	DallOR_119	DlonOR_119
TRINITY_DN164_c0_g1_i1.p4	DallOR_121	DlonOR_121
TRINITY_DN164_c0_g1_i117.p9	DallOR_117	DlonOR_117
TRINITY_DN164_c0_g1_i1.p7	DallOR_116S	DlonOR_116S
TRINITY_DN164_c0_g1_i1.p3	DallOR_114	DlonOR_114
TRINITY_DN116_c0_g1_i153.p2_TRINITY_DN116_c0_g1_i133.p2	DallOR_20	DlonOR_20
TRINITY_DN116_c0_g1_i10.p1	DallOR_18	DlonOR_18_LK-1
TRINITY_DN116_c0_g1_i117.p1_partial	DallOR_19	DlonOR_19
TRINITY_DN116_c0_g1_i133.p1	DallOR_18	DlonOR_18_LK-2
TRINITY_DN195_c0_g1_i18.p1	DallOR_23	DlonOR_23_LK-1
TRINITY_DN195_c0_g1_i28.p4	DallOR_25	DlonOR_25
TRINITY_DN195_c0_g1_i59.p1	DallOR_23	DlonOR_23_LK-2
TRINITY_DN603_c0_g2_i5.p1	no orthologous sequences	DlonOR_UNCH-35
TRINITY_DN603_c0_g2_i7.p2_partial	no orthologous sequences	DlonOR_UNCH-36
TRINITY_DN603_c0_g2_i8.p1	no orthologous sequences	DlonOR_UNCH-37
TRINITY_DN603_c0_g4_i2.p1	no orthologous sequences	DlonOR_UNCH-38
TRINITY_DN699_c0_g1_i42.p3	DallOR_17	DlonOR_17
TRINITY_DN54_c0_g1_i138.p5	DallOR_71	DlonOR_71
TRINITY_DN54_c0_g1_i145.p2	DallOR_70	DlonOR_70
TRINITY_DN1259_c0_g1_i100.p3_TRINITY_DN1259_c0_g1_i159.p2	DallOR_191	DlonOR_191_LK-1
TRINITY_DN1259_c0_g1_i119.p1	DallOR_191	DlonOR_191_LK-2
TRINITY_DN1259_c0_g1_i55.p1	DallOR_191	DlonOR_191_LK-3
TRINITY_DN1259_c0_g1_i61.p1	DallOR_191	DlonOR_191_LK-4
TRINITY_DN1259_c0_g1_i96.p1	DallOR_191	DlonOR_191_LK-5
TRINITY_DN807_c0_g1_i10.p1	Equally similar to ORs 154 and 155	DlonOR_UNCH-39
TRINITY_DN807_c0_g1_i4.p1	Equally similar to ORs 154 and 156	DlonOR_UNCH-40
TRINITY_DN807_c0_g1_i7.p1	Equally similar to ORs 154 and 157	DlonOR_UNCH-41
TRINITY_DN502_c0_g2_i4.p1	DallOR_195	DlonOR_195_LK
TRINITY_DN502_c0_g3_i17.p1	DallOR_195	DlonOR_195
TRINITY_DN502_c0_g4_i3.p1	DallOR_194	DlonOR_194
TRINITY_DN502_c0_g4_i9.p1	DallOR_193	DlonOR_193
TRINITY_DN913_c0_g1_i10.p2	DallOR_123	DlonOR_123
TRINITY_DN1049_c0_g1_i11.p2	DallOR_124	DlonOR_124
TRINITY_DN20845_c0_g1_i1.p1_TRINITY_DN20845_c0_g1_i7.p2	DallOR_106	DlonOR_106
TRINITY_DN864_c5_g1_i18.p2	DallOR_62P_I	DlonOR_62P_I
TRINITY_DN247_c0_g1_i264.p1	DallOR 1	DlonOR_1_LK-2
TRINITY_DN207_c0_g1_i391.p8_TRINITY_DN207_c0_g1_i431.p8	DallOR_129	DlonOR_129
TRINITY_DN207_c0_g1_i236.p6	DallOR_131	DlonOR_131
TRINITY_DN1080_c0_g1_i123.p3	DallOR_156	DlonOR_156
TRINITY_DN3803_c0_g1_i17.p1	Equally similar to ORs 38, 43, 44 and 45	DlonOR_UNCH-42
TRINITY_DN196_c3_g1_i1.p1_TRINITY_DN877_c1_g2_i13.p1	no orthologous sequences	DlonOR_UNCH-43
TRINITY_DN877_c1_g2_i2.p1	no orthologous sequences	DlonOR_UNCH-44
TRINITY_DN2_c0_g1_i11.p3	DallOR_152	DlonOR_152
TRINITY_DN2_c0_g1_i117.p5	DallOR_151F	DlonOR_151F
TRINITY_DN189_c0_g1_i14.p1	Equally similar to ORs 158S,163P_N,160NTE and 161NTE	DlonOR_UNCH-45
TRINITY_DN129_c0_g1_i8.p2_TRINITY_DN129_c0_g1_i17.p1	DallOR_181	DlonOR_181_LK-3
TRINITY_DN1369_c0_g1_i23.p1	DallOR_37	DlonOR_37_LK-6
TRINITY_DN26_c6_g1_i19.p1	DallOR_102	DlonOR_102_LK-4
TRINITY_DN31_c0_g1_i104.p3	DallOR_7	DlonOR_7
TRINITY_DN510_c0_g2_i1.p3	DallOR_36	DlonOR_36
TRINITY_DN1179_c0_g1_i13.p1	DallOR_36	DlonOR_36_LK-7

## Sheet: H. PPKs
Diachasmimorpha longicaudata PPK Trinity IDs	Diachasma alloeum or Apis mellifera PPK ID sequence	D. longicaudata PPK ID nomenclature based in D. alloeum or Apis mellifera PPK ID sequences
TRINITY_DN1196_c0_g1_i41.p2+TRINITY_DN1196_c0_g1_i34.p2	AmelPPK_23	DlonPPK_23
TRINITY_DN1203_c0_g1_i173.p2	DallPPK_28	DlonPPK_28
TRINITY_DN1644_c0_g1_i1.p2	DallPPK_XP 015118192.1 ENaC	DlonPPK_UNCH-1
TRINITY_DN1644_c0_g1_i5.p2	DallPPK_XP 015118201.1 ENaC	DlonPPK_UNCH-2
TRINITY_DN1854_c0_g1_i99.p2	DallPPK_XP 028981930.1 unch-prot.	DlonPPK_UNCH-3
TRINITY_DN259_c0_g1_i14.p1	DallPPK_XP 015113637.1 unch-prot.	DlonPPK_UNCH-4
TRINITY_DN289_c0_g1_i10.p3	DallPPK_XP 015117533.1 ENaC	DlonPPK_UNCH-5
TRINITY_DN3752_c0_g1_i1.p1+TRINITY_DN3752_c0_g1_i11.p1	Amel_55337	DlonPPK_UNCH-6

## Sheet: I. CD36SNMPs
Diachasmimorpha longicaudata CD36/SNMP Trinity IDs	Diachasma alloeum or Apis mellifera CD36/SNMP ID sequence	D. longicaudata CD36/SNMP ID nomenclature based in D. alloeum or Apis mellifera CD36/SNMP ID sequences
TRINITY_DN112_c1_g1_i16.p1+TRINITY_DN112_c1_g2_i5.p1	DallSR-B1_XP 015108729.1	DlonSR-B1_UNCH-1
TRINITY_DN1796_c0_g1_i35.p1	DallSNMP_1.1	DlonSNMP_1.1
TRINITY_DN1796_c0_g1_i40.p1+TRINITY_DN1796_c0_g2_i1.p2	DallSNMP_1.2	DlonSNMP_1.2
TRINITY_DN2049_c0_g1_i12.p1	DallSR-B1_XP 015108734.1	DlonSR-B1_UNCH-2
TRINITY_DN2049_c0_g1_i16.p2	AmelSR-B1_XP 026301704.1	DlonSR-B1_UNCH-3
TRINITY_DN309_c0_g1_i135.p2	AmelCRQ_XP 016767260.1	DlonCRQ_UNCH-1
TRINITY_DN4427_c0_g1_i11.p1	DallSR-B1_XP 015123048.1	DlonSR-B1_UNCH-4
TRINITY_DN535_c4_g1_i14.p4	DallSNMP_2	DlonSNMP_2
TRINITY_DN747_c1_g1_i2.p2+TRINITY_DN747_c1_g1_i6.p1	DallSNMP_1.3	DlonSNMP_1.3
TRINITY_DN864_c2_g1_i1.p2	DallSR-B1_XP 015122217.1	DlonSR-B1_UNCH-5
TRINITY_DN870_c0_g1_i14.p1	DallSNMP_2.2	DlonSNMP_2.2
TRINITY_DN884_c0_g1_i187.p1	DallCRQ_XP 015115646.1	DlonCRQ_UNCH-2

[truncated: 1 more sheets: J. TPRs]
