# Supplementary material for: Identification of candidate genes associated with host-seeking behavior in the parasitoid wasp Diachasmimorpha longicaudata
Source: BMC Genomics. 2024 Feb 6;25:147. doi: 10.1186/s12864-024-10034-6 (PMC10848486; doi:10.1186/s12864-024-10034-6)
Supplement: Supplementary file 9 — Supplementary Material 9 [file 12864_2024_10034_MOESM9_ESM.xlsx]

## Sheet: Table legend
Additional File 9: Supplementary Table S5. Gene Ontology (GO) enrichment analysis. The enriched GO-terms in the female antennae (vs. male antennae). A total of 13,342 genes were included in the analysis, and those GO-terms with a P-value < 0.05 were considered enriched in the female antennae.

## Sheet: GO-Terms
Name	ID	NumGenes	RawScore	Pval	CorrectedPvalue
iron ion binding	GO:0005506	86	0.847	1e-12	7e-10
oxidoreductase activity, acting on paired donors, with incorporation or reduction of molecular oxygen	GO:0016705	84	0.913	1e-12	3.5e-10
heme binding	GO:0020037	87	0.817	1e-12	2.33e-10
tetrapyrrole binding	GO:0046906	89	0.801	1e-12	1.75e-10
cation channel activity	GO:0005261	77	0.687	6.6e-10	9.24e-08
cation transmembrane transport	GO:0098655	46	0.749	1.27e-08	1.48e-06
inorganic cation transmembrane transport	GO:0098662	46	0.749	1.27e-08	1.48e-06
inorganic ion transmembrane transport	GO:0098660	47	0.734	3.72e-08	3.72e-06
ribosome	GO:0005840	104	0.592	3.82e-08	3.34e-06
structural constituent of ribosome	GO:0003735	112	0.581	1.22e-07	9.51e-06
translation	GO:0006412	112	0.577	1.92e-07	1.34e-05
peptide biosynthetic process	GO:0043043	117	0.559	3.99e-07	2.54e-05
ion channel activity	GO:0005216	127	0.546	9.95e-07	5.8e-05
G protein-coupled receptor activity	GO:0004930	66	0.617	1.67e-06	9e-05
peptide metabolic process	GO:0006518	132	0.536	2.63e-06	0.000132
phosphoric diester hydrolase activity	GO:0008081	39	0.717	2.96e-06	0.000138
channel activity	GO:0015267	130	0.535	3.12e-06	0.000136
passive transmembrane transporter activity	GO:0022803	130	0.535	3.12e-06	0.000136
structural molecule activity	GO:0005198	160	0.512	3.55e-06	0.000146
amide biosynthetic process	GO:0043604	124	0.537	3.59e-06	0.00014
G protein-coupled receptor signaling pathway	GO:0007186	85	0.561176	8.97e-06	0.000331
calcium channel activity	GO:0005262	19	1.39442	1.5e-05	0.000525
response to external stimulus	GO:0009605	12	2.01492	1.5e-05	0.0005
metal ion transmembrane transporter activity	GO:0046873	124	0.516573	2.28e-05	0.000726
cytoskeletal motor activity	GO:0003774	67	0.57391	3.32e-05	0.00101
calcium ion transmembrane transport	GO:0070588	19	1.36179	4e-05	0.00117
calcium ion transport	GO:0006816	23	1.21052	5e-05	0.0014
calcium ion transmembrane transporter activity	GO:0015085	26	1.12092	5.5e-05	0.00148
ion transmembrane transport	GO:0034220	61	0.586459	5.79e-05	0.0015
cellular amide metabolic process	GO:0043603	155	0.483458	6.39e-05	0.0016
response to abiotic stimulus	GO:0009628	12	1.807	7e-05	0.00169
phosphoric ester hydrolase activity	GO:0042578	151	0.465205	0.000419	0.00977
non-membrane-bounded organelle	GO:0043228	180	0.449294	0.000535	0.0120684
intracellular non-membrane-bounded organelle	GO:0043232	180	0.449294	0.000535	0.0120684
lipid transport	GO:0006869	36	0.604361	0.000577	0.0126154
metallopeptidase activity	GO:0008237	110	0.480045	0.000699	0.0148213
metal ion transport	GO:0030001	138	0.469109	0.000797	0.016412
myosin complex	GO:0016459	25	0.93736	0.00115	0.023
